# Supplementary material for: N-(2-Chloro-5-nitro­phen­yl)-N′-(3-chloro­propion­yl)thio­urea
Source: Acta Crystallogr Sect E Struct Rep Online. 2013 Dec 11;70(Pt 1):o34. doi: 10.1107/S1600536813032662 (PMC3914079; doi:10.1107/S1600536813032662)
Supplement: Supplementary file 1 [file e-70-00o34-sup1.cif]

##############################################################################
#                                                                            #
# This CIF contains the data in a paper accepted for publication in          #
# Acta Crystallographica Section E. It conforms to the requirements of       #
# Notes for Authors for Acta Crystallographica Section E, and has been       #
# peer reviewed under the auspices of the IUCr Commission on Journals.       #
#                                                                            #
# Full details of the Crystallographic Information File format               #
# are given in the paper "The Crystallographic Information File (CIF):       #
# a New Standard Archive File for Crystallography" by S. R. Hall, F. H.      #
# Allen and I. D. Brown [Acta Cryst. (1991), A47, 655-685].                  #
#                                                                            #
# The current version of the core CIF dictionary is obtainable from          #
# ftp://ftp.iucr.org/pub/cif_core.dic.                                       #
#                                                                            #
# Software is freely available for graphical display of the structure(s)     #
# in this CIF. For information consult the CIF software page                 #
# http://www.iucr.org/resources/cif/software.                                #
#                                                                            #
# This file may be used for bona fide research purposes within the           #
# scientific community so long as proper attribution is given to the journal # 
# article from which it was obtained.                                        #
#                                                                            #
##############################################################################
data_global
_audit_creation_method     'form.cif (version 2.0)'
_journal_data_validation_number     ?
_journal_date_recd_electronic     2013-11-04
_journal_date_accepted     2013-12-02
_journal_name_full     'Acta Crystallographica, Section E'
_journal_year     2014
_journal_volume     70
_journal_issue      1
_journal_page_first     o34
_journal_page_last     o34
_journal_paper_category     QO
_journal_paper_doi     10.1107/S1600536813032662
_journal_coeditor_code     FJ2651
_publ_contact_author_name     'Dr. Siti Fairus M. Yusoff'
_publ_contact_author_address
;
      School of Chemical Sciences and Food Technology
      Universiti Kebangsaan Malaysia
      43600 Bangi, Selangor
      Malaysia
;
_publ_contact_author_email     'ctfairus@ukm.my'
_publ_contact_author_fax     '6 03 89215410'
_publ_contact_author_phone     '6 03 89214215'
_publ_section_title
;
<i>N</i>-(2-Chloro-5-nitrophenyl)-<i>N</i>'-(3-chloropropionyl)thiourea
;
loop_
    _publ_author_name
    _publ_author_footnote
    _publ_author_address
    'Yamin, Bohari M.' ?
;      School of Chemical Sciences and Food Technology
       Universiti Kebangsaan Malaysia
       43600 Bangi, Selangor
       Malaysia
;
    'Soh, Siti K. C.' ?
;      School of Chemical Sciences and Food Technology
       Universiti Kebangsaan Malaysia
       43600 Bangi, Selangor
       Malaysia
;
    'Yusoff, Siti Fairus M.' ?
;      School of Chemical Sciences and Food Technology
       Universiti Kebangsaan Malaysia
       43600 Bangi, Selangor
       Malaysia
;
data_I
_database_code_depnum_ccdc_archive 'CCDC 974672'
_audit_creation_method     SHELXL-2013
_chemical_name_systematic
;
<i>N</i>-(2-Chloro-5-nitrophenyl)-<i>N</i>'-(3-chloropropionyl)thiourea
;
_chemical_name_common     ?
_chemical_formula_moiety     'C10 H9 Cl2 N3 O3 S'
_chemical_formula_sum     'C10 H9 Cl2 N3 O3 S'
_chemical_formula_iupac     'C10 H9 Cl2 N3 O3 S'
_chemical_formula_weight     322.16
_chemical_melting_point     ?
_shelx_space_group_comment
;
The symmetry employed for this shelxl refinement is uniquely defined
by the following loop, which should always be used as a source of
symmetry information in preference to the above space-group names.
They are only intended as comments.
;
_space_group_crystal_system     monoclinic
_space_group_name_H-M_alt     'C 2/c'
_space_group_name_Hall     '-C 2yc'
loop_
    _space_group_symop_operation_xyz
    'x, y, z'
    '-x, y, -z+1/2'
    'x+1/2, y+1/2, z'
    '-x+1/2, y+1/2, -z+1/2'
    '-x, -y, -z'
    'x, -y, z-1/2'
    '-x+1/2, -y+1/2, -z'
    'x+1/2, -y+1/2, z-1/2'
_cell_length_a     21.764(6)
_cell_length_b     5.2284(13)
_cell_length_c     24.134(6)
_cell_angle_alpha     90
_cell_angle_beta     106.388(8)
_cell_angle_gamma     90
_cell_volume     2634.6(12)
_cell_formula_units_Z     8
_cell_measurement_reflns_used     ?
_cell_measurement_theta_min     ?
_cell_measurement_theta_max     ?
_cell_measurement_temperature     298(2)
_exptl_crystal_description     block
_exptl_crystal_colour     colorless
_exptl_crystal_size_max     0.380
_exptl_crystal_size_mid     0.360
_exptl_crystal_size_min     0.270
_exptl_crystal_density_diffrn     1.624
_exptl_crystal_density_meas     ?
_exptl_crystal_density_method     'not measured'
_exptl_crystal_F_000     1312
_exptl_absorpt_coefficient_mu     0.657
_exptl_absorpt_correction_type     multi-scan
_exptl_absorpt_process_details     '(SADABS; Bruker 2000)'
_shelx_estimated_absorpt_T_min     0.788
_shelx_estimated_absorpt_T_max     0.842
_exptl_absorpt_correction_T_min     0.9021
_exptl_absorpt_correction_T_max     0.9187
_exptl_special_details     ?
_diffrn_ambient_temperature     298(2)
_diffrn_radiation_type     MoK\a
_diffrn_radiation_wavelength     0.71073
_diffrn_radiation_source     'fine-focus sealed tube'
_diffrn_radiation_monochromator     graphite
_diffrn_measurement_device_type
;
Bruker SMART APEX CCD area-detector
;
_diffrn_measurement_method     '\w scans'
_diffrn_detector_area_resol_mean     83.66
_diffrn_reflns_number     12266
_diffrn_reflns_av_R_equivalents     0.0193
_diffrn_reflns_theta_min     1.759
_diffrn_reflns_theta_max     25.499
_diffrn_reflns_theta_full     25.242
_diffrn_measured_fraction_theta_max     0.997
_diffrn_measured_fraction_theta_full     0.997
_diffrn_reflns_limit_h_min     -26
_diffrn_reflns_limit_h_max     26
_diffrn_reflns_limit_k_min     -6
_diffrn_reflns_limit_k_max     6
_diffrn_reflns_limit_l_min     -29
_diffrn_reflns_limit_l_max     29
_diffrn_standards_number     0
_diffrn_standards_interval_count     0
_diffrn_standards_interval_time     0
_diffrn_standards_decay_%     0
_refine_special_details     ?
_reflns_number_total     2460
_reflns_number_gt     2116
_reflns_threshold_expression     I>2\s(I)
_refine_ls_structure_factor_coef     Fsqd
_refine_ls_matrix_type     full
_refine_ls_R_factor_all     0.0424
_refine_ls_R_factor_gt     0.0361
_refine_ls_wR_factor_gt     0.0928
_refine_ls_wR_factor_ref     0.0969
_refine_ls_goodness_of_fit_ref     1.050
_refine_ls_restrained_S_all     1.050
_refine_ls_number_reflns     2460
_refine_ls_number_parameters     172
_refine_ls_number_restraints     0
_refine_ls_hydrogen_treatment     constr
_refine_ls_weighting_scheme     calc
_refine_ls_weighting_details
              'w=1/[\s^2^(Fo^2^)+(0.0496P)^2^+1.9444P] where P=(Fo^2^+2Fc^2^)/3'
_atom_sites_solution_hydrogens     geom
_atom_sites_solution_primary     direct
_atom_sites_solution_secondary     difmap
_refine_ls_shift/su_max     0.000
_refine_ls_shift/su_mean     0.000
_refine_diff_density_max     0.314
_refine_diff_density_min     -0.229
_refine_ls_extinction_method     none
_refine_ls_extinction_coef     .
loop_
    _atom_type_symbol
    _atom_type_description
    _atom_type_scat_dispersion_real
    _atom_type_scat_dispersion_imag
    _atom_type_scat_source
    'C' 'C' 0.0033 0.0016
                         'International Tables Vol C Tables 4.2.6.8 and 6.1.1.4'
    'H' 'H' 0.0000 0.0000
                         'International Tables Vol C Tables 4.2.6.8 and 6.1.1.4'
    'N' 'N' 0.0061 0.0033
                         'International Tables Vol C Tables 4.2.6.8 and 6.1.1.4'
    'O' 'O' 0.0106 0.0060
                         'International Tables Vol C Tables 4.2.6.8 and 6.1.1.4'
    'S' 'S' 0.1246 0.1234
                         'International Tables Vol C Tables 4.2.6.8 and 6.1.1.4'
    'Cl' 'Cl' 0.1484 0.1585
                         'International Tables Vol C Tables 4.2.6.8 and 6.1.1.4'
_computing_data_collection     'SMART (Bruker, 2000)'
_computing_cell_refinement     'SAINT (Bruker, 2000)'
_computing_data_reduction     'SAINT (Bruker, 2000)'
_computing_structure_solution     'SHELXTL (Sheldrick, 2008)'
_computing_structure_refinement     'SHELXTL (Sheldrick, 2008)'
_computing_molecular_graphics     'SHELXTL (Sheldrick, 2008)'
_computing_publication_material
;
SHELXTL (Sheldrick, 2008) and PLATON (Spek, 2009)
;
loop_
    _atom_site_type_symbol
    _atom_site_label
    _atom_site_fract_x
    _atom_site_fract_y
    _atom_site_fract_z
    _atom_site_U_iso_or_equiv
    _atom_site_adp_type
    _atom_site_calc_flag
    _atom_site_occupancy
    _atom_site_disorder_assembly
    _atom_site_disorder_group
    Cl Cl1 0.01680(3) 0.29301(14) -0.16862(3) 0.0761(2) Uani d 1 . .
    Cl Cl2 0.05486(3) 1.21922(11) -0.00637(3) 0.05899(18) Uani d 1 . .
    S S1 0.23748(3) 0.45825(11) 0.07394(2) 0.05376(18) Uani d 1 . .
    O O1 0.09544(9) 0.7795(4) -0.08527(7) 0.0804(6) Uani d 1 . .
    O O2 0.20313(12) 0.6949(5) 0.24336(8) 0.0984(7) Uani d 1 . .
    O O3 0.15801(11) 1.0096(4) 0.27253(8) 0.0953(7) Uani d 1 . .
    N N1 0.17678(8) 0.5279(3) -0.03529(7) 0.0463(4) Uani d 1 . .
    H H1 0.2031 0.4119 -0.0396 0.056 Uiso calc 1 . .
    N N2 0.14400(8) 0.7943(3) 0.02607(7) 0.0493(4) Uani d 1 . .
    H H2 0.1213 0.8542 -0.0064 0.059 Uiso calc 1 . .
    N N3 0.17078(11) 0.8880(5) 0.23452(9) 0.0698(6) Uani d 1 . .
    C C1 0.07531(12) 0.4940(5) -0.18585(9) 0.0621(6) Uani d 1 . .
    H H1A 0.0817 0.4399 -0.2223 0.075 Uiso calc 1 . .
    H H1B 0.0599 0.6690 -0.1902 0.075 Uiso calc 1 . .
    C C2 0.13788(11) 0.4820(5) -0.13939(9) 0.0643(6) Uani d 1 . .
    H H2A 0.1709 0.5636 -0.1531 0.077 Uiso calc 1 . .
    H H2B 0.1499 0.3045 -0.1310 0.077 Uiso calc 1 . .
    C C3 0.13382(11) 0.6119(5) -0.08498(9) 0.0549(5) Uani d 1 . .
    C C4 0.18352(9) 0.6053(4) 0.02127(8) 0.0423(4) Uani d 1 . .
    C C5 0.13280(9) 0.9128(4) 0.07449(8) 0.0446(4) Uani d 1 . .
    C C6 0.15981(10) 0.8404(4) 0.13142(9) 0.0522(5) Uani d 1 . .
    H H6 0.1885 0.7046 0.1404 0.063 Uiso calc 1 . .
    C C7 0.14349(11) 0.9724(4) 0.17438(9) 0.0542(5) Uani d 1 . .
    C C8 0.10111(12) 1.1733(5) 0.16383(11) 0.0633(6) Uani d 1 . .
    H H8 0.0910 1.2581 0.1940 0.076 Uiso calc 1 . .
    C C9 0.07415(11) 1.2451(5) 0.10774(11) 0.0623(6) Uani d 1 . .
    H H9 0.0452 1.3802 0.0994 0.075 Uiso calc 1 . .
    C C10 0.08968(9) 1.1184(4) 0.06386(9) 0.0488(5) Uani d 1 . .
loop_
    _atom_site_aniso_label
    _atom_site_aniso_U_11
    _atom_site_aniso_U_22
    _atom_site_aniso_U_33
    _atom_site_aniso_U_12
    _atom_site_aniso_U_13
    _atom_site_aniso_U_23
    Cl1 0.0769(4) 0.0880(5) 0.0603(4) -0.0004(3) 0.0144(3) 0.0036(3)
    Cl2 0.0538(3) 0.0559(3) 0.0650(4) 0.0055(2) 0.0129(3) 0.0085(3)
    S1 0.0527(3) 0.0642(4) 0.0402(3) 0.0126(2) 0.0063(2) 0.0008(2)
    O1 0.0931(13) 0.0910(13) 0.0459(9) 0.0442(11) 0.0013(8) -0.0009(9)
    O2 0.1354(19) 0.1033(17) 0.0538(11) 0.0309(15) 0.0222(11) 0.0075(11)
    O3 0.1274(18) 0.1121(16) 0.0543(11) 0.0061(13) 0.0387(11) -0.0152(11)
    N1 0.0480(9) 0.0518(10) 0.0379(8) 0.0064(7) 0.0101(7) -0.0004(7)
    N2 0.0559(10) 0.0499(10) 0.0389(9) 0.0100(8) 0.0082(7) 0.0002(7)
    N3 0.0830(14) 0.0789(14) 0.0504(11) -0.0075(12) 0.0233(10) -0.0064(11)
    C1 0.0694(14) 0.0764(16) 0.0370(10) 0.0101(12) 0.0092(10) 0.0061(10)
    C2 0.0597(13) 0.0895(18) 0.0401(11) 0.0143(12) 0.0080(10) -0.0035(11)
    C3 0.0560(12) 0.0647(13) 0.0405(11) 0.0111(11) 0.0077(9) 0.0017(10)
    C4 0.0429(10) 0.0446(10) 0.0386(10) -0.0046(8) 0.0104(8) -0.0011(8)
    C5 0.0450(10) 0.0430(11) 0.0462(11) -0.0058(8) 0.0133(8) -0.0055(9)
    C6 0.0551(12) 0.0519(12) 0.0499(12) -0.0007(10) 0.0156(9) -0.0052(9)
    C7 0.0585(12) 0.0588(13) 0.0471(11) -0.0104(10) 0.0177(10) -0.0072(10)
    C8 0.0682(15) 0.0651(15) 0.0640(15) -0.0021(12) 0.0306(12) -0.0160(12)
    C9 0.0588(13) 0.0592(14) 0.0733(16) 0.0069(11) 0.0257(12) -0.0086(12)
    C10 0.0430(10) 0.0474(11) 0.0555(12) -0.0050(9) 0.0128(9) -0.0013(9)
_geom_special_details
;
 All esds (except the esd in the dihedral angle between two l.s. planes)
 are estimated using the full covariance matrix.  The cell esds are taken
 into account individually in the estimation of esds in distances, angles
 and torsion angles; correlations between esds in cell parameters are only
 used when they are defined by crystal symmetry.  An approximate (isotropic)
 treatment of cell esds is used for estimating esds involving l.s. planes.
;
loop_
    _geom_bond_atom_site_label_1
    _geom_bond_atom_site_label_2
    _geom_bond_site_symmetry_2
    _geom_bond_distance
    _geom_bond_publ_flag
    Cl1 C1 . 1.788(3) ?
    Cl2 C10 . 1.732(2) ?
    S1 C4 . 1.656(2) ?
    O1 C3 . 1.209(3) ?
    O2 N3 . 1.215(3) ?
    O3 N3 . 1.211(3) ?
    N1 C3 . 1.368(3) ?
    N1 C4 . 1.391(2) ?
    N1 H1 . 0.8600 ?
    N2 C4 . 1.336(3) ?
    N2 C5 . 1.403(2) ?
    N2 H2 . 0.8600 ?
    N3 C7 . 1.472(3) ?
    C1 C2 . 1.501(3) ?
    C1 H1A . 0.9700 ?
    C1 H1B . 0.9700 ?
    C2 C3 . 1.503(3) ?
    C2 H2A . 0.9700 ?
    C2 H2B . 0.9700 ?
    C5 C6 . 1.386(3) ?
    C5 C10 . 1.402(3) ?
    C6 C7 . 1.373(3) ?
    C6 H6 . 0.9300 ?
    C7 C8 . 1.373(3) ?
    C8 C9 . 1.367(3) ?
    C8 H8 . 0.9300 ?
    C9 C10 . 1.370(3) ?
    C9 H9 . 0.9300 ?
loop_
    _geom_angle_atom_site_label_1
    _geom_angle_atom_site_label_2
    _geom_angle_atom_site_label_3
    _geom_angle_site_symmetry_1
    _geom_angle_site_symmetry_3
    _geom_angle
    _geom_angle_publ_flag
    C3 N1 C4 . . 128.54(18) ?
    C3 N1 H1 . . 115.7 ?
    C4 N1 H1 . . 115.7 ?
    C4 N2 C5 . . 131.77(17) ?
    C4 N2 H2 . . 114.1 ?
    C5 N2 H2 . . 114.1 ?
    O3 N3 O2 . . 123.3(2) ?
    O3 N3 C7 . . 118.3(2) ?
    O2 N3 C7 . . 118.3(2) ?
    C2 C1 Cl1 . . 110.94(17) ?
    C2 C1 H1A . . 109.5 ?
    Cl1 C1 H1A . . 109.5 ?
    C2 C1 H1B . . 109.5 ?
    Cl1 C1 H1B . . 109.5 ?
    H1A C1 H1B . . 108.0 ?
    C1 C2 C3 . . 111.67(19) ?
    C1 C2 H2A . . 109.3 ?
    C3 C2 H2A . . 109.3 ?
    C1 C2 H2B . . 109.3 ?
    C3 C2 H2B . . 109.3 ?
    H2A C2 H2B . . 107.9 ?
    O1 C3 N1 . . 122.5(2) ?
    O1 C3 C2 . . 122.22(19) ?
    N1 C3 C2 . . 115.24(19) ?
    N2 C4 N1 . . 114.09(17) ?
    N2 C4 S1 . . 127.65(15) ?
    N1 C4 S1 . . 118.27(15) ?
    C6 C5 C10 . . 117.74(19) ?
    C6 C5 N2 . . 125.45(19) ?
    C10 C5 N2 . . 116.79(18) ?
    C7 C6 C5 . . 118.9(2) ?
    C7 C6 H6 . . 120.5 ?
    C5 C6 H6 . . 120.5 ?
    C6 C7 C8 . . 123.2(2) ?
    C6 C7 N3 . . 118.4(2) ?
    C8 C7 N3 . . 118.4(2) ?
    C9 C8 C7 . . 118.1(2) ?
    C9 C8 H8 . . 120.9 ?
    C7 C8 H8 . . 120.9 ?
    C8 C9 C10 . . 120.1(2) ?
    C8 C9 H9 . . 119.9 ?
    C10 C9 H9 . . 119.9 ?
    C9 C10 C5 . . 121.8(2) ?
    C9 C10 Cl2 . . 118.31(18) ?
    C5 C10 Cl2 . . 119.85(16) ?
loop_
    _geom_torsion_atom_site_label_1
    _geom_torsion_atom_site_label_2
    _geom_torsion_atom_site_label_3
    _geom_torsion_atom_site_label_4
    _geom_torsion_site_symmetry_1
    _geom_torsion_site_symmetry_2
    _geom_torsion_site_symmetry_3
    _geom_torsion_site_symmetry_4
    _geom_torsion
    _geom_torsion_publ_flag
    Cl1 C1 C2 C3 . . . . -70.4(3) ?
    C4 N1 C3 O1 . . . . 2.2(4) ?
    C4 N1 C3 C2 . . . . -178.1(2) ?
    C1 C2 C3 O1 . . . . -25.3(4) ?
    C1 C2 C3 N1 . . . . 155.0(2) ?
    C5 N2 C4 N1 . . . . 175.19(19) ?
    C5 N2 C4 S1 . . . . -4.5(3) ?
    C3 N1 C4 N2 . . . . -3.1(3) ?
    C3 N1 C4 S1 . . . . 176.60(18) ?
    C4 N2 C5 C6 . . . . -4.7(3) ?
    C4 N2 C5 C10 . . . . 176.6(2) ?
    C10 C5 C6 C7 . . . . -0.2(3) ?
    N2 C5 C6 C7 . . . . -178.95(19) ?
    C5 C6 C7 C8 . . . . 0.4(3) ?
    C5 C6 C7 N3 . . . . 177.91(19) ?
    O3 N3 C7 C6 . . . . 177.6(2) ?
    O2 N3 C7 C6 . . . . -4.9(3) ?
    O3 N3 C7 C8 . . . . -4.8(3) ?
    O2 N3 C7 C8 . . . . 172.7(2) ?
    C6 C7 C8 C9 . . . . -0.2(4) ?
    N3 C7 C8 C9 . . . . -177.7(2) ?
    C7 C8 C9 C10 . . . . -0.2(4) ?
    C8 C9 C10 C5 . . . . 0.4(3) ?
    C8 C9 C10 Cl2 . . . . -179.30(18) ?
    C6 C5 C10 C9 . . . . -0.2(3) ?
    N2 C5 C10 C9 . . . . 178.68(19) ?
    C6 C5 C10 Cl2 . . . . 179.49(15) ?
    N2 C5 C10 Cl2 . . . . -1.7(2) ?
loop_
    _geom_hbond_atom_site_label_D
    _geom_hbond_atom_site_label_H
    _geom_hbond_atom_site_label_A
    _geom_hbond_site_symmetry_D
    _geom_hbond_site_symmetry_H
    _geom_hbond_site_symmetry_A
    _geom_hbond_distance_DH
    _geom_hbond_distance_HA
    _geom_hbond_distance_DA
    _geom_hbond_angle_DHA
    N2 H2 O1 . . 1_555 0.86 1.87 2.596(2) 142
_shelx_hkl_checksum     16280
_shelx_hkl_file
;
  -1  -1   0    5.03    0.37
  -1  -1   0    4.41    0.39
  -1  -1   0    4.71    0.44
  -1  -1   0    4.71    0.37
  -2  -2   0 2509.60   48.95
  -2  -2   0 2524.58   48.51
  -2  -2   0 2553.00   47.12
  -2  -2   0 2539.16   51.40
  -3  -3   0   84.82    2.27
  -3  -3   0   81.72    2.25
   3   3   0   82.89    2.37
  -3  -3   0   79.70    2.51
   4   4   0   39.95    1.68
  -4  -4   0   43.18    1.62
  -4  -4   0   40.50    1.84
  -4  -4   0   42.39    1.63
  -5  -5   0    7.69    1.15
   5   5   0    8.93    1.05
  -5  -5   0    7.62    0.92
  -6  -6   0    3.39    1.32
  -8  -6   1    3.38    1.35
  -7  -5   1    2.68    0.96
   7   5  -1    3.46    0.91
  -7  -5   1    2.96    0.84
  -6  -4   1   26.54    1.52
  -6  -4   1   24.93    1.24
   6   4  -1   27.71    1.40
  -5  -3   1   77.86    2.17
   5   3  -1   77.57    2.08
  -5  -3   1   77.75    2.50
   5   3  -1   77.79    2.32
   4   2  -1    1.00    0.41
  -4  -2   1    1.71    0.37
  -4  -2   1    0.91    0.35
  -4  -2   1   -0.24    0.48
  -3  -1   1  336.34    6.52
   3   1  -1  339.09    6.77
  -3  -1   1  327.00    7.15
   3   1  -1  341.62    6.71
  -2   0   1    0.02    0.11
   2   0  -1   -0.27    0.12
   1  -1  -1   40.22    1.10
   1  -1  -1   40.00    1.04
   1  -1  -1   41.76    1.08
   1  -1  -1   39.83    1.04
   0  -2  -1    0.21    0.41
   0  -2  -1    0.81    0.32
   0  -2  -1    1.49    0.36
   0  -2  -1    0.52    0.35
  -1  -3  -1    0.80    0.46
  -1  -3  -1    0.66    0.51
  -1  -3  -1    1.51    0.47
  -1  -3  -1    0.32    0.55
  -2  -4  -1    0.56    0.52
  -2  -4  -1    0.29    0.48
  -2  -4  -1    0.32    0.48
   3   5   1    6.46    0.93
  -3  -5  -1    7.18    0.99
  -3  -5  -1    5.63    0.77
   4   6   1    6.47    1.42
 -10  -6   2    2.43    1.21
   9   5  -2    9.29    1.19
  -9  -5   2    7.67    1.17
  -8  -4   2   43.77    2.02
  -8  -4   2   42.60    1.69
   8   4  -2   42.67    1.86
  -7  -3   2    2.31    0.45
  -7  -3   2    1.62    0.64
   7   3  -2    2.56    0.54
  -6  -2   2  226.56    4.79
   6   2  -2  230.55    5.06
   6   2  -2  222.46    4.62
  -6  -2   2  223.49    5.34
  -5  -1   2 3550.23   72.41
  -5  -1   2 3505.74   66.30
   5   1  -2 3571.89   67.82
   4   0  -2  534.79   10.28
   4   0  -2  519.17   10.31
  -4   0   2  514.77    9.93
  -4   0   2  515.00   10.77
   3  -1  -2 6320.33  123.42
  -3   1   2 6525.51  120.31
  -3   1   2 6438.97  131.24
   2  -2  -2  871.08   16.85
   2  -2  -2  855.43   17.75
   2  -2  -2  859.97   16.42
   2  -2  -2  857.71   17.14
   1  -3  -2  505.49   11.02
   1  -3  -2  498.90   10.62
   1  -3  -2  515.08   10.22
   1  -3  -2  512.78   10.45
   0  -4  -2    8.89    0.92
   0  -4  -2   10.09    0.94
   0  -4  -2   10.15    0.88
   0  -4  -2   10.04    0.82
  -1  -5  -2   41.96    1.81
  -1  -5  -2   41.58    1.89
   1   5   2   40.99    1.90
 -12  -6   3    2.16    1.32
  11   5  -3   -0.23    1.07
 -11  -5   3   -0.24    0.99
 -10  -4   3   23.36    1.30
  10   4  -3   22.91    1.40
 -10  -4   3   20.39    1.47
   9   3  -3   46.22    1.78
  -9  -3   3   49.23    1.66
  -9  -3   3   44.68    1.89
  -8  -2   3  547.90   11.97
   8   2  -3  552.40   10.83
  -8  -2   3  557.03   10.89
   8   2  -3  543.72   11.33
   7   1  -3  917.61   17.76
  -7  -1   3  896.58   17.12
   7   1  -3  892.97   17.68
  -7  -1   3  899.15   18.67
  -6   0   3    0.08    0.34
   6   0  -3   -0.19    0.29
   6   0  -3   -0.40    0.23
   5  -1  -3  407.08    8.30
   5  -1  -3  419.79    8.15
  -5   1   3  394.15    7.90
  -5   1   3  398.57    8.38
  -4   2   3   20.63    0.81
   4  -2  -3   21.67    0.87
  -4   2   3   22.06    0.90
   4  -2  -3   22.29    1.00
  -3   3   3    0.79    0.42
   3  -3  -3    0.28    0.32
   3  -3  -3    0.45    0.54
   2  -4  -3    6.75    0.75
  -2   4   3    7.12    0.73
   2  -4  -3    8.02    0.76
   2  -4  -3    6.09    0.81
   1  -5  -3    1.35    0.76
  -1   5   3    0.10    0.66
   1  -5  -3   -1.53    0.62
 -13  -5   4    2.20    1.17
  13   5  -4    1.48    1.09
 -12  -4   4   32.83    1.95
 -12  -4   4   35.06    1.59
  12   4  -4   34.83    1.82
 -11  -3   4  148.26    3.77
 -11  -3   4  148.34    4.25
  11   3  -4  149.97    4.06
  10   2  -4  195.42    4.75
 -10  -2   4  196.73    4.96
 -10  -2   4  203.00    4.49
   9   1  -4  149.26    3.57
  -9  -1   4  145.18    3.61
  -9  -1   4  146.45    3.34
   9   1  -4  147.34    3.06
   8   0  -4 1939.48   37.45
  -8   0   4 1932.28   36.10
   8   0  -4 1966.52   37.25
  -8   0   4 1892.47   39.12
  -7   1   4  559.63   10.91
  -7   1   4  568.54   11.56
   7  -1  -4  561.62   11.23
   7  -1  -4  557.60   11.37
  -6   2   4  120.31    2.83
   6  -2  -4  117.22    2.82
  -6   2   4  114.95    2.66
   6  -2  -4  111.05    2.97
   5  -3  -4   21.44    1.12
   5  -3  -4   23.44    1.10
  -5   3   4   21.04    0.99
  -5   3   4   24.09    1.07
  -4   4   4    1.34    0.49
   4  -4  -4    1.98    0.65
  -4   4   4    2.33    0.46
   4  -4  -4    2.01    0.56
   3  -5  -4    2.74    0.87
  -3   5   4    3.54    0.69
  -2   6   4    5.16    1.10
 -15  -5   5    0.64    1.19
  15   5  -5    0.27    1.05
 -14  -4   5   11.86    1.07
 -14  -4   5    9.28    1.16
  14   4  -5   12.97    1.32
  13   3  -5   71.02    2.54
 -13  -3   5   71.83    2.30
 -13  -3   5   66.59    2.55
 -12  -2   5   10.92    0.87
 -12  -2   5   12.23    0.82
  12   2  -5   11.22    0.90
  11   1  -5    0.04    0.42
 -11  -1   5   -0.24    0.42
 -11  -1   5    1.01    0.44
  11   1  -5   -0.17    0.31
 -10   0   5    0.16    0.43
 -10   0   5   -0.15    0.34
  10   0  -5    0.22    0.42
  10   0  -5   -0.16    0.33
   9  -1  -5    4.49    0.60
  -9   1   5    5.47    0.54
   9  -1  -5    5.33    0.54
  -9   1   5    5.26    0.35
   8  -2  -5   63.15    1.88
   8  -2  -5   59.92    1.96
  -8   2   5   65.81    1.87
  -8   2   5   62.29    1.55
  -7   3   5    0.14    0.33
   7  -3  -5    0.90    0.55
   7  -3  -5    0.44    0.47
  -6   4   5   16.61    1.02
   6  -4  -5   16.23    1.18
   6  -4  -5   17.44    1.08
  -5   5   5    0.10    0.68
   5  -5  -5   -0.30    0.84
  -4   6   5   19.61    1.51
   4  -6  -5   21.05    1.76
  17   5  -6    4.50    1.31
 -17  -5   6    2.18    1.05
 -16  -4   6    3.43    0.95
  16   4  -6    2.15    1.00
 -15  -3   6   58.11    2.11
 -15  -3   6   53.56    2.35
  15   3  -6   52.57    2.27
 -14  -2   6   10.20    0.83
  14   2  -6   11.99    0.99
 -14  -2   6   12.65    0.95
 -13  -1   6   47.96    1.70
  13   1  -6   46.53    1.77
 -13  -1   6   46.93    1.62
  12   0  -6  133.60    3.17
 -12   0   6  137.58    3.31
 -12   0   6  132.26    3.26
  12   0  -6  135.88    3.46
 -11   1   6  308.22    6.67
  11  -1  -6  320.98    6.85
 -11   1   6  315.92    6.65
  11  -1  -6  320.41    6.88
 -10   2   6  530.58   10.76
  10  -2  -6  536.10   11.28
  10  -2  -6  535.92   11.02
   9  -3  -6   20.77    1.06
  -9   3   6   20.29    1.08
   9  -3  -6   18.73    1.19
   8  -4  -6    1.18    0.70
  -8   4   6    2.64    0.56
   8  -4  -6    1.51    0.68
  -7   5   6    5.74    0.90
   7  -5  -6    6.54    1.15
  -6   6   6    0.93    0.89
   6  -6  -6    0.72    1.06
  19   5  -7    0.16    1.26
  18   4  -7   12.97    1.50
 -18  -4   7   16.51    1.54
 -17  -3   7    8.44    0.91
 -17  -3   7    8.06    1.03
  17   3  -7    7.86    1.05
 -16  -2   7   76.18    2.65
  16   2  -7   71.20    2.63
 -16  -2   7   75.75    2.41
 -15  -1   7   -0.11    0.46
 -15  -1   7    1.10    0.46
  15   1  -7   -0.51    0.43
 -14   0   7    0.23    0.44
  14   0  -7    0.83    0.48
  14   0  -7    1.29    0.52
 -14   0   7    0.21    0.38
 -13   1   7    6.55    0.74
  13  -1  -7    7.56    0.75
  13  -1  -7    5.44    0.64
  12  -2  -7   76.10    2.27
 -12   2   7   64.45    2.14
  12  -2  -7   74.74    2.34
 -11   3   7    2.18    0.49
  11  -3  -7    3.52    0.60
  11  -3  -7    2.75    0.65
 -10   4   7   50.23    2.02
  10  -4  -7   52.58    2.30
  -9   5   7    6.63    1.01
   9  -5  -7    5.08    1.14
   8  -6  -7   14.17    1.61
  -8   6   7   15.82    1.42
  20   4  -8    1.95    1.14
 -20  -4   8    1.87    1.13
 -19  -3   8   22.44    1.47
  19   3  -8   21.90    1.68
 -19  -3   8   22.64    1.67
  18   2  -8    3.60    0.94
 -18  -2   8    4.01    0.76
 -18  -2   8    5.52    0.88
  17   1  -8   69.32    2.49
 -17  -1   8   63.39    2.21
 -17  -1   8   68.70    2.30
  16   0  -8   53.68    1.74
 -16   0   8   53.63    1.93
  16   0  -8   53.96    2.06
 -16   0   8   50.96    1.74
  15  -1  -8   29.36    1.33
  15  -1  -8   28.63    1.41
 -15   1   8   28.64    1.37
  14  -2  -8   26.02    1.33
 -14   2   8   25.16    1.25
  14  -2  -8   23.32    1.31
  13  -3  -8    2.71    0.60
  13  -3  -8    1.56    0.60
 -13   3   8    1.95    0.56
  12  -4  -8   35.32    1.96
 -12   4   8   37.69    1.80
  11  -5  -8    0.34    0.99
 -11   5   8    0.07    0.78
 -10   6   8    1.28    0.93
  10  -6  -8   -0.19    0.98
  22   4  -9    2.99    1.27
 -22  -4   9    4.47    1.24
  21   3  -9    0.09    0.97
 -21  -3   9    0.21    0.93
 -21  -3   9    1.36    1.01
  20   2  -9    7.85    1.18
 -20  -2   9   10.05    1.14
 -20  -2   9    9.05    1.12
 -19  -1   9    0.67    0.62
 -19  -1   9   -0.28    0.59
  19   1  -9   -0.22    0.73
 -18   0   9   -0.53    0.54
  18   0  -9    0.03    0.62
  17  -1  -9    7.49    0.81
 -17   1   9    8.51    0.84
  17  -1  -9    7.08    0.88
 -16   2   9    9.18    0.86
  16  -2  -9    9.41    0.93
  16  -2  -9   10.29    0.98
  15  -3  -9    0.80    0.82
  15  -3  -9    2.51    0.61
 -15   3   9    1.02    0.72
  14  -4  -9    1.37    0.93
 -14   4   9    1.33    0.66
 -13   5   9   -0.29    0.83
  13  -5  -9   -0.60    0.96
 -12   6   9    9.55    1.28
 -23  -3  10   11.15    1.47
  23   3 -10    9.04    1.40
 -22  -2  10   28.40    1.86
 -22  -2  10   30.65    1.84
  22   2 -10   27.30    1.88
 -21  -1  10    2.43    0.96
  21   1 -10    1.58    1.01
 -20   0  10  122.69    3.63
  20   0 -10  119.25    3.80
 -19   1  10    5.38    0.91
  19  -1 -10    4.91    0.87
  19  -1 -10    5.20    0.97
 -18   2  10   79.54    2.79
  18  -2 -10   87.76    2.94
  18  -2 -10   85.89    2.91
 -17   3  10    5.73    0.93
  17  -3 -10    4.89    1.05
  17  -3 -10    6.22    0.89
  16  -4 -10   26.02    1.86
 -16   4  10   26.36    1.66
 -15   5  10    0.06    0.84
  15  -5 -10    0.82    0.90
 -24  -2  11    2.29    1.20
  24   2 -11    0.52    1.03
 -23  -1  11    8.30    1.26
  23   1 -11    7.10    1.33
 -22   0  11    0.45    0.91
  22   0 -11    0.37    1.05
 -21   1  11  159.15    4.50
  21  -1 -11  155.34    4.62
  20  -2 -11   30.05    1.83
  20  -2 -11   29.94    1.80
 -20   2  11   27.80    1.67
  19  -3 -11   20.12    1.65
 -19   3  11   20.98    1.53
 -18   4  11    0.60    0.83
  18  -4 -11    0.83    1.03
  17  -5 -11    7.28    1.44
 -17   5  11    7.09    1.18
  26   2 -12    8.39    1.43
 -26  -2  12    8.06    1.63
  25   1 -12   32.51    2.20
 -25  -1  12   33.45    2.17
  24   0 -12   15.75    1.70
 -24   0  12   17.02    1.62
 -23   1  12    8.38    1.34
  23  -1 -12    9.87    1.47
  22  -2 -12   -0.22    1.05
  22  -2 -12    0.53    1.13
 -22   2  12    0.34    1.00
  21  -3 -12   11.46    1.50
 -21   3  12   10.43    1.24
  20  -4 -12    4.50    1.32
 -20   4  12    3.55    0.99
 -27  -1  13    1.66    1.30
  27   1 -13    0.17    1.20
 -26   0  13   -0.26    1.24
  26   0 -13   -0.41    1.36
  25  -1 -13    2.08    1.36
 -25   1  13    3.56    1.27
  24  -2 -13    7.79    1.45
 -24   2  13    7.56    1.42
 -23   3  13    1.75    0.96
  23  -3 -13    0.30    1.38
  22  -4 -13   11.55    1.71
 -27   1  14    0.88    1.28
  27  -1 -14    2.93    1.43
  27  -1 -15    3.19    1.43
 -27   1  15   -0.99    1.22
 -23   3  14    3.31    1.17
  23  -3 -14    2.79    1.36
  24  -2 -14   -0.89    1.22
 -24   2  14    0.26    1.15
  25  -1 -14    0.17    1.43
 -25   1  14    1.84    1.23
 -26   0  14   18.06    1.84
  26   0 -14   21.65    2.03
  27   1 -14    0.64    1.07
 -27  -1  14    0.83    1.44
 -20   4  13    4.30    1.01
  20  -4 -13    3.16    1.22
 -21   3  13   -0.06    0.93
  21  -3 -13    4.41    1.43
 -22   2  13    5.97    1.18
  22  -2 -13    7.64    1.38
  22  -2 -13    7.62    1.37
 -23   1  13   17.74    1.62
  23  -1 -13   16.70    1.67
 -24   0  13   -1.41    1.04
  24   0 -13    2.40    1.26
  25   1 -13    6.13    1.33
 -25  -1  13    3.89    1.31
  26   2 -13    1.84    1.15
 -26  -2  13   -0.30    1.33
  17  -5 -12   13.42    1.66
 -17   5  12   12.14    1.35
 -18   4  12    0.40    0.87
  18  -4 -12    0.91    1.06
 -19   3  12    0.69    0.83
  19  -3 -12    1.35    1.05
  20  -2 -12    4.75    1.08
  20  -2 -12    6.15    1.12
 -20   2  12    5.06    1.05
  21  -1 -12    2.21    1.11
 -21   1  12    2.18    1.01
 -22   0  12    0.65    0.92
  22   0 -12    0.54    0.93
 -23  -1  12    9.47    1.34
  23   1 -12    6.48    1.30
  24   2 -12   15.32    1.65
 -24  -2  12   19.63    1.79
 -25  -3  12    0.80    1.24
  15  -5 -11    9.15    1.27
 -15   5  11   12.43    1.34
  16  -4 -11    6.43    1.23
 -16   4  11    6.74    1.04
 -17   3  11    1.50    0.71
  17  -3 -11    2.55    1.01
  18  -2 -11    1.47    0.87
  18  -2 -11    2.18    0.79
 -18   2  11    2.33    0.93
 -19   1  11   70.10    2.54
  19  -1 -11   76.57    2.52
  19  -1 -11   74.41    2.73
 -20   0  11    0.20    0.71
  20   0 -11    1.15    0.91
 -21  -1  11  156.85    4.37
  21   1 -11  156.41    4.73
  22   2 -11    6.35    1.19
 -22  -2  11    7.76    1.22
 -22  -2  11    7.12    1.17
 -23  -3  11   17.68    1.67
  23   3 -11   14.12    1.62
 -12   6  10    3.75    1.05
 -13   5  10   -0.18    0.84
  13  -5 -10   -0.20    0.96
  14  -4 -10    4.70    1.09
 -14   4  10    5.11    0.85
 -15   3  10   57.84    2.24
  15  -3 -10   55.22    2.37
  15  -3 -10   53.68    2.07
  16  -2 -10   57.74    2.20
  16  -2 -10   56.52    2.19
 -16   2  10   60.86    2.18
  17  -1 -10    0.96    0.68
  17  -1 -10    2.16    0.65
 -17   1  10    0.55    0.45
 -18   0  10   25.24    1.36
  18   0 -10   25.96    1.45
 -19  -1  10    6.08    0.82
 -19  -1  10    5.25    0.82
  19   1 -10    4.57    0.93
  20   2 -10    5.71    1.12
 -20  -2  10    5.36    0.96
 -20  -2  10    5.15    1.04
  21   3 -10   -0.18    0.82
 -21  -3  10   -0.07    0.93
  22   4 -10    4.10    1.32
 -22  -4  10    3.84    1.21
  10  -6  -9    0.00    1.01
 -10   6   9    0.52    0.89
 -11   5   9   21.46    1.53
  11  -5  -9   18.95    1.66
  12  -4  -9    2.78    0.96
 -12   4   9    2.83    0.83
 -13   3   9   27.21    1.41
  13  -3  -9   25.08    1.47
  13  -3  -9   24.89    1.33
  14  -2  -9   26.12    1.32
 -14   2   9   26.39    1.32
  14  -2  -9   25.14    1.38
  15  -1  -9  165.38    4.23
 -15   1   9  160.37    4.08
  15  -1  -9  166.10    4.16
  16   0  -9   -1.20    0.54
 -16   0   9   -0.02    0.55
 -16   0   9    0.44    0.54
  16   0  -9    0.67    0.66
 -17  -1   9    7.68    0.77
  17   1  -9    7.44    0.85
 -18  -2   9   90.86    2.81
 -18  -2   9   86.77    3.03
  18   2  -9   87.70    3.15
  19   3  -9   15.12    1.46
 -19  -3   9   16.96    1.51
 -19  -3   9   17.21    1.30
 -20  -4   9   17.89    1.73
  20   4  -9   15.19    1.68
   8  -6  -8    5.21    1.29
  -8   6   8    2.66    1.02
  -9   5   8   -0.20    0.76
   9  -5  -8   -0.34    0.90
 -10   4   8    1.20    0.68
  10  -4  -8    0.10    0.82
  11  -3  -8   19.60    1.22
 -11   3   8   19.28    1.13
  11  -3  -8   21.20    1.11
  12  -2  -8    9.91    0.86
  12  -2  -8   10.81    0.81
 -12   2   8   11.75    0.82
  13  -1  -8  353.05    7.66
 -13   1   8  346.23    7.51
  13  -1  -8  348.43    7.65
 -13   1   8  355.14    7.47
 -14   0   8    0.71    0.47
  14   0  -8    1.50    0.48
 -14   0   8    0.73    0.46
  14   0  -8    1.58    0.54
 -15  -1   8   30.92    1.36
  15   1  -8   30.84    1.52
 -15  -1   8   30.38    1.36
 -16  -2   8   -0.23    0.53
  16   2  -8    1.46    0.69
 -16  -2   8    0.02    0.53
 -17  -3   8    2.14    0.64
  17   3  -8    1.46    0.92
 -17  -3   8    1.42    0.85
 -18  -4   8    2.30    1.08
  18   4  -8    1.34    1.02
   6  -6  -7    8.73    1.38
  -6   6   7    9.60    1.28
  -7   5   7   11.92    1.15
   7  -5  -7   13.79    1.41
   8  -4  -7   10.99    1.14
  -8   4   7   12.94    0.96
   9  -3  -7   33.37    1.38
  -9   3   7   32.53    1.42
   9  -3  -7   31.00    1.51
  10  -2  -7   19.13    0.99
  10  -2  -7   18.77    1.04
 -10   2   7   19.81    1.02
  11  -1  -7   -0.26    0.41
 -11   1   7    0.67    0.32
  11  -1  -7    0.34    0.48
 -11   1   7   -0.18    0.39
 -12   0   7   -0.41    0.35
  12   0  -7   -0.23    0.37
 -12   0   7    0.87    0.41
  12   0  -7    0.44    0.40
  13   1  -7    6.30    0.55
 -13  -1   7    4.82    0.63
  13   1  -7    5.20    0.73
 -13  -1   7    6.82    0.66
  14   2  -7    0.31    0.49
 -14  -2   7   -0.53    0.44
 -14  -2   7   -0.31    0.47
  15   3  -7    7.21    1.07
 -15  -3   7    7.07    1.02
 -15  -3   7    7.90    0.79
 -16  -4   7    0.81    0.92
  16   4  -7    1.35    0.97
  17   5  -7    3.39    1.28
 -17  -5   7    2.38    1.04
   4  -6  -6    2.40    1.14
  -4   6   6    1.15    0.98
   5  -5  -6   13.53    1.37
  -5   5   6   11.21    1.17
   6  -4  -6    0.67    0.59
   6  -4  -6    2.57    0.69
  -6   4   6    1.33    0.52
   7  -3  -6  128.90    3.25
  -7   3   6  126.00    3.27
   7  -3  -6  128.04    3.53
  -7   3   6  124.77    3.14
   8  -2  -6  198.82    4.76
  -8   2   6  197.97    4.50
   8  -2  -6  203.43    4.53
  -8   2   6  203.49    4.40
   9  -1  -6    1.14    0.40
  -9   1   6    1.35    0.31
  -9   1   6    2.09    0.42
   9  -1  -6    0.98    0.46
  10   0  -6  210.65    4.64
 -10   0   6  215.21    4.64
 -10   0   6  216.33    4.84
  10   0  -6  216.43    4.85
  11   1  -6  310.45    6.83
 -11  -1   6  310.96    7.01
  11   1  -6  318.64    6.36
 -11  -1   6  301.53    6.46
 -12  -2   6   16.62    0.93
 -12  -2   6   18.51    1.10
  12   2  -6   16.92    1.05
 -13  -3   6   20.14    1.31
  13   3  -6   23.25    1.38
 -13  -3   6   16.41    1.03
  14   4  -6   15.94    1.43
 -14  -4   6   15.76    1.40
  15   5  -6   -0.28    1.03
 -15  -5   6    0.07    1.14
  -2   6   5    1.96    0.98
  -3   5   5   30.42    1.58
   3  -5  -5   31.09    1.78
   4  -4  -5   38.86    1.75
   4  -4  -5   42.47    1.66
  -4   4   5   39.21    1.59
  -4   4   5   39.31    1.57
  -5   3   5  110.29    2.89
  -5   3   5  106.97    2.89
   5  -3  -5  113.77    2.87
   5  -3  -5  111.60    3.12
  -6   2   5  135.41    3.16
  -6   2   5  140.12    3.26
   6  -2  -5  136.11    3.44
   6  -2  -5  141.48    3.22
  -7   1   5   47.51    1.18
   7  -1  -5   43.56    1.34
  -7   1   5   42.58    1.35
   7  -1  -5   42.40    1.39
   8   0  -5   -0.17    0.30
  -8   0   5   -0.37    0.32
   8   0  -5   -0.40    0.42
  -8   0   5   -0.14    0.37
   9   1  -5    4.47    0.40
   9   1  -5    4.56    0.61
  -9  -1   5    4.62    0.54
  -9  -1   5    4.92    0.57
  10   2  -5   61.84    2.05
 -10  -2   5   58.14    1.79
 -10  -2   5   59.13    2.04
  11   3  -5  103.60    3.14
 -11  -3   5   98.77    3.19
 -11  -3   5  100.14    2.79
 -12  -4   5    1.52    0.64
 -12  -4   5    0.40    0.89
  12   4  -5    0.83    0.80
  13   5  -5    8.44    1.32
 -13  -5   5    5.62    1.19
  14   6  -5    2.03    1.49
   1  -5  -4    5.25    0.91
  -1   5   4    4.46    0.76
   1  -5  -4    4.87    0.89
   2  -4  -4    5.43    0.70
   2  -4  -4    3.83    0.74
  -2   4   4    3.99    0.62
   2  -4  -4    6.00    0.74
  -3   3   4   19.39    0.97
   3  -3  -4   20.04    0.99
   3  -3  -4   18.48    1.01
   3  -3  -4   19.65    0.97
  -4   2   4   -0.09    0.33
   4  -2  -4    0.85    0.42
   4  -2  -4    0.01    0.37
  -4   2   4    0.08    0.30
  -5   1   4 1118.32   22.92
  -5   1   4 1113.89   21.20
   5  -1  -4 1144.93   21.77
   6   0  -4 1604.67   31.55
  -6   0   4 1613.84   30.34
  -6   0   4 1620.60   33.00
   6   0  -4 1669.35   31.34
  -7  -1   4  569.72   10.91
   7   1  -4  545.10   11.34
   7   1  -4  580.38   11.13
  -7  -1   4  560.60   11.91
  -8  -2   4  467.94   10.67
   8   2  -4  499.20    9.69
   8   2  -4  492.14   10.19
  -8  -2   4  492.90    9.69
   9   3  -4    2.90    0.59
  -9  -3   4    3.33    0.51
  -9  -3   4    2.54    0.61
 -10  -4   4    2.47    0.67
 -10  -4   4    1.33    0.69
  10   4  -4    3.75    0.78
  11   5  -4   16.16    1.58
 -11  -5   4   15.92    1.61
  12   6  -4    1.03    1.42
 -12  -6   4    2.52    1.31
  -2  -6  -3   15.01    1.48
  -1  -5  -3    2.46    0.74
  -1  -5  -3    0.31    0.74
   1   5   3    0.70    0.71
   0  -4  -3   26.89    1.35
   0  -4  -3   25.21    1.26
   0  -4  -3   26.94    1.31
   1  -3  -3    1.34    0.40
   1  -3  -3    0.42    0.47
   1  -3  -3    0.82    0.51
   2  -2  -3    0.44    0.39
  -2   2   3    0.56    0.35
   2  -2  -3    1.28    0.44
   2  -2  -3    1.83    0.39
  -3   1   3   31.56    0.86
   3  -1  -3   32.96    0.88
  -3   1   3   31.68    0.93
   3  -1  -3   30.84    0.98
  -4   0   3   -0.10    0.15
   4   0  -3   -0.37    0.18
  -4   0   3    0.73    0.25
   4   0  -3   -0.24    0.24
  -5  -1   3  397.41    8.63
  -5  -1   3  408.22    7.87
   5   1  -3  404.51    8.22
   5   1  -3  409.06    8.04
  -6  -2   3  231.24    5.50
   6   2  -3  237.01    5.25
  -6  -2   3  236.14    4.91
   6   2  -3  233.12    4.83
   7   3  -3   34.12    1.16
  -7  -3   3   33.09    1.53
   7   3  -3   36.09    1.49
  -7  -3   3   37.23    1.35
  -8  -4   3    8.21    0.96
  -8  -4   3    8.11    0.76
   8   4  -3    7.67    0.90
   9   5  -3    0.96    0.89
  -9  -5   3    0.55    0.85
 -10  -6   3    1.57    1.18
   4   6   2    1.73    1.09
  -3  -5  -2   -0.30    0.67
  -3  -5  -2    0.13    0.64
   2   4   2   30.08    1.36
  -2  -4  -2   31.36    1.40
  -2  -4  -2   28.09    1.47
  -2  -4  -2   26.88    1.31
  -1  -3  -2   58.12    1.95
  -1  -3  -2   56.54    1.81
  -1  -3  -2   57.17    1.81
  -1  -3  -2   61.83    1.83
   0  -2  -2   79.34    1.96
   0  -2  -2   77.75    2.12
   0  -2  -2   76.09    1.97
   0  -2  -2   79.61    2.05
   1  -1  -2  295.54    5.77
  -1   1   2  291.55    6.23
   1  -1  -2  293.08    6.00
   1  -1  -2  300.04    5.86
   2   0  -2   44.29    1.00
   2   0  -2   42.26    0.99
  -2   0   2   42.38    0.95
  -2   0   2   43.30    1.02
  -3  -1   2 6468.79  134.52
   3   1  -2 6678.97  127.16
   3   1  -2 6646.88  128.86
  -3  -1   2 6673.49  123.41
  -4  -2   2  884.44   18.44
   4   2  -2  890.33   17.35
  -4  -2   2  874.36   16.77
   4   2  -2  884.37   17.44
  -5  -3   2  172.68    4.46
   5   3  -2  173.16    4.20
   5   3  -2  168.38    3.88
  -5  -3   2  169.11    3.90
  -6  -4   2   22.63    1.16
  -6  -4   2   19.83    1.35
   6   4  -2   22.68    1.33
   7   5  -2    2.20    0.87
  -7  -5   2    1.23    0.91
  -8  -6   2    2.16    1.31
   6   6   1   17.80    1.80
  -5  -5  -1   61.69    2.65
  -5  -5  -1   58.89    2.26
   5   5   1   56.38    2.26
  -4  -4  -1   80.76    2.61
   4   4   1   93.78    2.77
  -4  -4  -1   97.71    3.09
  -4  -4  -1   99.61    2.70
   3   3   1   40.21    1.47
  -3  -3  -1   43.30    1.68
  -3  -3  -1   43.81    1.50
  -3  -3  -1   45.44    1.49
  -2  -2  -1  272.48    5.62
  -2  -2  -1  270.56    6.18
  -2  -2  -1  279.03    5.75
  -1  -1  -1  554.31   10.81
  -1  -1  -1  558.12   10.94
  -1  -1  -1  548.31   10.54
  -1  -1  -1  557.87   11.51
  -1  -1   1   40.27    0.96
  -1  -1   1   38.63    1.11
  -1  -1   1   39.28    1.01
  -1  -1   1   38.82    1.07
  -2  -2   1  147.55    3.16
  -2  -2   1  145.62    3.54
  -2  -2   1  142.52    3.32
  -2  -2   1  140.73    3.23
  -3  -3   1  466.14    9.25
  -3  -3   1  455.67   10.20
  -3  -3   1  456.19    9.51
   4   4  -1    3.99    0.62
  -4  -4   1    4.40    0.64
  -4  -4   1    3.12    0.68
   4   4  -1    5.46    0.59
   5   5  -1   23.66    1.51
  -5  -5   1   20.50    1.57
  -5  -5   1   23.65    1.34
  -6  -6   1    1.55    1.22
  -8  -6   0    3.09    1.34
   7   5   0    3.49    0.91
  -7  -5   0    5.21    0.88
  -7  -5   0    5.02    1.09
  -6  -4   0   42.36    1.67
  -6  -4   0   42.25    1.94
   6   4   0   40.78    1.74
   5   3   0  170.97    4.15
  -5  -3   0  173.79    4.02
  -5  -3   0  169.37    3.89
  -5  -3   0  174.46    4.52
  -4  -2   0   71.54    1.89
  -4  -2   0   74.31    1.79
  -4  -2   0   73.13    2.16
   4   2   0   73.28    1.98
   3   1   0   73.48    1.76
  -3  -1   0   74.58    1.59
  -3  -1   0   71.72    1.88
  -3  -1   0   75.95    1.71
  -2   0   0    6.21    0.28
   2   0   0    5.97    0.31
   1  -1   0    4.37    0.42
   1  -1   0    4.60    0.36
   1  -1   0    4.70    0.40
   1  -1   0    5.11    0.38
   0  -2   0  176.73    3.75
   0  -2   0  177.57    4.10
   0  -2   0  178.39    3.95
   0  -2   0  173.35    3.91
  -1  -3   0  101.59    2.62
  -1  -3   0  103.32    2.78
  -1  -3   0  103.32    2.91
  -1  -3   0  105.78    2.75
  -2  -4   0   28.95    1.28
  -2  -4   0   29.72    1.34
  -2  -4   0   25.94    1.40
  -2  -4   0   28.18    1.42
   3   5   0    3.82    0.78
  -3  -5   0    3.22    0.63
  -3  -5   0    4.27    0.87
  -4  -6   0    0.26    1.33
 -10  -6   1   13.58    1.66
  -9  -5   1   13.85    1.47
  -9  -5   1   13.44    1.19
   9   5  -1   14.75    1.36
   8   4  -1   69.20    2.44
  -8  -4   1   73.51    2.39
  -8  -4   1   73.94    2.75
   7   3  -1  330.52    7.27
  -7  -3   1  320.15    6.94
  -7  -3   1  333.99    7.80
  -6  -2   1  183.06    3.96
   6   2  -1  177.49    4.10
  -6  -2   1  173.30    4.37
   6   2  -1  178.49    3.70
  -5  -1   1 9633.57  179.93
  -5  -1   1 9387.69  196.06
   5   1  -1 9998.18  185.75
  -4   0   1   -0.51    0.20
   4   0  -1   -0.33    0.23
  -4   0   1    0.53    0.17
   4   0  -1   -0.15    0.18
   3  -1  -1  333.41    6.87
  -3   1   1  336.81    6.55
   3  -1  -1  340.24    6.76
   2  -2  -1  138.99    3.30
   2  -2  -1  141.78    3.12
   2  -2  -1  141.38    3.21
   2  -2  -1  138.76    3.32
   1  -3  -1   15.95    0.91
   1  -3  -1   14.95    0.84
   1  -3  -1   16.51    0.92
   1  -3  -1   14.91    0.95
   0  -4  -1  122.06    3.51
   0  -4  -1  125.18    3.42
   0  -4  -1  123.62    3.43
   0  -4  -1  117.14    3.21
  -1  -5  -1   11.61    1.05
  -1  -5  -1    9.09    0.88
  -1  -5  -1    8.61    0.99
 -12  -6   2    2.72    1.33
 -11  -5   2    1.72    1.08
  11   5  -2    2.09    1.00
  10   4  -2   12.43    1.07
 -10  -4   2   12.96    1.00
 -10  -4   2   11.33    1.18
  -9  -3   2   19.91    1.04
   9   3  -2   21.38    1.17
  -9  -3   2   18.30    1.21
   8   2  -2  191.62    4.47
  -8  -2   2  188.83    4.25
  -8  -2   2  190.43    4.72
  -7  -1   2   -1.06    0.37
  -7  -1   2    0.18    0.41
   7   1  -2   -0.11    0.42
   6   0  -2 1793.26   34.66
  -6   0   2 1778.29   33.32
  -6   0   2 1792.69   36.25
   5  -1  -2 3535.79   69.05
   5  -1  -2 3640.52   68.35
  -5   1   2 3565.91   66.90
  -4   2   2  878.59   16.96
   4  -2  -2  896.08   17.47
  -4   2   2  893.43   18.26
   4  -2  -2  890.29   17.78
   3  -3  -2   60.34    1.87
   3  -3  -2   57.62    1.86
   3  -3  -2   59.26    1.95
  -3   3   2   58.71    1.78
   2  -4  -2   17.17    1.03
   2  -4  -2   17.29    1.07
   2  -4  -2   14.37    1.07
   2  -4  -2   15.90    0.99
   1  -5  -2   30.68    1.67
  -1   5   2   30.97    1.67
   1  -5  -2   29.40    1.63
  13   5  -3   30.55    1.96
 -13  -5   3   31.85    2.17
 -12  -4   3    6.05    0.80
  12   4  -3    5.48    0.91
 -12  -4   3    4.84    1.05
  11   3  -3   89.19    2.81
 -11  -3   3   88.15    2.98
 -11  -3   3   88.82    2.63
 -10  -2   3  249.56    5.99
  10   2  -3  251.09    5.72
 -10  -2   3  244.12    5.41
   9   1  -3  442.21    8.83
  -9  -1   3  446.34    9.66
   9   1  -3  454.68    9.27
  -9  -1   3  444.69    8.91
  -8   0   3   -0.80    0.32
   8   0  -3   -0.61    0.42
  -8   0   3   -0.79    0.39
   8   0  -3   -0.13    0.32
  -7   1   3  899.39   16.88
   7  -1  -3  870.82   17.34
   7  -1  -3  884.59   17.55
  -7   1   3  886.40   18.27
  -6   2   3  222.26    4.87
   6  -2  -3  229.64    5.00
  -6   2   3  233.63    4.90
   6  -2  -3  228.45    5.18
   5  -3  -3  103.96    2.79
  -5   3   3  103.76    2.71
   5  -3  -3  105.25    2.97
  -5   3   3  105.30    2.73
   4  -4  -3   24.54    1.28
  -4   4   3   28.92    1.30
   4  -4  -3   28.30    1.47
  -4   4   3   25.96    1.25
  -3   5   3    4.01    0.72
   3  -5  -3    4.87    0.99
   2  -6  -3    2.03    1.12
 -15  -5   4    0.43    1.17
  15   5  -4    0.67    1.05
  14   4  -4    8.00    1.13
 -14  -4   4   10.39    1.26
 -14  -4   4   10.35    1.03
  13   3  -4   50.24    2.05
 -13  -3   4   49.47    2.10
 -13  -3   4   49.00    1.87
  12   2  -4   33.40    1.50
 -12  -2   4   33.24    1.36
 -12  -2   4   36.12    1.53
 -11  -1   4   34.09    1.36
 -11  -1   4   37.50    1.34
  11   1  -4   36.64    1.44
  11   1  -4   37.33    0.98
  10   0  -4   51.00    1.64
 -10   0   4   46.11    1.49
 -10   0   4   50.46    1.45
  10   0  -4   49.98    1.40
   9  -1  -4  144.11    3.49
   9  -1  -4  148.02    3.50
  -9   1   4  147.95    3.18
  -9   1   4  148.84    3.39
  -8   2   4  479.39    9.96
  -8   2   4  489.07    9.70
   8  -2  -4  478.04    9.94
   8  -2  -4  487.36   10.19
  -7   3   4  138.75    3.47
   7  -3  -4  140.81    3.78
   7  -3  -4  141.25    3.56
   6  -4  -4    0.26    0.64
   6  -4  -4    2.12    0.62
  -6   4   4    1.94    0.52
   5  -5  -4    5.84    1.05
  -5   5   4    6.88    0.84
   4  -6  -4    3.02    1.15
  -4   6   4    0.55    0.97
  17   5  -5    5.06    1.36
 -17  -5   5    3.95    1.14
 -16  -4   5   10.24    1.31
  16   4  -5    8.87    1.22
 -16  -4   5   10.64    1.15
 -15  -3   5   44.46    2.10
  15   3  -5   43.36    2.03
 -15  -3   5   44.24    1.83
 -14  -2   5   12.50    0.91
 -14  -2   5   11.04    0.91
  14   2  -5   13.24    1.03
 -13  -1   5  111.16    2.92
 -13  -1   5  113.09    3.06
  13   1  -5  107.83    3.08
 -12   0   5    1.88    0.47
  12   0  -5   -0.14    0.42
 -12   0   5    0.10    0.38
  12   0  -5    0.11    0.43
 -11   1   5    1.06    0.36
  11  -1  -5    0.57    0.48
  11  -1  -5    1.37    0.51
 -11   1   5    0.02    0.32
  10  -2  -5   60.51    1.95
 -10   2   5   62.37    1.90
  10  -2  -5   61.42    2.05
   9  -3  -5    0.05    0.43
  -9   3   5    0.26    0.38
   9  -3  -5    1.00    0.45
  -8   4   5   -0.41    0.44
   8  -4  -5   -0.80    0.55
   8  -4  -5    1.02    0.60
  -7   5   5   17.95    1.32
   7  -5  -5   14.87    1.46
   6  -6  -5    3.38    1.16
  -6   6   5    2.47    1.02
  19   5  -6    1.15    1.18
  18   4  -6    1.90    1.05
 -18  -4   6    1.40    1.04
 -17  -3   6    0.80    0.59
  17   3  -6    0.27    0.77
 -17  -3   6    0.23    0.76
 -16  -2   6   39.66    1.80
 -16  -2   6   38.96    1.65
  16   2  -6   41.20    1.89
 -15  -1   6    7.98    0.75
 -15  -1   6    7.18    0.69
  15   1  -6    7.65    0.83
  14   0  -6   18.36    0.91
 -14   0   6   18.44    0.99
  14   0  -6   17.39    1.07
 -14   0   6   17.57    0.90
  13  -1  -6   48.99    1.75
  13  -1  -6   48.34    1.67
 -13   1   6   48.69    1.70
 -12   2   6   16.80    0.96
  12  -2  -6   14.95    0.95
  12  -2  -6   16.60    1.03
 -11   3   6    6.33    0.68
  11  -3  -6    7.53    0.78
  11  -3  -6    5.22    0.77
 -10   4   6    5.75    0.76
  10  -4  -6    5.24    0.87
  10  -4  -6    3.35    0.90
  -9   5   6   28.02    1.62
   9  -5  -6   28.53    1.86
  -8   6   6    1.09    0.91
   8  -6  -6    0.74    1.03
 -20  -4   7   11.01    1.50
  20   4  -7   12.35    1.56
 -19  -3   7   -0.15    0.85
 -19  -3   7    1.13    0.87
  19   3  -7    1.13    0.93
 -18  -2   7   13.28    1.05
  18   2  -7   19.26    1.42
 -18  -2   7   16.63    1.22
 -17  -1   7    0.87    0.58
  17   1  -7    1.26    0.60
 -17  -1   7    0.38    0.51
 -16   0   7    0.20    0.49
 -16   0   7   -0.37    0.49
  16   0  -7    0.09    0.51
  16   0  -7    0.60    0.59
  15  -1  -7    0.39    0.50
  15  -1  -7    0.18    0.42
 -15   1   7    0.08    0.42
 -14   2   7    0.31    0.44
  14  -2  -7    1.00    0.55
  14  -2  -7    0.70    0.55
  13  -3  -7   30.26    1.49
 -13   3   7   35.10    1.53
  13  -3  -7   34.68    1.67
  12  -4  -7    2.10    0.80
 -12   4   7    2.50    0.75
  12  -4  -7    1.35    0.86
 -11   5   7    0.04    0.71
  11  -5  -7   -0.13    0.93
 -10   6   7    2.03    0.99
  10  -6  -7    4.03    1.12
 -22  -4   8    2.01    1.12
  22   4  -8    0.64    1.14
  21   3  -8    2.32    1.05
 -21  -3   8    2.90    1.13
 -21  -3   8    3.52    1.02
 -20  -2   8    8.33    1.02
  20   2  -8   10.26    1.25
 -20  -2   8    9.05    1.11
 -19  -1   8    3.96    0.75
  19   1  -8    3.44    0.88
 -19  -1   8    5.89    0.81
 -18   0   8    0.87    0.53
  18   0  -8    1.95    0.68
  17  -1  -8   69.12    2.25
  17  -1  -8   67.14    2.41
 -17   1   8   64.96    2.28
  16  -2  -8   -0.56    0.56
 -16   2   8    0.29    0.51
  16  -2  -8    0.62    0.57
  15  -3  -8   93.27    3.16
  15  -3  -8   87.87    2.90
 -15   3   8   97.27    3.00
 -14   4   8   13.05    1.18
  14  -4  -8   12.82    1.36
  13  -5  -8    9.01    1.35
 -13   5   8   11.03    1.23
 -12   6   8    3.55    1.07
 -23  -3   9    6.07    1.37
  23   3  -9    3.58    1.20
 -23  -3   9    4.84    1.19
 -22  -2   9   -0.24    0.96
  22   2  -9   -0.09    0.75
 -22  -2   9    0.53    0.88
  21   1  -9   17.00    1.51
 -21  -1   9   19.05    1.45
  20   0  -9    0.57    0.89
 -20   0   9    1.11    0.78
 -19   1   9    0.53    0.69
  19  -1  -9   -0.39    0.75
  19  -1  -9   -0.11    0.60
 -18   2   9   88.99    2.96
  18  -2  -9   92.44    3.01
  18  -2  -9   89.93    3.03
  17  -3  -9   38.93    2.03
 -17   3   9   37.95    1.85
  17  -3  -9   37.47    1.83
 -16   4   9    3.48    0.91
  16  -4  -9    2.85    1.10
  15  -5  -9    2.41    1.13
 -15   5   9    1.08    0.86
  24   2 -10    2.81    1.17
 -24  -2  10    3.84    1.20
 -23  -1  10    3.37    1.13
  23   1 -10    3.12    1.15
 -22   0  10   13.64    1.36
  22   0 -10   14.11    1.49
 -21   1  10    0.55    0.95
  20  -2 -10    4.85    1.07
  20  -2 -10    6.51    1.10
 -20   2  10    3.98    1.03
  19  -3 -10   -0.18    0.97
  19  -3 -10    0.71    0.92
 -19   3  10    0.61    0.81
  18  -4 -10   -0.92    0.97
 -18   4  10   -0.02    0.78
  17  -5 -10    8.25    1.46
 -17   5  10    8.01    1.14
 -26  -2  11    1.06    1.27
  26   2 -11    1.75    1.12
 -25  -1  11   -1.08    1.12
  25   1 -11    2.59    1.17
 -24   0  11    0.74    1.10
  24   0 -11    0.91    1.16
 -23   1  11    9.11    1.33
  23  -1 -11    7.69    1.45
  22  -2 -11    7.72    1.32
 -22   2  11    6.68    1.22
  22  -2 -11    6.51    1.24
 -21   3  11    1.61    0.90
  21  -3 -11    2.96    1.21
 -20   4  11   -0.30    0.84
  20  -4 -11    0.27    1.14
  27   1 -12    4.68    1.37
 -27  -1  12    3.35    1.36
  26   0 -12   70.37    3.24
 -26   0  12   67.95    3.03
  25  -1 -12   36.11    2.32
 -25   1  12   32.22    2.15
  24  -2 -12   20.01    1.86
 -24   2  12   18.25    1.74
  23  -3 -12    1.11    1.20
 -23   3  12    0.85    0.88
  22  -4 -12    6.18    1.51
  27  -1 -13    1.40    1.35
 -27   1  13   -1.26    1.16
 -26   2  13    0.76    1.25
  26  -2 -13    1.83    1.39
  27  -1 -16    0.65    1.62
  23  -3 -15    2.15    1.42
 -23   3  15    2.39    1.05
 -24   2  15    5.15    1.32
 -25   1  15   -0.21    1.19
  25  -1 -15   -1.59    1.45
 -26   0  15    1.15    1.31
  26   0 -15   -1.12    1.32
 -27  -1  15    1.52    1.35
  27   1 -15    0.84    1.28
 -20   4  14    3.50    1.01
  20  -4 -14    4.81    1.32
 -21   3  14   10.26    1.42
  21  -3 -14   12.76    1.61
  22  -2 -14   -0.26    1.24
  22  -2 -14    0.85    1.32
 -22   2  14    0.88    1.02
 -23   1  14   20.75    1.65
  23  -1 -14   17.94    1.77
  24   0 -14    0.87    1.20
 -24   0  14   -0.36    1.07
  25   1 -14    1.07    1.20
 -25  -1  14    1.42    1.30
 -17   5  13    0.29    0.89
  18  -4 -13    3.75    1.25
 -18   4  13    3.04    1.00
 -19   3  13    8.18    1.23
  19  -3 -13   10.08    1.40
 -20   2  13    7.36    1.15
  20  -2 -13    6.66    1.11
  20  -2 -13    5.33    1.13
  21  -1 -13   43.00    2.20
 -21   1  13   42.82    2.10
  22   0 -13   -0.66    1.03
 -22   0  13   -0.67    0.88
  23   1 -13   16.57    1.63
 -23  -1  13   15.98    1.49
 -24  -2  13    6.29    1.34
  24   2 -13    7.02    1.34
 -25  -3  13    3.58    1.24
  15  -5 -12    0.55    0.96
 -15   5  12    0.90    0.88
  16  -4 -12   14.79    1.55
 -16   4  12   14.97    1.34
 -17   3  12   33.91    1.83
  17  -3 -12   39.04    2.11
  18  -2 -12  105.01    3.33
 -18   2  12  104.91    3.37
  18  -2 -12  118.36    3.59
  19  -1 -12   14.83    1.18
 -19   1  12   15.68    1.23
  19  -1 -12   15.57    1.30
  20   0 -12   14.11    1.34
 -20   0  12   14.54    1.22
 -21  -1  12    4.93    1.01
  21   1 -12    1.75    1.04
  22   2 -12    2.37    1.05
 -22  -2  12    2.16    1.00
 -22  -2  12    1.91    1.11
 -23  -3  12    0.88    1.08
  23   3 -12    1.04    1.06
 -13   5  11   -0.39    0.84
  13  -5 -11    0.01    1.00
 -14   4  11    0.36    0.76
  14  -4 -11   -0.20    0.91
  15  -3 -11   10.80    1.24
 -15   3  11   13.27    1.15
 -16   2  11   58.81    2.20
  16  -2 -11   61.52    2.22
  16  -2 -11   61.55    2.31
  17  -1 -11    0.75    0.62
  17  -1 -11    0.40    0.57
 -17   1  11    1.22    0.47
 -18   0  11    0.24    0.48
  18   0 -11    1.16    0.60
 -19  -1  11   76.00    2.54
 -19  -1  11   71.04    2.53
  19   1 -11   74.08    2.78
  20   2 -11   25.50    1.80
 -20  -2  11   31.79    1.66
 -20  -2  11   29.78    1.75
  21   3 -11    3.22    1.14
 -21  -3  11    1.51    1.04
 -22  -4  11    6.45    1.32
 -10   6  10    3.63    1.03
  10  -6 -10    2.78    1.22
  11  -5 -10    4.32    1.14
 -11   5  10    6.37    1.07
 -12   4  10   22.70    1.45
  12  -4 -10   20.11    1.60
  13  -3 -10   51.75    2.19
 -13   3  10   54.56    2.06
  13  -3 -10   49.20    1.89
  14  -2 -10  214.63    5.36
 -14   2  10  208.20    5.08
  14  -2 -10  216.94    5.16
  15  -1 -10   32.81    1.49
  15  -1 -10   32.83    1.43
 -15   1  10   33.64    1.47
  16   0 -10  539.69   11.41
 -16   0  10  541.62   11.89
 -16   0  10  560.91   11.33
  16   0 -10  558.02   11.76
 -17  -1  10    2.42    0.60
  17   1 -10    2.37    0.68
 -17  -1  10    1.50    0.59
 -18  -2  10   85.06    2.68
  18   2 -10   80.55    3.00
 -18  -2  10   83.34    2.94
  19   3 -10    1.90    1.00
 -19  -3  10   -0.05    0.90
  20   4 -10    0.90    1.11
 -20  -4  10    4.48    1.24
  -8   6   9    1.77    1.02
   8  -6  -9    2.03    1.17
   9  -5  -9    0.41    0.96
  -9   5   9   -0.67    0.75
 -10   4   9   63.68    2.41
  10  -4  -9   67.00    2.68
 -11   3   9  106.11    3.04
  11  -3  -9  105.97    3.29
  11  -3  -9  106.09    2.94
 -12   2   9    3.20    0.57
  12  -2  -9    2.54    0.53
  12  -2  -9    3.87    0.59
  13  -1  -9  373.77    8.18
 -13   1   9  378.77    7.93
 -13   1   9  377.57    8.10
  13  -1  -9  372.93    8.11
  14   0  -9   -0.54    0.45
 -14   0   9    0.37    0.38
  14   0  -9   -0.55    0.38
 -14   0   9    0.11    0.46
  15   1  -9  167.95    4.43
 -15  -1   9  158.62    4.06
 -15  -1   9  175.94    4.37
 -16  -2   9    9.53    0.86
 -16  -2   9   10.30    0.95
  16   2  -9    7.84    0.98
  17   3  -9   39.13    2.09
 -17  -3   9   37.80    2.04
 -17  -3   9   40.12    1.74
  18   4  -9    0.41    1.04
 -18  -4   9    1.24    1.01
  -6   6   8    1.72    1.02
   6  -6  -8    0.12    1.09
  -7   5   8    1.85    0.83
   7  -5  -8    1.87    0.99
  -8   4   8   14.72    1.06
   8  -4  -8   14.60    1.21
   9  -3  -8   78.07    2.66
  -9   3   8   83.32    2.52
   9  -3  -8   83.70    2.43
 -10   2   8  315.77    6.91
 -10   2   8  331.66    6.95
  10  -2  -8  318.49    6.94
  10  -2  -8  328.48    7.30
  11  -1  -8   98.17    2.67
 -11   1   8  101.76    2.64
 -11   1   8   96.44    2.44
  11  -1  -8   96.84    2.63
 -12   0   8  205.27    4.50
  12   0  -8  196.47    4.67
 -12   0   8  194.53    4.61
  12   0  -8  198.44    4.47
 -13  -1   8  344.87    7.24
 -13  -1   8  334.84    7.79
  13   1  -8  345.17    7.13
  13   1  -8  349.16    7.65
 -14  -2   8   24.61    1.36
 -14  -2   8   24.34    1.18
  14   2  -8   22.68    1.33
 -15  -3   8   90.78    2.78
 -15  -3   8   93.60    3.25
  15   3  -8   94.67    3.23
 -16  -4   8    1.17    0.82
  16   4  -8    2.69    1.05
  17   5  -8   12.18    1.60
 -17  -5   8   12.40    1.51
  -4   6   7    0.02    0.89
   4  -6  -7   -0.28    1.06
   5  -5  -7    9.02    1.23
  -5   5   7    8.91    1.07
   6  -4  -7   20.35    1.29
  -6   4   7   21.08    1.20
   7  -3  -7    4.84    0.67
  -7   3   7    3.61    0.58
   7  -3  -7    2.49    0.55
  -7   3   7    3.38    0.53
  -8   2   7   66.54    1.77
  -8   2   7   67.40    2.00
   8  -2  -7   65.25    2.09
   8  -2  -7   71.58    1.95
  -9   1   7    4.73    0.39
   9  -1  -7    4.16    0.50
   9  -1  -7    4.27    0.53
  -9   1   7    4.19    0.45
  10   0  -7   -0.34    0.42
 -10   0   7   -0.03    0.41
 -10   0   7    0.02    0.36
  10   0  -7   -0.38    0.39
  11   1  -7    0.57    0.37
 -11  -1   7   -0.54    0.38
  11   1  -7   -0.50    0.41
 -11  -1   7    0.26    0.35
  12   2  -7   61.87    2.27
 -12  -2   7   75.27    2.11
 -12  -2   7   75.39    2.42
  13   3  -7   32.81    1.69
 -13  -3   7   34.94    1.73
 -13  -3   7   34.22    1.46
 -14  -4   7   35.26    2.03
  14   4  -7   35.18    2.00
  15   5  -7    0.44    1.03
 -15  -5   7    0.39    1.12
  -2   6   6    3.06    0.94
  -3   5   6   22.24    1.43
   3  -5  -6   23.31    1.62
  -4   4   6   25.64    1.31
  -4   4   6   28.26    1.33
   4  -4  -6   29.30    1.50
   5  -3  -6   62.64    1.85
   5  -3  -6   57.46    2.05
  -5   3   6   60.56    1.94
  -5   3   6   61.38    1.91
   6  -2  -6    2.34    0.50
  -6   2   6    3.02    0.37
   6  -2  -6    3.59    0.46
  -6   2   6    3.12    0.43
  -7   1   6   72.39    1.77
   7  -1  -6   68.52    1.83
  -7   1   6   71.88    1.88
   7  -1  -6   69.42    1.95
   8   0  -6  494.17    9.91
  -8   0   6  492.12    9.59
  -8   0   6  482.32   10.30
   8   0  -6  494.22    9.95
   9   1  -6    1.20    0.40
  -9  -1   6    1.19    0.43
  -9  -1   6    1.20    0.34
   9   1  -6    0.85    0.33
  10   2  -6  538.63   11.21
 -10  -2   6  534.21   10.58
 -10  -2   6  524.53   11.69
 -11  -3   6    5.97    0.66
  11   3  -6    7.52    0.85
 -11  -3   6    5.68    0.76
  12   4  -6   48.50    2.24
 -12  -4   6   48.62    2.35
 -13  -5   6    0.42    1.08
  13   5  -6    0.19    1.01
  14   6  -6    2.27    1.43
   0  -6  -5   25.69    1.90
   1  -5  -5   13.53    1.23
  -1   5   5   15.25    1.18
   1  -5  -5   15.66    1.27
   2  -4  -5  182.31    4.52
  -2   4   5  180.18    4.73
   2  -4  -5  180.80    4.38
   2  -4  -5  178.59    4.65
   3  -3  -5   23.92    1.05
   3  -3  -5   22.01    1.06
  -3   3   5   23.49    1.09
   3  -3  -5   23.21    1.13
   4  -2  -5   21.30    0.82
  -4   2   5   20.54    0.92
  -4   2   5   21.41    0.85
   4  -2  -5   20.58    0.96
   5  -1  -5  220.47    4.89
  -5   1   5  227.38    4.87
   5  -1  -5  233.29    4.71
  -5   1   5  227.31    4.69
   6   0  -5    0.14    0.35
  -6   0   5    0.29    0.28
  -6   0   5    1.62    0.35
   6   0  -5    0.10    0.29
  -7  -1   5   42.88    1.26
   7   1  -5   44.92    1.16
  -7  -1   5   44.39    1.43
   7   1  -5   42.58    1.41
   8   2  -5   61.68    1.99
  -8  -2   5   61.44    1.73
   8   2  -5   62.61    1.56
  -8  -2   5   63.40    2.05
  -9  -3   5    1.21    0.43
  -9  -3   5   -0.49    0.38
   9   3  -5    0.27    0.48
 -10  -4   5    5.21    0.87
 -10  -4   5    6.54    0.82
  10   4  -5    6.12    0.92
 -11  -5   5    1.42    1.07
  11   5  -5    2.29    1.06
  12   6  -5   -0.45    1.33
 -12  -6   5   -0.79    1.20
  -2  -6  -4    2.58    1.18
  -1  -5  -4   57.14    2.29
  -1  -5  -4   52.82    2.18
   1   5   4   55.12    2.37
   0  -4  -4    5.22    0.75
   0  -4  -4    5.57    0.78
   0   4   4    3.68    0.66
   0  -4  -4    4.42    0.66
   1  -3  -4  124.53    3.04
  -1   3   4  125.53    3.35
   1  -3  -4  119.63    3.21
   1  -3  -4  127.09    3.16
   2  -2  -4   85.06    2.29
   2  -2  -4   88.28    2.24
   2  -2  -4   88.59    2.10
  -2   2   4   87.69    2.31
   3  -1  -4  143.41    3.20
   3  -1  -4  144.36    2.97
  -3   1   4  140.98    3.17
  -3   1   4  135.89    3.03
  -4   0   4  330.95    7.09
   4   0  -4  334.05    6.81
  -4   0   4  335.43    6.53
   4   0  -4  340.11    6.76
   5   1  -4 1133.24   22.24
  -5  -1   4 1141.59   23.49
   5   1  -4 1151.31   22.29
  -5  -1   4 1152.30   21.46
   6   2  -4  122.86    3.08
  -6  -2   4  117.60    3.17
  -6  -2   4  120.26    2.77
   6   2  -4  121.37    2.70
   7   3  -4  141.98    3.25
   7   3  -4  143.67    3.72
  -7  -3   4  133.68    3.84
  -7  -3   4  139.91    3.34
  -8  -4   4    1.60    0.60
   8   4  -4    1.79    0.65
  -8  -4   4    0.79    0.62
   9   5  -4   34.20    1.98
  -9  -5   4   33.91    2.08
 -10  -6   4    0.94    1.19
  10   6  -4    0.17    1.16
   4   6   3    0.75    1.00
  -4  -6  -3   -0.15    1.10
   3   5   3   -0.31    0.79
  -3  -5  -3    1.04    0.70
  -2  -4  -3   32.80    1.44
  -2  -4  -3   31.83    1.45
   2   4   3   30.56    1.36
  -1  -3  -3    2.03    0.48
  -1  -3  -3    1.29    0.53
  -1  -3  -3    1.83    0.41
  -1  -3  -3    1.50    0.46
   0  -2  -3  198.71    4.25
   0   2   3  193.77    4.57
   0  -2  -3  199.68    4.19
   0  -2  -3  194.90    4.34
   1  -1  -3  530.57   10.11
   1  -1  -3  528.64   10.51
  -1   1   3  512.57   10.93
   1  -1  -3  540.87   10.32
   2   0  -3    0.02    0.13
   2   0  -3   -0.03    0.12
  -2   0   3    0.02    0.11
   3   1  -3   34.47    1.05
  -3  -1   3   34.51    0.86
  -3  -1   3   32.19    1.04
   3   1  -3   32.72    0.89
  -4  -2   3   23.50    0.85
   4   2  -3   23.05    0.84
  -4  -2   3   23.62    1.04
   4   2  -3   23.52    1.01
  -5  -3   3  107.43    2.65
  -5  -3   3  101.81    3.04
   5   3  -3  104.71    2.64
   5   3  -3  104.91    2.93
  -6  -4   3  225.95    5.92
  -6  -4   3  231.36    5.20
   6   4  -3  219.71    5.57
   7   5  -3    6.25    1.03
  -7  -5   3    6.62    1.12
  -8  -6   3    3.79    1.34
   8   6  -3    4.20    1.34
   6   6   2    2.70    1.16
  -5  -5  -2    7.46    1.19
  -5  -5  -2    6.87    1.00
   4   4   2   17.90    1.10
  -4  -4  -2   18.69    1.27
  -4  -4  -2   18.40    1.09
  -4  -4  -2   17.36    1.06
  -3  -3  -2    0.73    0.51
  -3  -3  -2    0.38    0.35
   3   3   2    0.40    0.44
  -3  -3  -2    0.02    0.41
  -2  -2  -2  245.35    5.59
  -2  -2  -2  245.04    5.17
  -2  -2  -2  243.15    5.11
   2   2   2  242.92    5.13
   1   1   2  157.37    3.21
  -1  -1  -2  153.78    3.27
  -1  -1  -2  158.48    3.24
   0   0  -2  907.02   17.96
   1   1  -2  289.56    5.92
  -1  -1   2  295.36    5.94
  -1  -1   2  302.57    5.64
  -1  -1   2  285.20    6.21
  -2  -2   2  881.16   16.43
  -2  -2   2  865.67   18.03
   2   2  -2  860.15   17.12
  -2  -2   2  861.41   17.08
  -3  -3   2   55.11    1.88
  -3  -3   2   56.83    1.68
  -3  -3   2   56.87    1.95
   3   3  -2   58.28    1.76
   4   4  -2    3.76    0.52
  -4  -4   2    3.40    0.60
   4   4  -2    2.60    0.63
  -4  -4   2    3.01    0.70
   5   5  -2    6.37    0.93
  -5  -5   2    5.74    1.05
  -6  -6   2    2.17    1.23
   8   6   1    4.20    1.29
  -7  -5  -1    5.72    1.14
  -7  -5  -1    4.07    0.89
   7   5   1    5.36    1.07
  -6  -4  -1   35.06    1.76
   6   4   1   35.46    1.57
  -6  -4  -1   36.10    1.56
  -5  -3  -1   93.63    2.57
  -5  -3  -1   93.40    2.89
   5   3   1   95.80    2.63
  -5  -3  -1   96.92    2.43
  -4  -2  -1  279.03    5.87
  -4  -2  -1  288.67    6.50
  -4  -2  -1  287.82    5.85
   4   2   1  283.03    6.00
   3   1   1  335.18    6.64
  -3  -1  -1  325.64    6.58
  -3  -1  -1  333.84    7.11
  -3  -1  -1  330.60    6.49
  -2   0  -1    0.44    0.11
  -2   0  -1    0.08    0.11
   2   0   1    0.10    0.12
   2   0   1   -0.31    0.13
   1  -1   1  527.53   10.46
   1  -1   1  534.02   10.58
  -1   1  -1  536.29   10.09
   1  -1   1  535.40   10.99
   0  -2   1    0.88    0.39
   0  -2   1    0.40    0.28
   0  -2   1   -0.13    0.39
   0  -2   1    0.58    0.40
  -1  -3   1   16.86    0.92
  -1  -3   1   16.17    0.98
  -1  -3   1   17.34    0.97
  -1  -3   1   16.74    0.87
  -2  -4   1   -0.15    0.44
  -2  -4   1    1.33    0.55
  -2  -4   1    0.20    0.61
  -2  -4   1    0.08    0.51
   3   5  -1   -0.51    0.62
  -3  -5   1    0.69    0.69
  -3  -5   1    0.33    0.57
  -4  -6   1    6.53    1.41
   9   5   0   21.74    1.57
  -9  -5   0   22.14    1.48
  -9  -5   0   16.18    1.58
  -8  -4   0    1.97    0.69
  -8  -4   0    1.64    0.60
   8   4   0    1.25    0.63
  -7  -3   0  111.69    3.38
   7   3   0  111.20    3.05
  -7  -3   0  117.57    3.01
  -6  -2   0   30.93    0.87
  -6  -2   0   31.22    1.31
  -6  -2   0   33.35    1.19
   6   2   0   29.75    1.16
   5   1   0  775.45   15.02
  -5  -1   0  761.44   14.58
  -5  -1   0  762.54   15.91
   4   0   0 1529.59   30.36
  -4   0   0 1571.53   31.76
   3  -1   0   74.81    1.80
   3  -1   0   75.04    1.67
   3  -1   0   75.28    1.84
  -3   1   0   75.85    1.68
   2  -2   0 2506.78   48.93
   2  -2   0 2502.43   48.35
  -2   2   0 2512.50   46.89
   2  -2   0 2570.39   51.11
   1  -3   0   98.53    2.72
   1  -3   0   96.97    2.50
   1  -3   0  100.13    2.74
   1  -3   0   99.39    2.70
   0  -4   0  174.78    4.59
   0  -4   0  174.97    4.43
   0  -4   0  172.47    4.16
   0  -4   0  170.71    4.42
  -1  -5   0    3.48    0.70
  -1  -5   0    2.46    0.70
  -1  -5   0    3.22    0.88
 -12  -6   1   -0.29    1.25
 -11  -5   1   16.22    1.39
 -11  -5   1   17.59    1.68
  11   5  -1   14.93    1.50
 -10  -4   1    0.92    0.74
  10   4  -1    0.48    0.60
 -10  -4   1    0.79    0.57
   9   3  -1   40.39    1.63
  -9  -3   1   37.06    1.70
  -9  -3   1   40.13    1.52
  -8  -2   1    8.84    0.80
  -8  -2   1   11.63    0.73
   8   2  -1   10.76    0.75
  -7  -1   1  909.56   18.59
   7   1  -1  876.99   17.56
  -7  -1   1  898.92   17.07
  -6   0   1   -0.35    0.23
   6   0  -1   -0.88    0.25
   6   0  -1   -0.30    0.37
  -6   0   1   -0.48    0.33
   5  -1  -1 9360.95  185.75
   5  -1  -1 9728.85  183.63
  -5   1   1 9612.26  178.16
   4  -2  -1   -0.42    0.46
   4  -2  -1    0.74    0.36
   4  -2  -1    1.52    0.43
  -4   2   1    0.85    0.33
   3  -3  -1  454.51    9.78
  -3   3   1  444.88    9.08
   3  -3  -1  457.66    9.46
   3  -3  -1  454.31    9.66
   2  -4  -1    1.03    0.58
   2  -4  -1   -0.03    0.51
  -2   4   1    1.13    0.44
   2  -4  -1    0.59    0.48
   1  -5  -1   21.66    1.44
   1  -5  -1   21.43    1.40
  -1   5   1   22.65    1.24
   1  -5  -1   23.48    1.55
  13   5  -2    0.30    1.00
 -13  -5   2    0.73    1.10
  12   4  -2   10.05    1.08
 -12  -4   2    9.86    1.19
 -12  -4   2   12.85    1.02
 -11  -3   2   53.42    2.17
  11   3  -2   50.88    2.00
 -11  -3   2   51.63    1.89
 -10  -2   2 1212.91   23.12
 -10  -2   2 1212.94   25.25
  10   2  -2 1194.39   23.86
   9   1  -2   93.18    2.49
  -9  -1   2   94.54    2.54
  -9  -1   2   93.56    2.38
   8   0  -2  760.78   14.96
  -8   0   2  727.23   14.44
  -8   0   2  770.40   15.56
   8   0  -2  760.68   14.85
  -7   1   2    0.22    0.32
   7  -1  -2   -0.37    0.37
   7  -1  -2    0.58    0.43
  -6   2   2  217.73    4.72
  -6   2   2  221.90    4.73
   6  -2  -2  226.52    5.07
   6  -2  -2  222.28    4.92
  -5   3   2  160.25    3.84
   5  -3  -2  161.34    3.94
  -5   3   2  164.05    3.78
   5  -3  -2  162.19    4.10
  -4   4   2    2.96    0.49
   4  -4  -2    4.59    0.74
   4  -4  -2    3.66    0.72
   3  -5  -2    4.05    0.93
  -3   5   2    4.34    0.72
   3  -5  -2    4.18    0.94
   2  -6  -2    2.95    1.26
 -15  -5   3    0.57    1.14
  15   5  -3    0.44    1.09
 -14  -4   3    4.45    0.80
 -14  -4   3    4.38    1.05
  14   4  -3    4.64    0.98
 -13  -3   3   13.97    1.14
 -13  -3   3   16.22    1.06
  13   3  -3   12.57    1.08
 -12  -2   3    7.25    0.73
 -12  -2   3    6.61    0.67
  12   2  -3    6.61    0.73
 -11  -1   3  951.05   19.92
  11   1  -3  959.43   18.65
  11   1  -3  958.56   19.05
 -11  -1   3  948.63   18.41
  10   0  -3    0.26    0.34
 -10   0   3    0.01    0.33
 -10   0   3   -0.29    0.39
  10   0  -3   -0.04    0.38
   9  -1  -3  444.11    9.20
  -9   1   3  446.35    9.21
   9  -1  -3  440.83    9.18
  -9   1   3  446.57    8.88
  -8   2   3  560.94   11.11
   8  -2  -3  561.46   11.70
   7  -3  -3   40.44    1.51
  -7   3   3   35.74    1.36
   7  -3  -3   32.96    1.53
   6  -4  -3  224.78    5.71
   6  -4  -3  230.23    5.48
  -6   4   3  224.04    5.24
   5  -5  -3    1.51    0.92
  -5   5   3    2.05    0.64
   5  -5  -3    0.14    0.79
   4  -6  -3   35.28    2.17
  17   5  -4    0.55    1.13
 -17  -5   4   -0.51    0.90
 -16  -4   4    0.69    0.92
  16   4  -4    1.34    0.91
 -16  -4   4    0.94    0.89
  15   3  -4   12.00    1.16
 -15  -3   4   13.17    1.02
 -15  -3   4   11.59    1.21
 -14  -2   4   10.25    0.84
  14   2  -4   11.72    0.93
 -14  -2   4   10.54    0.90
 -13  -1   4    0.25    0.46
 -13  -1   4    0.90    0.45
  13   1  -4    0.43    0.46
 -12   0   4  292.14    6.39
 -12   0   4  288.72    6.19
  12   0  -4  286.89    6.42
  12   0  -4  289.66    6.10
  11  -1  -4   36.36    1.42
  11  -1  -4   33.87    1.31
 -11   1   4   35.14    0.97
 -11   1   4   37.24    1.31
 -10   2   4  202.71    4.58
  10  -2  -4  198.18    4.73
  10  -2  -4  204.46    4.86
   9  -3  -4    3.20    0.57
   9  -3  -4    2.79    0.56
  -9   3   4    3.08    0.49
   8  -4  -4    0.42    0.64
   8  -4  -4    1.25    0.67
  -8   4   4    2.67    0.55
  -7   5   4    8.24    0.99
   7  -5  -4    8.59    1.20
   6  -6  -4   -0.18    0.98
  19   5  -5    4.49    1.31
 -18  -4   5   24.33    1.75
 -18  -4   5   24.40    1.90
  18   4  -5   23.37    1.79
 -17  -3   5    3.07    0.89
  17   3  -5    2.72    0.78
 -17  -3   5    2.31    0.70
 -16  -2   5   33.40    1.52
 -16  -2   5   29.51    1.58
  16   2  -5   31.50    1.64
  15   1  -5    3.89    0.62
 -15  -1   5    3.10    0.58
 -15  -1   5    4.07    0.53
  14   0  -5    0.65    0.48
  14   0  -5    0.85    0.51
 -14   0   5    0.39    0.47
 -14   0   5    0.74    0.49
  13  -1  -5  112.58    2.98
 -13   1   5  110.81    2.95
  13  -1  -5  113.78    3.10
 -12   2   5   10.45    0.77
  12  -2  -5   10.34    0.83
 -11   3   5  102.51    2.88
  11  -3  -5  103.67    3.17
  11  -3  -5   99.79    2.98
 -10   4   5    6.48    0.76
  10  -4  -5    8.03    0.99
  10  -4  -5    7.27    1.02
  -9   5   5   16.45    1.32
   9  -5  -5   16.60    1.53
   8  -6  -5    1.69    1.07
  -8   6   5   -1.31    0.84
 -20  -4   6    0.29    0.92
  20   4  -6    1.05    1.10
 -19  -3   6    8.32    1.20
 -19  -3   6    6.18    1.02
  19   3  -6    7.27    1.16
 -18  -2   6   14.69    1.14
 -18  -2   6   13.42    1.05
  18   2  -6   13.74    1.25
  17   1  -6   28.32    1.51
 -17  -1   6   30.08    1.43
 -17  -1   6   27.25    1.33
 -16   0   6   46.40    1.60
 -16   0   6   45.39    1.74
  16   0  -6   44.81    1.87
 -15   1   6    6.91    0.75
  15  -1  -6    8.51    0.73
  15  -1  -6    7.16    0.78
 -14   2   6   11.14    0.80
  14  -2  -6   11.73    0.92
  14  -2  -6   10.18    0.88
  13  -3  -6   18.76    1.27
  13  -3  -6   21.06    1.26
 -13   3   6   20.93    1.17
  12  -4  -6   48.93    2.07
 -12   4   6   48.48    1.99
  12  -4  -6   43.95    2.16
 -11   5   6    4.69    0.93
  11  -5  -6    2.95    1.08
 -10   6   6    0.20    0.89
  10  -6  -6    1.93    1.01
 -22  -4   7    1.09    1.04
  22   4  -7    1.28    1.13
 -21  -3   7    2.23    1.01
  21   3  -7    2.13    0.95
 -21  -3   7    1.43    0.93
 -20  -2   7    0.48    0.81
  20   2  -7    0.76    0.73
 -20  -2   7    0.45    0.75
 -19  -1   7    1.30    0.64
 -19  -1   7    0.47    0.57
  19   1  -7   -0.39    0.62
  18   0  -7    0.52    0.66
 -18   0   7    0.48    0.54
  17  -1  -7    1.13    0.62
 -17   1   7    1.69    0.59
  17  -1  -7    0.82    0.57
  16  -2  -7   79.20    2.62
  16  -2  -7   77.49    2.64
 -16   2   7   77.59    2.52
  15  -3  -7    7.46    0.96
  15  -3  -7    7.76    0.88
 -15   3   7    7.01    0.88
 -14   4   7   31.61    1.64
  14  -4  -7   36.31    1.86
  14  -4  -7   33.38    1.96
 -13   5   7    0.22    0.75
  13  -5  -7    0.78    1.02
  12  -6  -7    8.17    1.39
 -12   6   7    8.39    1.18
  23   3  -8   -0.44    1.00
 -23  -3   8   -0.61    1.04
 -23  -3   8    1.41    1.07
 -22  -2   8   -0.21    0.82
  22   2  -8   -0.04    0.76
 -22  -2   8    0.72    0.95
  21   1  -8    2.67    1.00
 -21  -1   8    2.60    0.95
 -20   0   8    4.99    0.83
  20   0  -8    5.56    1.05
  19  -1  -8    3.95    0.71
  19  -1  -8    3.92    0.91
 -19   1   8    4.65    0.82
 -18   2   8    5.69    0.92
  18  -2  -8    5.07    0.86
  18  -2  -8    5.38    0.86
  17  -3  -8    1.28    0.77
 -17   3   8    0.71    0.73
  17  -3  -8    1.53    0.89
  16  -4  -8    2.56    1.07
 -16   4   8    3.45    0.78
 -15   5   8    5.79    1.03
  15  -5  -8    4.83    1.31
 -25  -3   9    1.21    1.30
  24   2  -9    1.42    1.08
 -24  -2   9    1.30    1.07
 -23  -1   9    0.78    1.01
  23   1  -9   -0.15    0.84
  22   0  -9   -1.23    0.99
 -22   0   9    0.34    0.92
  21  -1  -9   16.50    1.49
 -21   1   9   18.98    1.51
  20  -2  -9    7.82    1.17
  20  -2  -9    7.54    1.13
 -20   2   9    8.98    1.03
  19  -3  -9   15.39    1.37
  19  -3  -9   17.36    1.54
 -19   3   9   15.64    1.28
 -18   4   9    0.62    0.83
  18  -4  -9   -1.28    0.97
  17  -5  -9    1.80    1.21
 -17   5   9    1.23    0.91
  26   2 -10    1.46    1.12
 -26  -2  10    1.12    1.31
  25   1 -10    5.23    1.28
 -25  -1  10    5.33    1.33
  24   0 -10    0.45    1.10
 -24   0  10   -0.25    1.04
  23  -1 -10    2.54    1.16
 -23   1  10    3.42    1.02
  22  -2 -10   29.32    1.93
 -22   2  10   29.57    1.89
  22  -2 -10   29.11    1.80
  21  -3 -10   -0.33    0.97
 -21   3  10   -0.30    0.81
  21  -3 -10    0.05    1.07
 -20   4  10    3.32    1.03
  20  -4 -10    2.61    1.27
 -27  -1  11   -0.49    1.20
  27   1 -11    0.47    1.15
 -26   0  11    2.00    1.22
  26   0 -11    0.17    1.27
  25  -1 -11    2.64    1.36
 -25   1  11    1.58    1.21
  24  -2 -11    0.22    1.24
 -24   2  11    0.93    1.13
  23  -3 -11   14.16    1.63
 -23   3  11   17.43    1.50
  22  -4 -11    7.45    1.52
 -27   1  12    3.84    1.30
  27  -1 -12    3.63    1.35
 -26   2  12    6.97    1.48
  26  -2 -12    9.34    1.61
  23  -3 -16    5.44    1.54
 -23   3  16    5.31    1.34
 -24   2  16    5.33    1.29
 -25   1  16    1.16    1.29
  25  -1 -16   -0.19    1.34
  26   0 -16    6.67    1.65
 -26   0  16    4.79    1.44
 -27  -1  16    1.11    1.35
 -20   4  15    0.51    0.86
  20  -4 -15    1.10    1.24
 -21   3  15    8.55    1.41
  21  -3 -15    9.30    1.54
 -22   2  15    0.45    1.04
  22  -2 -15    0.32    1.28
 -23   1  15   10.60    1.36
  23  -1 -15   12.45    1.59
  24   0 -15    0.32    1.25
 -24   0  15    0.42    1.09
 -25  -1  15    2.13    1.27
  25   1 -15    0.73    1.24
 -18   4  14    0.76    0.95
  18  -4 -14    3.66    1.27
 -19   3  14   -0.11    0.79
  19  -3 -14   -1.19    1.07
  20  -2 -14    2.74    1.03
 -20   2  14    1.32    0.77
 -21   1  14   28.35    1.75
  21  -1 -14   28.41    1.96
  22   0 -14    7.54    1.33
 -22   0  14    6.42    1.15
  23   1 -14   19.46    1.77
 -23  -1  14   23.09    1.68
  24   2 -14    1.31    1.09
 -25  -3  14   -0.02    1.12
  15  -5 -13    8.85    1.33
 -15   5  13   10.34    1.28
  16  -4 -13    5.16    1.24
 -16   4  13    4.60    1.00
  17  -3 -13   -0.79    0.92
 -17   3  13    0.41    0.88
 -18   2  13   48.88    2.16
  18  -2 -13   49.76    2.07
  18  -2 -13   52.63    2.25
  19  -1 -13    0.90    0.74
  19  -1 -13   -0.10    0.86
 -19   1  13    0.27    0.74
  20   0 -13    0.77    0.89
 -20   0  13    0.67    0.78
  21   1 -13   39.91    2.11
 -21  -1  13   44.54    2.07
 -22  -2  13    7.31    1.31
 -22  -2  13    9.18    1.25
  22   2 -13    6.38    1.20
  23   3 -13    1.42    0.97
 -23  -3  13    1.91    1.22
 -13   5  12    0.89    0.91
  13  -5 -12    0.09    0.90
  14  -4 -12    1.37    0.90
 -14   4  12    2.83    0.90
 -15   3  12    1.99    0.77
  15  -3 -12    0.68    0.86
  16  -2 -12    0.06    0.68
  16  -2 -12    0.64    0.64
 -16   2  12    1.50    0.64
 -17   1  12    2.86    0.61
  17  -1 -12    1.86    0.63
  17  -1 -12    3.03    0.73
 -18   0  12   16.49    1.14
  18   0 -12   17.88    1.27
 -19  -1  12   16.63    1.14
  19   1 -12   16.42    1.32
 -19  -1  12   17.56    1.18
 -20  -2  12    5.13    1.00
  20   2 -12    5.07    1.02
 -20  -2  12    3.82    0.99
 -21  -3  12   10.85    1.41
  21   3 -12    7.92    1.29
 -22  -4  12    7.32    1.34
 -10   6  11   -0.41    0.91
  10  -6 -11    0.86    1.17
  11  -5 -11   18.06    1.66
 -11   5  11   18.34    1.45
 -12   4  11   41.36    1.96
  12  -4 -11   39.66    2.15
 -13   3  11  168.36    4.45
  13  -3 -11  172.05    4.76
  14  -2 -11    6.82    0.74
  14  -2 -11    8.10    0.87
 -14   2  11    8.41    0.83
 -15   1  11   63.14    2.11
  15  -1 -11   61.02    2.13
  15  -1 -11   63.14    2.16
  16   0 -11    0.70    0.45
 -16   0  11    1.23    0.61
  16   0 -11    1.85    0.71
 -17  -1  11    0.88    0.63
  17   1 -11    2.18    0.66
 -17  -1  11    1.40    0.61
 -18  -2  11    3.62    0.89
 -18  -2  11    6.03    0.89
  18   2 -11    2.47    0.98
 -19  -3  11   20.94    1.66
  19   3 -11   21.55    1.72
  20   4 -11   -0.20    0.88
 -20  -4  11    0.18    1.03
  -8   6  10    3.83    1.13
   8  -6 -10    2.45    1.20
   9  -5 -10    4.43    1.15
  -9   5  10    3.45    0.96
  10  -4 -10    1.16    0.91
 -10   4  10   -0.84    0.60
 -11   3  10   43.24    1.77
  11  -3 -10   50.58    2.05
 -12   2  10   20.64    1.13
  12  -2 -10   20.45    1.07
  12  -2 -10   20.67    1.16
  13  -1 -10   22.72    1.12
 -13   1  10   24.71    1.17
  13  -1 -10   22.00    1.13
 -13   1  10   20.43    0.96
  14   0 -10   57.95    1.82
  14   0 -10   57.68    2.00
 -14   0  10   57.32    1.90
 -14   0  10   55.76    1.82
 -15  -1  10   33.16    1.42
  15   1 -10   34.89    1.63
 -15  -1  10   33.21    1.48
 -16  -2  10   63.05    2.13
  16   2 -10   61.93    2.44
 -16  -2  10   59.08    2.31
 -17  -3  10    7.17    1.10
  17   3 -10    5.35    1.12
 -18  -4  10   -0.35    0.80
  18   4 -10   -1.20    0.92
  -6   6   9   25.19    1.78
   6  -6  -9   25.55    1.96
  -7   5   9    2.58    0.88
   7  -5  -9    1.35    0.99
   8  -4  -9  129.01    3.93
  -8   4   9  129.42    3.67
  -9   3   9  114.73    3.20
   9  -3  -9  114.89    3.41
   9  -3  -9  118.43    3.05
 -10   2   9   92.94    2.37
 -10   2   9   90.42    2.59
  10  -2  -9   92.25    2.50
  10  -2  -9   93.24    2.75
 -11   1   9  434.66    8.81
  11  -1  -9  430.98    9.16
  11  -1  -9  425.11    8.96
 -11   1   9  427.60    9.16
 -12   0   9    0.74    0.40
 -12   0   9    0.21    0.44
  12   0  -9    0.49    0.44
  12   0  -9    0.35    0.42
  13   1  -9  372.27    7.70
 -13  -1   9  365.51    8.36
 -13  -1   9  370.46    7.71
  13   1  -9  370.76    8.16
 -14  -2   9   26.94    1.42
 -14  -2   9   23.84    1.16
  14   2  -9   24.99    1.40
 -15  -3   9    0.84    0.61
 -15  -3   9   -0.54    0.60
  15   3  -9    1.14    0.87
  16   4  -9    3.97    1.14
 -16  -4   9    4.08    1.04
 -17  -5   9    1.97    1.01
  17   5  -9    1.26    1.17
  -4   6   8   -0.39    0.86
   4  -6  -8    0.46    1.13
  -5   5   8   31.02    1.73
   5  -5  -8   31.46    1.89
   6  -4  -8   71.52    2.61
  -6   4   8   74.99    2.50
   7  -3  -8   56.26    2.05
   7  -3  -8   58.09    1.81
  -7   3   8   57.22    1.78
  -7   3   8   53.25    1.89
  -8   2   8  436.84    9.24
   8  -2  -8  433.50    9.35
   8  -2  -8  434.44    8.90
  -8   2   8  434.94    8.92
   9  -1  -8   26.26    1.11
  -9   1   8   26.69    0.96
  -9   1   8   25.67    1.04
   9  -1  -8   26.15    1.07
 -10   0   8  481.69    9.61
  10   0  -8  488.85    9.94
 -10   0   8  479.07   10.31
  10   0  -8  487.23    9.99
  11   1  -8  105.08    2.83
 -11  -1   8   96.03    2.76
 -11  -1   8   96.12    2.52
  11   1  -8  102.15    2.44
 -12  -2   8   10.52    0.71
  12   2  -8    9.47    0.85
 -12  -2   8   10.23    0.81
 -13  -3   8    1.42    0.54
 -13  -3   8    1.76    0.63
  13   3  -8    1.71    0.75
 -14  -4   8   13.98    1.38
  14   4  -8   13.41    1.39
  15   5  -8    3.47    1.21
 -15  -5   8    4.73    1.33
  -2   6   7    0.68    0.89
   3  -5  -7   50.48    2.31
  -3   5   7   49.99    2.16
  -4   4   7   52.82    1.94
  -4   4   7   50.13    1.93
   4  -4  -7   50.70    2.06
  -5   3   7  444.27    9.65
   5  -3  -7  435.38    9.58
  -5   3   7  436.36    9.14
   5  -3  -7  446.51    9.06
  -6   2   7    9.88    0.60
   6  -2  -7    7.77    0.68
   6  -2  -7    9.19    0.63
  -6   2   7    8.64    0.64
  -7   1   7  441.07    8.82
   7  -1  -7  459.56    9.28
   7  -1  -7  437.27    8.93
  -7   1   7  442.55    9.34
   8   0  -7    0.03    0.34
  -8   0   7   -0.92    0.37
  -8   0   7   -0.57    0.42
   8   0  -7    0.01    0.44
   9   1  -7    4.56    0.45
  -9  -1   7    4.27    0.51
  -9  -1   7    4.14    0.53
   9   1  -7    4.09    0.55
 -10  -2   7   18.22    0.95
  10   2  -7   19.22    0.80
 -10  -2   7   19.33    1.08
  10   2  -7   17.94    1.07
 -11  -3   7    2.57    0.49
 -11  -3   7    3.50    0.65
  11   3  -7    2.57    0.67
 -12  -4   7    0.94    0.91
  12   4  -7    1.39    0.85
 -13  -5   7    0.95    0.97
  13   5  -7    0.97    1.09
   0  -6  -6    2.24    1.16
  -1   5   6    6.68    0.90
   1  -5  -6    6.39    1.03
   1  -5  -6    5.37    1.04
   2  -4  -6   18.52    1.15
   2  -4  -6   18.88    1.20
  -2   4   6   20.56    1.21
   3  -3  -6   58.98    1.91
   3  -3  -6   52.74    1.89
  -3   3   6   56.85    1.88
   3  -3  -6   60.00    1.75
   4  -2  -6  192.05    4.49
   4  -2  -6  194.87    4.12
  -4   2   6  193.04    4.45
  -4   2   6  194.26    4.31
   5  -1  -6    4.72    0.41
  -5   1   6    4.95    0.38
   5  -1  -6    4.38    0.47
  -5   1   6    5.36    0.49
  -6   0   6  134.63    3.17
   6   0  -6  139.15    3.10
  -6   0   6  135.66    2.94
   6   0  -6  140.52    3.09
  -7  -1   6   66.16    1.94
   7   1  -6   70.78    1.70
   7   1  -6   68.88    1.93
  -7  -1   6   67.52    1.71
  -8  -2   6  203.85    5.00
   8   2  -6  201.44    4.81
  -8  -2   6  198.20    4.35
   8   2  -6  211.80    4.37
  -9  -3   6   18.31    1.19
   9   3  -6   18.46    1.18
  -9  -3   6   21.42    1.00
 -10  -4   6    3.87    0.91
  10   4  -6    4.49    0.88
  11   5  -6    2.79    1.06
 -11  -5   6    3.42    1.15
  12   6  -6   -0.77    1.32
 -12  -6   6   -0.01    1.24
  -2  -6  -5    1.44    1.18
   1   5   5    4.40    0.86
  -1  -5  -5    4.85    0.91
   0  -4  -5   -0.17    0.45
   0  -4  -5    1.33    0.57
   0   4   5    0.21    0.42
  -1   3   5   73.39    2.30
   1  -3  -5   73.00    2.23
   1  -3  -5   75.70    2.21
   1  -3  -5   73.19    2.02
   2  -2  -5   81.01    2.15
  -2   2   5   81.60    2.23
   2  -2  -5   83.62    1.96
   2  -2  -5   83.39    2.24
  -3   1   5   50.84    1.31
   3  -1  -5   45.42    1.36
   3  -1  -5   45.06    1.11
   4   0  -5   -0.05    0.21
   4   0  -5    0.01    0.24
  -4   0   5    0.23    0.22
  -4   0   5   -0.15    0.18
   5   1  -5  233.49    4.78
  -5  -1   5  231.54    4.60
   5   1  -5  228.99    4.96
  -5  -1   5  231.03    5.19
   6   2  -5  146.40    3.56
   6   2  -5  141.80    3.17
  -6  -2   5  143.71    3.13
  -6  -2   5  137.45    3.62
  -7  -3   5   -0.02    0.44
   7   3  -5    0.21    0.49
   7   3  -5    0.40    0.52
  -7  -3   5    0.72    0.45
  -8  -4   5    0.87    0.50
   8   4  -5    1.19    0.59
  -8  -4   5   -0.78    0.55
   9   5  -5   15.18    1.48
  -9  -5   5   14.46    1.50
  10   6  -5    0.12    1.19
 -10  -6   5    0.65    1.18
  -4  -6  -4    0.71    1.02
   4   6   4    0.49    0.96
  -3  -5  -4   51.04    2.16
   3   5   4   49.32    2.35
  -2  -4  -4   10.99    0.91
   2   4   4   11.33    0.98
   2   4   4   11.72    0.85
  -2  -4  -4   11.61    0.91
   1   3   4    0.19    0.42
  -1  -3  -4    0.76    0.40
  -1  -3  -4    0.24    0.43
   1   3   4    0.62    0.37
   0  -2  -4   36.09    1.23
   0  -2  -4   37.86    1.09
   0   2   4   35.29    1.29
   0  -2  -4   35.59    1.22
   1  -1  -4   35.20    1.01
   1  -1  -4   36.46    0.82
   1  -1  -4   33.91    1.02
  -1   1   4   33.56    1.05
  -2   0   4  104.83    2.42
   2   0  -4  107.12    2.34
   2   0  -4  107.94    2.24
  -2   0   4  106.37    2.17
  -3  -1   4  144.10    3.37
   3   1  -4  144.68    3.12
   3   1  -4  146.30    3.25
  -3  -1   4  143.72    2.91
  -4  -2   4    0.41    0.37
  -4  -2   4    1.64    0.34
   4   2  -4    0.59    0.30
   4   2  -4    1.60    0.45
   5   3  -4   25.11    1.21
  -5  -3   4   23.10    1.03
   5   3  -4   22.30    1.01
  -5  -3   4   23.13    1.18
   6   4  -4    1.39    0.59
  -6  -4   4    1.06    0.63
   7   5  -4   10.59    1.27
  -7  -5   4    9.45    1.24
   8   6  -4    1.41    1.32
  -8  -6   4    1.29    1.23
   6   6   3   20.96    1.89
  -6  -6  -3   20.19    1.71
  -5  -5  -3   24.43    1.53
   5   5   3   25.19    1.73
  -4  -4  -3  115.74    3.22
  -4  -4  -3  116.99    3.61
   4   4   3  115.55    3.16
  -3  -3  -3   33.79    1.29
  -3  -3  -3   35.31    1.36
  -3  -3  -3   32.55    1.47
   3   3   3   34.50    1.29
   2   2   3  472.11    9.38
  -2  -2  -3  470.38   10.15
  -2  -2  -3  470.09    9.52
  -2  -2  -3  466.46    9.31
   1   1   3  324.56    6.98
  -1  -1  -3  323.63    6.57
  -1  -1  -3  327.15    6.40
   1   1   3  326.76    6.42
   0   0  -3    0.38    0.07
   0   0  -3    0.65    0.16
   0   0   3   -0.01    0.12
   0   0   3   -0.09    0.10
   1   1  -3  529.18   10.40
  -1  -1   3  512.38   10.33
  -1  -1   3  539.56    9.98
  -1  -1   3  513.73   10.86
   2   2  -3    0.62    0.35
  -2  -2   3    1.74    0.43
  -2  -2   3    1.36    0.34
  -2  -2   3    1.20    0.47
   3   3  -3    0.06    0.38
  -3  -3   3    0.42    0.38
  -3  -3   3    0.22    0.40
  -3  -3   3    0.42    0.46
  -4  -4   3   25.64    1.17
  -4  -4   3   27.12    1.47
   4   4  -3   23.96    1.36
   4   4  -3   27.60    1.22
  -5  -5   3    2.05    0.87
   5   5  -3    0.77    0.76
   6   6  -3    1.03    1.15
  -6  -6   3    2.67    1.20
   8   6   2    0.80    1.12
  -7  -5  -2   31.37    1.72
  -6  -4  -2   13.61    1.15
  -6  -4  -2   12.78    0.97
   6   4   2   14.29    0.99
  -5  -3  -2   -0.20    0.46
  -5  -3  -2    1.44    0.43
   5   3   2    0.75    0.47
  -5  -3  -2    0.15    0.50
  -4  -2  -2  419.88    9.11
   4   2   2  410.71    8.41
  -4  -2  -2  418.37    8.35
  -4  -2  -2  405.63    8.29
   3   1   2   30.52    0.89
  -3  -1  -2   29.46    1.02
  -3  -1  -2   29.69    0.93
  -3  -1  -2   30.39    0.79
  -2   0  -2   78.03    1.68
   2   0   2   75.21    1.66
   2   0   2   76.23    1.76
  -2   0  -2   76.11    1.61
  -1   1  -2  153.93    3.34
   1  -1   2  151.27    3.35
   1  -1   2  158.04    3.31
  -1   1  -2  153.30    3.03
   0  -2   2   77.63    2.10
   0  -2   2   77.66    2.05
   0  -2   2   78.76    1.84
   0  -2   2   78.46    2.08
  -1  -3   2  502.60   10.02
  -1  -3   2  506.75   11.06
  -1  -3   2  512.30   10.59
  -2  -4   2   15.75    1.13
  -2  -4   2   17.59    0.94
   2   4  -2   16.31    0.98
  -2  -4   2   14.77    1.08
  -3  -5   2    4.90    0.94
   3   5  -2    4.39    0.89
   4   6  -2    0.23    1.12
  -4  -6   2    0.89    1.18
  10   6   1    1.84    1.09
  -9  -5  -1    3.00    0.93
  -9  -5  -1    3.37    1.13
  -8  -4  -1    0.89    0.64
  -8  -4  -1   -0.18    0.48
   8   4   1    0.16    0.65
  -7  -3  -1  274.97    6.73
  -7  -3  -1  272.68    6.06
   7   3   1  277.01    6.17
   6   2   1    2.19    0.43
  -6  -2  -1    2.17    0.49
  -6  -2  -1    2.61    0.37
  -6  -2  -1    3.14    0.47
  -5  -1  -1  193.37    4.08
  -5  -1  -1  194.82    4.46
   5   1   1  197.09    4.17
   4   0   1    0.54    0.25
  -4   0  -1   -0.23    0.22
   4   0   1   -0.12    0.17
   3  -1   1  328.07    6.74
  -3   1  -1  327.71    6.36
   3  -1   1  325.15    6.84
   3  -1   1  336.46    6.68
  -2   2  -1  274.50    5.55
   2  -2   1  274.79    5.96
   2  -2   1  280.34    6.01
   2  -2   1  276.87    5.89
   1  -3   1    0.73    0.45
   1  -3   1    0.56    0.44
   1  -3   1    0.83    0.50
   1  -3   1    1.16    0.52
   0  -4   1  119.48    3.44
   0  -4   1  120.27    3.36
   0  -4   1  117.02    3.37
   0  -4   1  120.17    3.10
   1   5  -1   22.60    1.40
  -1  -5   1   21.90    1.54
  -1  -5   1   22.32    1.43
 -11  -5   0   15.87    1.42
  11   5   0   17.39    1.48
 -11  -5   0   16.37    1.65
  10   4   0   46.71    1.96
 -10  -4   0   47.04    1.93
 -10  -4   0   47.17    2.22
  -9  -3   0   25.78    1.25
  -9  -3   0   25.50    1.43
   9   3   0   30.71    1.36
   8   2   0  231.48    5.20
  -8  -2   0  227.78    5.06
  -8  -2   0  233.50    5.59
  -7  -1   0  464.06    9.74
  -7  -1   0  448.92    8.95
   7   1   0  445.27    9.19
  -6   0   0  115.42    2.60
  -6   0   0  113.42    2.55
   6   0   0  111.76    2.46
   6   0   0  112.93    2.65
   5  -1   0  774.97   15.54
   5  -1   0  798.26   15.41
  -5   1   0  779.64   14.85
   4  -2   0   70.32    1.99
  -4   2   0   72.21    1.83
   4  -2   0   73.78    2.08
   4  -2   0   73.79    1.83
  -3   3   0   81.85    2.18
   3  -3   0   80.84    2.29
   3  -3   0   82.72    2.38
   3  -3   0   80.98    2.44
   2  -4   0   27.95    1.42
  -2   4   0   26.56    1.16
   2  -4   0   28.58    1.32
   2  -4   0   27.01    1.37
   1  -5   0    2.42    0.79
   1  -5   0    3.36    0.91
   1  -5   0    3.14    0.80
  -1   5   0    2.45    0.62
  13   5  -1   10.34    1.34
 -13  -5   1    9.13    1.48
 -13  -5   1    8.35    1.22
  12   4  -1   82.16    2.89
 -12  -4   1   88.90    2.85
 -12  -4   1   82.06    3.17
 -11  -3   1   10.43    0.88
 -11  -3   1    7.72    0.90
  11   3  -1    8.26    0.85
 -10  -2   1  892.21   18.91
 -10  -2   1  891.31   17.31
  10   2  -1  881.98   17.83
  -9  -1   1   18.42    0.92
  -9  -1   1   16.34    0.86
   9   1  -1   19.16    0.93
   8   0  -1   -0.44    0.30
  -8   0   1    0.35    0.35
   8   0  -1    0.43    0.42
  -8   0   1   -0.41    0.30
   7  -1  -1  877.11   17.37
  -7   1   1  861.72   16.65
   7  -1  -1  890.13   17.27
  -6   2   1  176.87    3.84
   6  -2  -1  179.56    4.22
  -6   2   1  175.62    3.89
   6  -2  -1  182.64    4.15
  -5   3   1   79.60    2.16
   5  -3  -1   78.28    2.45
   5  -3  -1   78.03    2.14
   5  -3  -1   76.77    2.31
   4  -4  -1    3.84    0.64
  -4   4   1    2.99    0.51
   4  -4  -1    3.89    0.68
   4  -4  -1    4.09    0.66
   3  -5  -1    1.19    0.81
  -3   5   1    0.86    0.54
   3  -5  -1   -0.43    0.80
  -2   6   1    8.56    1.34
  15   5  -2   16.40    1.68
 -15  -5   2    9.42    1.48
 -14  -4   2   15.14    1.39
 -14  -4   2   18.24    1.32
  14   4  -2   17.16    1.38
 -13  -3   2   88.61    3.05
 -13  -3   2   89.05    2.75
  13   3  -2   85.03    2.83
 -12  -2   2   56.93    2.07
 -12  -2   2   56.51    1.91
  12   2  -2   56.70    2.01
 -11  -1   2    1.56    0.47
 -11  -1   2   -1.12    0.47
  11   1  -2    1.50    0.46
 -10   0   2  761.82   15.44
 -10   0   2  733.33   14.42
  10   0  -2  739.09   14.71
  10   0  -2  742.68   14.91
   9  -1  -2   95.78    2.46
  -9   1   2   94.45    2.38
   9  -1  -2   93.83    2.50
   8  -2  -2  185.66    4.46
  -8   2   2  187.94    4.15
   8  -2  -2  184.73    4.35
  -7   3   2    3.03    0.46
   7  -3  -2    1.81    0.52
   7  -3  -2    1.97    0.57
  -6   4   2   18.14    1.04
   6  -4  -2   17.44    1.17
   6  -4  -2   18.35    1.28
  -5   5   2    7.45    0.84
   5  -5  -2    4.65    0.97
   5  -5  -2    5.39    0.99
   4  -6  -2    2.57    1.28
  17   5  -3    9.65    1.55
 -17  -5   3    7.28    1.30
 -16  -4   3    6.40    1.17
  16   4  -3    7.73    1.18
 -16  -4   3    9.72    1.14
 -15  -3   3  267.05    6.30
  15   3  -3  262.73    6.54
 -15  -3   3  266.81    6.92
  14   2  -3   33.33    1.56
 -14  -2   3   35.12    1.60
 -14  -2   3   33.40    1.47
  13   1  -3  471.36   10.09
 -13  -1   3  475.57   10.42
 -13  -1   3  475.00    9.74
 -12   0   3    0.60    0.41
  12   0  -3    1.62    0.46
 -12   0   3   -0.72    0.41
  12   0  -3    0.45    0.43
  11  -1  -3  947.97   18.98
  11  -1  -3  954.41   19.02
 -11   1   3  954.60   18.36
 -10   2   3  247.41    5.43
  10  -2  -3  253.95    5.77
  10  -2  -3  243.93    5.65
   9  -3  -3   50.68    1.93
  -9   3   3   48.49    1.68
   9  -3  -3   46.28    1.76
   8  -4  -3    8.78    0.92
  -8   4   3    7.80    0.78
   8  -4  -3    7.93    0.96
   7  -5  -3    5.38    1.05
   7  -5  -3    7.58    1.22
  -7   5   3    6.60    0.90
   6  -6  -3    2.38    1.11
  19   5  -4    0.47    1.16
  18   4  -4   34.24    2.08
 -18  -4   4   31.07    1.89
 -18  -4   4   32.75    2.13
 -17  -3   4   26.53    1.53
 -17  -3   4   29.62    1.78
  17   3  -4   26.36    1.67
 -16  -2   4  247.21    5.83
 -16  -2   4  248.27    6.28
  16   2  -4  245.57    6.11
  15   1  -4    0.68    0.53
 -15  -1   4    0.66    0.45
 -15  -1   4    0.37    0.37
  14   0  -4  145.79    3.38
  14   0  -4  144.09    3.79
 -14   0   4  145.21    3.56
 -14   0   4  141.72    3.61
 -13   1   4    1.28    0.47
  13  -1  -4    0.19    0.47
  13  -1  -4    1.91    0.49
  12  -2  -4   34.25    1.46
  12  -2  -4   33.50    1.44
 -12   2   4   32.80    1.34
 -11   3   4  144.21    3.67
  11  -3  -4  148.37    3.90
  11  -3  -4  138.53    3.94
  10  -4  -4    2.23    0.75
 -10   4   4    3.14    0.59
  10  -4  -4    2.11    0.81
  -9   5   4   36.79    1.80
   9  -5  -4   33.89    2.03
   8  -6  -4    2.94    1.11
  20   4  -5   18.76    1.75
 -20  -4   5   18.71    1.65
 -20  -4   5   17.44    1.69
 -19  -3   5   -0.37    0.85
  19   3  -5    0.87    0.87
 -19  -3   5    0.99    0.81
 -18  -2   5    2.36    0.69
  18   2  -5    1.37    0.74
 -18  -2   5    2.02    0.69
 -17  -1   5    3.27    0.65
 -17  -1   5    2.55    0.56
  17   1  -5    2.51    0.62
 -16   0   5    0.24    0.54
 -16   0   5   -0.19    0.50
  16   0  -5   -0.45    0.50
  15  -1  -5    4.24    0.58
 -15   1   5    4.04    0.60
  15  -1  -5    2.26    0.61
 -14   2   5   12.18    0.86
  14  -2  -5   10.66    0.87
  14  -2  -5    9.82    0.86
  13  -3  -5   73.13    2.58
 -13   3   5   72.35    2.34
  13  -3  -5   69.44    2.46
 -12   4   5    2.61    0.66
  12  -4  -5    1.97    0.74
  12  -4  -5    1.13    0.83
  11  -5  -5    1.49    1.00
 -11   5   5    2.80    0.92
  10  -6  -5    1.06    0.98
  22   4  -6    7.20    1.41
 -22  -4   6    7.43    1.35
 -21  -3   6   -0.20    0.89
 -21  -3   6    1.31    1.09
  21   3  -6    0.19    0.95
  20   2  -6   15.58    1.38
 -20  -2   6   16.47    1.27
 -20  -2   6   14.76    1.29
  19   1  -6   -0.60    0.59
 -19  -1   6    0.71    0.67
 -19  -1   6    0.29    0.48
 -18   0   6   48.45    1.93
  18   0  -6   51.44    2.12
  17  -1  -6   28.72    1.51
  17  -1  -6   29.12    1.35
 -17   1   6   28.73    1.42
  16  -2  -6   41.08    1.80
  16  -2  -6   42.54    1.79
 -16   2   6   39.02    1.66
 -15   3   6   55.61    2.10
  15  -3  -6   56.44    2.32
  15  -3  -6   53.98    2.17
  14  -4  -6   16.38    1.46
  14  -4  -6   17.71    1.44
 -14   4   6   17.12    1.26
 -13   5   6   -0.02    0.74
  13  -5  -6   -0.84    0.92
  12  -6  -6    0.46    1.02
 -12   6   6    0.80    0.96
  23   3  -7   12.95    1.55
 -23  -3   7   15.11    1.63
 -23  -3   7   15.03    1.60
  22   2  -7    5.40    1.14
 -22  -2   7    6.11    1.10
 -22  -2   7    6.60    1.10
  21   1  -7   21.50    1.56
 -21  -1   7   20.07    1.48
 -20   0   7    0.08    0.64
  20   0  -7   -0.48    0.83
  19  -1  -7   -0.09    0.77
 -19   1   7    0.79    0.60
  19  -1  -7    0.12    0.60
  18  -2  -7   20.13    1.29
  18  -2  -7   16.84    1.29
 -18   2   7   18.18    1.27
  17  -3  -7    8.52    1.13
 -17   3   7    8.30    1.00
  17  -3  -7    8.54    1.01
  16  -4  -7    0.79    0.96
 -16   4   7   -0.35    0.71
  16  -4  -7    0.41    0.94
  15  -5  -7    0.81    0.95
 -15   5   7   -1.44    0.77
 -14   6   7    0.03    0.88
 -25  -3   8    6.97    1.40
 -24  -2   8    0.66    1.07
  24   2  -8    0.82    1.05
  23   1  -8    9.23    1.32
 -23  -1   8    9.11    1.26
  22   0  -8    6.07    1.21
 -22   0   8    6.68    1.12
  21  -1  -8    1.16    0.95
 -21   1   8    1.56    0.80
  20  -2  -8    8.60    1.18
 -20   2   8    9.27    1.08
  20  -2  -8    8.72    1.07
  19  -3  -8   22.50    1.66
  19  -3  -8   22.67    1.61
 -19   3   8   22.08    1.48
 -18   4   8    3.11    0.94
  18  -4  -8    1.51    1.07
  17  -5  -8   15.00    1.68
 -17   5   8   15.64    1.44
 -26  -2   9   -1.40    1.13
  26   2  -9    0.46    1.08
 -25  -1   9   -0.05    1.13
  25   1  -9    0.14    1.03
  24   0  -9    0.29    0.93
 -24   0   9   -0.36    0.83
 -23   1   9   -0.77    0.96
  23  -1  -9    0.45    0.91
 -22   2   9   -0.09    0.86
  22  -2  -9   -0.07    0.97
  21  -3  -9    2.06    1.10
  21  -3  -9    0.83    1.09
 -21   3   9    0.17    0.83
  20  -4  -9   16.78    1.75
 -20   4   9   15.42    1.46
 -27  -1  10    0.40    1.22
  27   1 -10   -2.20    1.04
  26   0 -10    5.64    1.42
 -26   0  10    5.28    1.33
  25  -1 -10    5.44    1.37
 -25   1  10    5.40    1.30
 -24   2  10    2.31    1.16
  24  -2 -10    1.27    1.13
 -23   3  10    9.76    1.18
  23  -3 -10   13.12    1.68
  23  -3 -10   13.13    1.58
 -22   4  10    1.72    0.94
  22  -4 -10    4.19    1.45
 -27   1  11    0.07    1.18
  27  -1 -11    0.90    1.27
  26  -2 -11    0.32    1.23
 -26   2  11    1.47    1.08
 -23   3  17   -0.26    1.14
  23  -3 -17    0.61    1.56
 -24   2  17    1.47    1.15
  25  -1 -17    0.84    1.54
 -25   1  17    0.37    1.24
  26   0 -17    1.53    1.66
 -26   0  17   -0.14    1.28
  20  -4 -16    2.24    1.29
 -20   4  16    1.77    0.98
  21  -3 -16    1.53    1.30
 -21   3  16    1.52    1.18
 -22   2  16    1.34    1.14
  22  -2 -16    2.27    1.22
  23  -1 -16   -0.90    1.22
 -23   1  16    0.58    1.04
 -24   0  16    3.79    1.20
  24   0 -16    2.81    1.37
 -25  -1  16    1.38    1.34
  25   1 -16    0.70    1.24
 -18   4  15   20.38    1.64
  18  -4 -15   21.75    1.84
  19  -3 -15   -0.48    1.09
 -19   3  15    1.04    1.00
  20  -2 -15    8.90    1.28
 -20   2  15    8.19    1.16
  21  -1 -15    0.19    1.07
 -21   1  15   -0.07    0.88
  22   0 -15    0.16    1.10
 -22   0  15   -0.54    0.92
  23   1 -15   12.48    1.55
 -23  -1  15   13.53    1.43
  24   2 -15    4.85    1.24
 -25  -3  15    4.29    1.26
  15  -5 -14    1.84    1.07
 -15   5  14    0.91    0.92
  16  -4 -14   15.60    1.62
 -16   4  14   14.00    1.37
 -17   3  14   14.18    1.36
  17  -3 -14   17.12    1.47
  18  -2 -14    6.77    1.10
 -18   2  14    6.20    0.92
 -19   1  14   19.01    1.35
  19  -1 -14   18.30    1.35
  19  -1 -14   19.98    1.33
  20   0 -14   -0.41    0.87
 -20   0  14    0.70    0.79
 -21  -1  14   26.93    1.70
  21   1 -14   26.54    1.79
 -22  -2  14    1.41    1.09
  22   2 -14    1.81    1.05
  23   3 -14    3.13    1.08
 -23  -3  14    1.56    1.17
 -13   5  13   -0.25    0.90
  13  -5 -13    1.38    1.10
 -14   4  13   -0.09    0.85
  14  -4 -13   -0.59    0.95
 -15   3  13    0.62    0.80
  15  -3 -13    0.78    0.89
  16  -2 -13    8.58    0.94
 -16   2  13    7.79    0.94
  16  -2 -13   10.52    1.06
  17  -1 -13    3.66    0.78
  17  -1 -13    4.54    0.74
 -17   1  13    4.12    0.69
 -18   0  13    0.50    0.54
  18   0 -13    0.83    0.67
 -19  -1  13    0.00    0.60
 -19  -1  13    0.06    0.64
  19   1 -13   -0.20    0.78
 -20  -2  13    7.77    1.06
  20   2 -13    8.18    1.24
 -20  -2  13    5.90    1.10
 -21  -3  13    1.08    1.08
  21   3 -13    2.27    1.06
 -10   6  12   11.08    1.37
  10  -6 -12   12.23    1.61
 -11   5  12    8.10    1.21
  11  -5 -12    6.45    1.27
 -12   4  12   -0.31    0.67
  12  -4 -12    0.48    0.84
 -13   3  12   33.54    1.70
  13  -3 -12   34.85    1.85
  14  -2 -12   11.53    0.98
  14  -2 -12   11.83    0.92
 -14   2  12   11.73    0.90
 -15   1  12   43.19    1.69
  15  -1 -12   42.09    1.70
  15  -1 -12   39.17    1.65
 -16   0  12  208.80    5.17
  16   0 -12  214.04    5.30
 -16   0  12  217.14    5.08
  16   0 -12  208.95    5.03
 -17  -1  12    3.15    0.65
 -17  -1  12    1.96    0.67
  17   1 -12    2.52    0.68
 -18  -2  12  114.12    3.27
  18   2 -12  114.10    3.71
 -18  -2  12  113.61    3.66
 -19  -3  12    2.11    0.98
  19   3 -12    1.43    0.88
  20   4 -12    3.51    1.11
 -20  -4  12    4.94    1.21
  -8   6  11    3.56    1.02
   8  -6 -11    1.48    1.15
   9  -5 -11    3.71    1.12
  -9   5  11    3.75    0.98
  10  -4 -11   20.57    1.50
 -10   4  11   22.07    1.46
  11  -3 -11    6.98    0.91
 -11   3  11    6.48    0.73
 -12   2  11   15.98    0.99
  12  -2 -11   16.99    1.11
  12  -2 -11   14.49    0.96
  13  -1 -11    0.18    0.37
 -13   1  11    0.68    0.48
  13  -1 -11   -0.50    0.43
 -13   1  11    0.24    0.48
  14   0 -11   -0.74    0.41
  14   0 -11   -0.13    0.47
 -14   0  11   -0.24    0.37
 -14   0  11    0.21    0.50
 -15  -1  11   58.35    2.09
  15   1 -11   62.64    2.25
 -15  -1  11   60.13    1.99
 -16  -2  11   60.85    2.07
  16   2 -11   61.59    2.43
 -16  -2  11   60.75    2.36
 -17  -3  11    2.59    0.93
  17   3 -11    1.48    0.88
 -18  -4  11    1.68    1.01
  18   4 -11    0.29    1.02
   6  -6 -10    1.36    1.18
  -6   6  10    1.78    1.03
  -7   5  10   17.07    1.38
   7  -5 -10   13.27    1.46
   8  -4 -10  136.06    4.14
  -8   4  10  138.24    3.89
  -9   3  10    8.55    0.81
   9  -3 -10    8.73    0.92
  10  -2 -10    0.26    0.46
 -10   2  10    0.80    0.44
  10  -2 -10   -0.15    0.53
 -10   2  10   -0.24    0.46
 -11   1  10  145.22    3.49
  11  -1 -10  136.04    3.59
 -11   1  10  143.56    3.46
  11  -1 -10  142.00    3.49
  12   0 -10  205.67    4.87
 -12   0  10  209.33    4.66
  12   0 -10  209.66    4.80
 -12   0  10  206.60    4.92
 -13  -1  10   23.14    1.05
 -13  -1  10   23.80    1.16
  13   1 -10   23.30    1.02
  13   1 -10   20.88    1.21
  14   2 -10  220.00    5.44
 -14  -2  10  210.51    5.47
 -14  -2  10  208.76    4.86
  15   3 -10   52.58    2.40
 -15  -3  10   57.81    2.44
  16   4 -10   25.24    1.89
 -16  -4  10   27.53    1.87
  17   5 -10    8.88    1.51
 -17  -5  10    7.56    1.29
   4  -6  -9   -0.33    1.24
  -4   6   9    0.39    0.93
  -5   5   9    2.59    0.90
   5  -5  -9    2.01    0.96
   6  -4  -9   23.87    1.48
  -6   4   9   25.42    1.41
  -7   3   9    0.17    0.42
  -7   3   9    1.29    0.51
   7  -3  -9    1.52    0.67
   7  -3  -9    0.71    0.60
  -8   2   9    1.10    0.41
  -8   2   9    0.63    0.44
   8  -2  -9    0.70    0.48
   8  -2  -9    1.25    0.40
   9  -1  -9  127.29    3.26
  -9   1   9  127.47    3.09
  -9   1   9  129.85    3.12
   9  -1  -9  126.74    3.07
 -10   0   9    0.38    0.43
  10   0  -9    0.47    0.40
  10   0  -9   -0.12    0.43
 -10   0   9    0.06    0.43
 -11  -1   9  433.57    8.73
  11   1  -9  439.86    8.93
  11   1  -9  432.55    9.23
 -11  -1   9  426.27    9.55
  12   2  -9    3.84    0.69
 -12  -2   9    5.28    0.58
 -12  -2   9    3.89    0.63
  13   3  -9   25.89    1.59
 -13  -3   9   28.47    1.59
 -13  -3   9   26.77    1.24
  14   4  -9    2.16    1.00
 -14  -4   9    0.71    0.76
  15   5  -9    0.87    1.16
 -15  -5   9    1.65    1.18
  -2   6   8    0.55    0.89
   3  -5  -8   17.74    1.50
  -3   5   8   18.10    1.38
   4  -4  -8   26.84    1.47
  -4   4   8   25.14    1.34
  -5   3   8   15.38    0.94
  -5   3   8   14.11    0.89
   5  -3  -8   13.18    0.89
   5  -3  -8   13.48    0.98
  -6   2   8  921.23   18.13
  -6   2   8  941.35   19.44
   6  -2  -8  954.23   18.30
   6  -2  -8  937.54   18.93
  -7   1   8  108.02    2.65
   7  -1  -8  108.78    2.55
   7  -1  -8  109.79    2.81
  -7   1   8  107.84    2.63
   8   0  -8 2452.97   46.66
   8   0  -8 2409.96   47.13
  -8   0   8 2406.36   49.25
  -8   0   8 2452.10   45.27
   9   1  -8   25.06    0.94
   9   1  -8   23.89    1.11
  -9  -1   8   25.59    0.99
  -9  -1   8   25.85    1.12
 -10  -2   8  324.96    7.57
 -10  -2   8  325.31    6.71
  10   2  -8  330.33    6.75
  10   2  -8  318.10    7.27
  11   3  -8   19.98    1.26
 -11  -3   8   19.09    1.26
 -11  -3   8   21.31    1.04
  12   4  -8   36.18    1.93
 -12  -4   8   37.01    2.06
  13   5  -8    9.64    1.43
 -13  -5   8   13.56    1.57
   0  -6  -7    8.28    1.40
   1  -5  -7    3.68    1.08
   1  -5  -7    5.14    0.99
  -1   5   7    4.56    0.90
  -2   4   7   16.60    1.08
   2  -4  -7   14.37    1.04
   2  -4  -7   15.81    1.11
   3  -3  -7   70.78    2.20
   3  -3  -7   69.12    2.26
   3  -3  -7   69.47    1.93
  -3   3   7   71.39    2.20
  -4   2   7    8.56    0.60
   4  -2  -7    8.50    0.54
   4  -2  -7    7.93    0.68
   5  -1  -7  309.11    6.24
   5  -1  -7  313.10    6.62
  -5   1   7  314.17    6.70
  -5   1   7  307.51    6.29
  -6   0   7   -0.26    0.24
   6   0  -7   -0.16    0.27
  -6   0   7    0.76    0.37
   6   0  -7    0.18    0.35
  -7  -1   7  451.76    9.62
  -7  -1   7  439.28    8.63
   7   1  -7  446.07    8.98
   7   1  -7  440.18    9.14
  -8  -2   7   65.01    1.76
   8   2  -7   64.31    2.10
   8   2  -7   65.98    1.76
  -8  -2   7   67.30    2.15
  -9  -3   7   32.92    1.27
   9   3  -7   34.70    1.60
  -9  -3   7   33.83    1.60
  10   4  -7   56.16    2.32
 -10  -4   7   48.77    2.30
  11   5  -7    1.19    1.03
 -11  -5   7    1.21    1.04
 -12  -6   7    7.76    1.55
  12   6  -7    9.98    1.60
  -2  -6  -6    2.23    1.08
   1   5   6    6.93    1.04
  -1  -5  -6    7.24    1.03
   0  -4  -6   68.63    2.31
   0  -4  -6   67.43    2.30
   0   4   6   66.40    2.43
   1  -3  -6    7.09    0.68
  -1   3   6    6.31    0.64
   1  -3  -6    6.84    0.63
   1  -3  -6    5.55    0.70
   2  -2  -6  159.24    3.63
  -2   2   6  158.12    3.81
   2  -2  -6  156.58    3.33
   2  -2  -6  154.48    3.72
  -3   1   6  216.63    4.87
   3  -1  -6  217.57    4.78
   3  -1  -6  229.16    4.43
   3  -1  -6  219.82    4.56
   4   0  -6   25.11    0.82
  -4   0   6   24.24    0.78
  -4   0   6   24.15    0.88
   4   0  -6   27.51    0.91
   5   1  -6    4.83    0.53
  -5  -1   6    5.46    0.40
   5   1  -6    6.12    0.45
  -5  -1   6    5.37    0.46
   6   2  -6    3.39    0.54
  -6  -2   6    3.32    0.43
   6   2  -6    2.71    0.37
  -6  -2   6    2.65    0.48
  -7  -3   6  126.26    3.62
   7   3  -6  128.28    3.55
   7   3  -6  126.29    3.08
  -7  -3   6  127.41    3.04
   8   4  -6    1.12    0.64
  -8  -4   6    0.94    0.66
   9   5  -6   27.21    1.83
  -9  -5   6   25.25    1.84
 -10  -6   6    1.97    1.25
  10   6  -6    1.51    1.26
  -4  -6  -5    1.14    1.13
   4   6   5   -0.94    1.01
   3   5   5    9.08    1.15
  -3  -5  -5   10.43    1.11
   2   4   5   59.23    2.32
  -2  -4  -5   63.71    2.15
  -2  -4  -5   62.95    2.19
   1   3   5   99.36    2.49
   1   3   5   99.73    2.91
  -1  -3  -5   97.46    2.70
  -1  -3  -5   99.51    2.70
   0  -2  -5  190.90    4.26
   0   2   5  193.17    4.60
   0  -2  -5  197.62    4.36
   1  -1  -5   70.30    1.81
  -1   1   5   69.75    1.86
   1  -1  -5   71.57    1.75
  -2   0   5   -0.34    0.16
   2   0  -5    0.17    0.20
   2   0  -5    0.31    0.22
  -2   0   5    0.14    0.19
  -3  -1   5   42.91    1.28
  -3  -1   5   45.87    1.01
   3   1  -5   43.89    1.20
  -3  -1   5   43.67    1.33
  -4  -2   5   20.04    0.95
  -4  -2   5   21.17    0.74
   4   2  -5   19.38    0.81
   5   3  -5  111.09    3.08
  -5  -3   5  110.12    2.66
   5   3  -5  110.19    2.79
  -5  -3   5  106.53    3.16
  -6  -4   5   17.19    1.19
   6   4  -5   15.43    1.12
  -7  -5   5   16.25    1.49
   7   5  -5   16.73    1.45
   8   6  -5   -0.58    1.09
  -8  -6   5    1.16    1.24
   6   6   4    0.80    0.98
  -6  -6  -4   -0.15    1.02
   5   5   4   14.64    1.42
  -5  -5  -4   13.35    1.25
  -4  -4  -4    4.03    0.63
   4   4   4    2.28    0.65
   4   4   4    4.72    0.71
  -3  -3  -4  281.28    6.06
   3   3   4  272.97    6.61
   3   3   4  269.58    5.92
  -3  -3  -4  279.81    6.08
   2   2   4   27.47    1.18
   2   2   4   26.26    0.91
  -2  -2  -4   27.62    1.00
  -2  -2  -4   29.14    1.08
   1   1   4  826.87   17.09
  -1  -1  -4  829.06   15.68
  -1  -1  -4  824.40   16.24
   1   1   4  829.90   16.04
   0   0   4  191.11    4.27
   0   0  -4  199.60    4.11
   0   0  -4  204.08    3.87
   0   0   4  199.12    3.98
  -1  -1   4   36.15    1.08
   1   1  -4   36.16    1.04
  -1  -1   4   35.67    1.08
  -2  -2   4   85.57    2.31
  -2  -2   4   85.24    2.34
  -2  -2   4   88.99    1.96
   2   2  -4   85.47    2.19
  -3  -3   4   19.91    1.09
  -3  -3   4   19.31    1.04
  -3  -3   4   20.19    0.90
   3   3  -4   18.19    0.92
   4   4  -4    1.86    0.49
   4   4  -4    1.67    0.63
  -4  -4   4    1.46    0.63
  -4  -4   4    2.31    0.50
   5   5  -4    5.06    0.97
  -5  -5   4    4.98    1.02
  -6  -6   4   -0.81    1.20
   6   6  -4   -0.52    1.12
  -8  -6  -3    5.61    1.29
   8   6   3    4.80    1.30
  -7  -5  -3   12.59    1.22
   7   5   3   11.89    1.34
   6   4   3    3.42    0.67
  -6  -4  -3    3.78    0.68
  -6  -4  -3    4.20    0.63
   5   3   3    1.20    0.48
  -5  -3  -3    0.56    0.44
  -5  -3  -3    0.30    0.51
  -5  -3  -3    0.36    0.38
   4   2   3   10.08    0.62
  -4  -2  -3   11.54    0.71
  -4  -2  -3   10.13    0.74
  -4  -2  -3   11.13    0.59
   3   1   3   43.43    1.36
   3   1   3   43.41    1.13
  -3  -1  -3   41.68    1.21
  -3  -1  -3   46.52    1.12
  -2   0  -3   -0.04    0.14
   2   0   3    0.21    0.20
   2   0   3    0.04    0.19
  -2   0  -3   -0.10    0.19
   1  -1   3  313.37    6.44
   1  -1   3  311.42    6.67
  -1   1  -3  326.07    6.07
  -1   1  -3  318.71    6.51
   0   2  -3  195.18    4.34
   0  -2   3  191.37    4.42
   0  -2   3  195.61    3.93
   0  -2   3  190.94    4.34
  -1  -3   3   -0.17    0.40
  -1  -3   3    0.92    0.45
  -1  -3   3    0.30    0.41
   1   3  -3    0.27    0.40
  -2  -4   3    8.26    0.85
  -2  -4   3    8.60    0.93
   2   4  -3    6.68    0.68
  -2  -4   3    8.65    0.67
   3   5  -3    4.47    0.92
  -3  -5   3    3.91    0.87
   4   6  -3   31.02    2.06
  -4  -6   3   29.23    2.14
  10   6   2   -2.01    0.91
  -9  -5  -2   13.06    1.33
  -8  -4  -2    7.77    0.82
   8   4   2    8.71    0.89
  -8  -4  -2    7.35    0.97
   7   3   2    3.36    0.55
  -7  -3  -2    3.42    0.60
  -7  -3  -2    1.79    0.58
  -6  -2  -2    6.54    0.62
   6   2   2    6.34    0.55
  -6  -2  -2    6.32    0.46
  -6  -2  -2    6.51    0.57
   5   1   2   71.29    1.80
  -5  -1  -2   70.37    1.57
  -5  -1  -2   69.34    1.97
  -5  -1  -2   74.14    1.84
   4   0   2  211.17    4.65
  -4   0  -2  213.04    4.43
   4   0   2  215.97    4.48
  -4   0  -2  212.10    4.33
   3  -1   2   31.73    1.00
   3  -1   2   29.06    0.80
  -3   1  -2   29.47    0.80
  -3   1  -2   29.50    0.98
   2  -2   2  246.16    5.34
   2  -2   2  243.93    5.37
  -2   2  -2  244.19    4.94
   2  -2   2  248.37    5.39
   1  -3   2   59.99    1.94
   1  -3   2   58.99    1.95
   1  -3   2   62.60    1.95
   0   4  -2   10.49    0.85
   0  -4   2    9.25    0.75
   0  -4   2   10.13    0.88
   0  -4   2    9.83    0.94
   1   5  -2   33.87    1.69
  -1  -5   2   31.92    1.71
  -1  -5   2   31.80    1.84
   2   6  -2    2.19    1.25
 -11  -5  -1   12.21    1.33
 -11  -5  -1    8.97    1.31
 -10  -4  -1   24.47    1.43
  10   4   1   28.28    1.51
 -10  -4  -1   28.92    1.78
  -9  -3  -1   43.72    1.92
   9   3   1   49.12    1.79
  -9  -3  -1   48.03    1.76
  -8  -2  -1   11.07    0.74
   8   2   1   12.79    0.79
  -8  -2  -1   11.11    0.82
  -7  -1  -1   78.87    2.20
  -7  -1  -1   80.27    2.07
   7   1   1   78.42    2.07
   6   0   1    0.54    0.28
   6   0   1    0.21    0.35
  -6   0  -1   -0.34    0.26
  -6   0  -1    0.51    0.26
  -5   1  -1  196.47    4.03
   5  -1   1  197.36    4.29
   5  -1   1  195.26    4.16
   5  -1   1  199.04    4.29
   4  -2   1  289.59    6.02
  -4   2  -1  278.92    5.67
   4  -2   1  278.04    6.12
   4  -2   1  276.01    6.03
   3  -3   1   44.06    1.50
  -3   3  -1   40.39    1.35
   3  -3   1   42.10    1.58
   3  -3   1   41.63    1.54
   2  -4   1    0.54    0.49
  -2   4  -1    0.36    0.37
   2  -4   1    1.20    0.57
   2  -4   1    0.32    0.58
  -1   5  -1    9.42    1.06
   1  -5   1   11.38    1.32
   0  -6   1    0.84    1.38
 -13  -5   0    4.75    1.33
 -13  -5   0    4.47    1.06
 -12  -4   0    3.81    0.80
  12   4   0    2.78    0.84
 -12  -4   0    4.36    1.03
  11   3   0   13.85    1.02
 -11  -3   0   15.06    1.02
 -11  -3   0   15.92    1.15
  10   2   0  104.25    2.85
 -10  -2   0  101.88    2.80
 -10  -2   0  105.18    3.12
  -9  -1   0  155.53    3.89
  -9  -1   0  159.11    3.65
   9   1   0  160.03    3.75
   8   0   0    8.11    0.47
  -8   0   0    7.16    0.47
  -8   0   0    7.99    0.55
   8   0   0    7.99    0.58
  -7   1   0  434.67    8.59
   7  -1   0  436.37    8.99
   7  -1   0  442.41    8.99
  -6   2   0   31.38    1.08
   6  -2   0   29.37    1.22
   6  -2   0   31.16    1.24
   6  -2   0   31.57    0.88
  -5   3   0  173.23    3.93
   5  -3   0  174.95    4.36
   5  -3   0  171.97    4.23
   5  -3   0  173.51    4.06
   4  -4   0   41.18    1.77
   4  -4   0   38.89    1.69
  -4   4   0   40.95    1.50
   3  -5   0    3.21    0.93
   3  -5   0    3.62    0.92
  -3   5   0    4.98    0.70
  -2   6   0    0.46    0.96
 -15  -5   1   -0.46    0.99
  15   5  -1   -0.18    1.16
 -15  -5   1   -0.88    0.96
 -14  -4   1    1.92    0.91
  14   4  -1    2.40    0.87
 -14  -4   1    2.07    0.80
 -13  -3   1   41.21    1.96
 -13  -3   1   45.24    1.83
  13   3  -1   44.15    1.88
 -12  -2   1   48.84    1.78
  12   2  -1   49.39    1.84
 -12  -2   1   51.84    1.96
 -11  -1   1   16.74    0.94
  11   1  -1   18.98    0.95
 -11  -1   1   16.98    0.92
  10   0  -1    0.74    0.45
 -10   0   1    0.29    0.38
 -10   0   1   -0.61    0.34
  10   0  -1   -1.05    0.33
  -9   1   1   17.67    0.84
   9  -1  -1   17.68    0.87
   9  -1  -1   19.51    0.93
   8  -2  -1   10.59    0.78
   8  -2  -1   12.64    0.83
  -8   2   1   10.78    0.67
   7  -3  -1  320.97    7.18
   7  -3  -1  325.92    7.37
  -7   3   1  322.23    6.78
  -6   4   1   20.92    1.11
   6  -4  -1   26.92    1.47
   6  -4  -1   23.75    1.35
   5  -5  -1   23.81    1.67
   5  -5  -1   22.34    1.56
  -5   5   1   21.93    1.25
 -17  -5   2    1.67    1.03
  17   5  -2    3.75    1.24
 -16  -4   2    3.74    0.92
 -16  -4   2    3.29    1.02
  16   4  -2    3.55    1.02
 -15  -3   2    1.48    0.65
  15   3  -2    1.88    0.78
 -15  -3   2    2.27    0.88
  14   2  -2    1.60    0.60
 -14  -2   2    2.34    0.58
 -14  -2   2    3.36    0.65
  13   1  -2  107.34    3.00
 -13  -1   2  106.76    2.89
 -13  -1   2  105.41    2.98
 -12   0   2  587.54   11.78
  12   0  -2  582.74   12.19
  12   0  -2  590.86   11.86
 -12   0   2  602.89   12.47
  11  -1  -2    0.83    0.33
  11  -1  -2    0.54    0.47
  11  -1  -2   -1.14    0.44
 -11   1   2    0.74    0.43
  10  -2  -2 1199.13   24.07
 -10   2   2 1210.10   23.02
  10  -2  -2 1203.14   23.84
   9  -3  -2   20.27    1.13
   9  -3  -2   20.79    1.21
  -9   3   2   20.69    1.03
   8  -4  -2   40.09    1.79
   8  -4  -2   43.17    1.95
  -8   4   2   41.46    1.62
   7  -5  -2    2.87    0.93
   7  -5  -2    3.70    0.99
  -7   5   2    3.03    0.67
   6  -6  -2    0.96    1.07
  19   5  -3    2.56    1.30
  18   4  -3    1.38    1.02
 -18  -4   3    1.29    1.03
 -18  -4   3    0.73    0.92
  17   3  -3    3.48    0.90
 -17  -3   3    4.45    0.89
 -17  -3   3    3.80    0.96
 -16  -2   3    7.22    0.82
 -16  -2   3    5.24    0.90
  16   2  -3    6.97    0.87
 -15  -1   3   89.41    2.66
  15   1  -3   87.52    2.78
 -15  -1   3   86.78    2.63
 -14   0   3    0.03    0.45
  14   0  -3    0.02    0.46
 -14   0   3   -0.55    0.44
  14   0  -3   -0.02    0.45
  13  -1  -3  461.97    9.92
 -13   1   3  465.37    9.55
  13  -1  -3  467.70    9.78
  12  -2  -3    6.10    0.68
 -12   2   3    7.31    0.69
  12  -2  -3    5.62    0.67
 -11   3   3   85.39    2.48
  11  -3  -3   89.71    2.80
  11  -3  -3   73.47    2.57
  10  -4  -3   21.68    1.47
 -10   4   3   21.09    1.16
  10  -4  -3   21.11    1.34
  -9   5   3    0.33    0.70
   9  -5  -3    0.31    0.77
   9  -5  -3    1.57    1.09
   8  -6  -3    3.85    1.14
 -20  -4   4    5.43    1.25
  20   4  -4    4.98    1.24
 -20  -4   4    7.35    1.35
  19   3  -4   14.73    1.40
 -19  -3   4   13.86    1.29
 -19  -3   4   14.16    1.40
  18   2  -4    3.48    0.84
 -18  -2   4    3.99    0.73
 -18  -2   4    4.15    0.79
 -17  -1   4    1.82    0.60
  17   1  -4    1.46    0.54
 -17  -1   4    2.01    0.54
 -16   0   4  199.01    4.82
  16   0  -4  194.74    5.00
 -16   0   4  201.98    4.75
  15  -1  -4    1.01    0.58
 -15   1   4   -0.08    0.37
  15  -1  -4    0.31    0.42
  14  -2  -4    8.46    0.79
 -14   2   4   10.58    0.80
  14  -2  -4    8.95    0.85
  13  -3  -4   52.37    2.06
  13  -3  -4   51.13    2.10
 -13   3   4   50.06    1.88
  12  -4  -4   33.52    1.73
 -12   4   4   33.88    1.56
  12  -4  -4   32.74    1.86
 -11   5   4   17.07    1.31
  11  -5  -4   15.49    1.50
  10  -6  -4    1.10    0.97
 -22  -4   5    0.36    1.09
 -22  -4   5    0.41    1.10
  22   4  -5    1.10    1.15
 -21  -3   5   22.56    1.72
 -21  -3   5   25.81    1.80
  21   3  -5   18.95    1.69
  20   2  -5   13.36    1.30
 -20  -2   5   14.62    1.32
 -20  -2   5   13.31    1.21
 -19  -1   5   25.74    1.37
 -19  -1   5   28.54    1.51
  19   1  -5   28.38    1.65
  18   0  -5    2.30    0.75
  17  -1  -5    2.55    0.69
  17  -1  -5    2.38    0.55
 -17   1   5    3.10    0.53
  16  -2  -5   31.57    1.56
  16  -2  -5   34.18    1.64
 -16   2   5   32.17    1.51
  15  -3  -5   43.38    2.03
  15  -3  -5   43.83    1.93
 -15   3   5   44.87    1.86
  14  -4  -5   12.98    1.31
  14  -4  -5   10.34    1.27
 -14   4   5   10.57    1.06
 -13   5   5    7.64    1.02
  13  -5  -5    4.83    1.14
  12  -6  -5    2.31    1.12
 -23  -3   6    7.13    1.38
  23   3  -6    5.49    1.27
 -23  -3   6    4.97    1.26
 -22  -2   6    5.37    1.13
  22   2  -6    5.03    1.03
 -22  -2   6    6.26    1.16
 -21  -1   6   19.09    1.47
  21   1  -6   16.12    1.43
 -20   0   6   11.39    1.08
  20   0  -6   11.47    1.25
  19  -1  -6   -1.22    0.68
 -19   1   6    0.35    0.67
  18  -2  -6   12.98    1.07
  18  -2  -6   13.38    1.19
 -18   2   6   13.98    1.14
  17  -3  -6   -0.08    0.76
 -17   3   6    0.35    0.59
  17  -3  -6    0.19    0.65
  16  -4  -6    3.57    1.09
  16  -4  -6    3.96    1.08
 -16   4   6    3.68    0.83
  15  -5  -6    1.00    1.07
 -15   5   6   -0.69    0.80
 -14   6   6    4.03    1.08
 -25  -3   7    1.56    1.10
  24   2  -7   -0.84    0.94
 -24  -2   7    0.00    1.08
  23   1  -7    4.41    1.04
 -23  -1   7    4.12    1.12
  22   0  -7   -1.19    0.94
 -22   0   7   -0.80    0.83
 -21   1   7   21.08    1.47
  21  -1  -7   21.72    1.63
 -20   2   7    1.24    0.77
  20  -2  -7   -0.31    0.80
  20  -2  -7    0.41    0.71
  19  -3  -7    0.53    0.87
  19  -3  -7   -0.78    0.88
 -19   3   7    0.31    0.73
  18  -4  -7   14.14    1.61
 -18   4   7   14.79    1.33
  18  -4  -7   12.09    1.48
 -17   5   7    1.81    0.93
  17  -5  -7    2.46    1.16
 -26  -2   8    0.21    1.16
  26   2  -8    0.33    1.05
 -25  -1   8    4.90    1.30
  25   1  -8    5.50    1.24
  24   0  -8   -1.19    0.98
 -24   0   8   -0.72    0.92
 -23   1   8   12.60    1.38
  23  -1  -8    8.77    1.37
 -22   2   8    1.50    0.88
  22  -2  -8    0.17    0.96
  21  -3  -8    1.45    1.03
  21  -3  -8    2.86    1.11
 -21   3   8    2.00    0.92
 -20   4   8    1.56    0.94
  20  -4  -8    2.53    1.17
 -19   5   8    1.27    0.89
  27   1  -9    2.49    1.20
 -27  -1   9    0.93    1.20
  26   0  -9    1.06    1.16
 -26   0   9    1.05    1.13
 -25   1   9   -0.79    1.05
  25  -1  -9   -2.29    1.00
  24  -2  -9    1.47    1.14
 -24   2   9    3.08    1.06
 -23   3   9    6.09    1.12
  23  -3  -9    6.32    1.36
  23  -3  -9    4.41    1.29
  22  -4  -9    4.65    1.35
 -22   4   9    2.29    1.00
  27  -1 -10   -1.62    1.05
 -27   1  10    0.41    1.20
 -26   2  10    2.69    1.13
  26  -2 -10   -0.75    1.05
  25  -3 -10    4.31    1.32
  23  -3 -18   -1.07    1.37
 -24   2  18    3.90    1.24
 -25   1  18    2.01    1.28
 -26   0  18    0.34    1.26
  26   0 -18    2.65    1.57
  20  -4 -17    1.25    1.35
  21  -3 -17   19.64    1.91
 -21   3  17   17.73    1.67
  22  -2 -17    0.13    1.30
 -22   2  17    2.27    0.96
 -23   1  17   24.72    1.83
  24   0 -17   -0.37    1.30
 -24   0  17   -0.45    1.10
  25   1 -17    1.36    1.33
 -18   4  16    1.63    0.99
  18  -4 -16    2.91    1.26
 -19   3  16    9.07    1.33
  19  -3 -16    8.31    1.45
 -20   2  16    7.83    1.19
  20  -2 -16   11.84    1.43
 -21   1  16    1.29    0.97
  21  -1 -16    2.23    1.26
  22   0 -16    4.43    1.30
 -22   0  16    4.44    1.11
 -23  -1  16    1.24    1.08
  23   1 -16    1.62    1.18
  24   2 -16    5.68    1.28
 -25  -3  16    1.48    1.18
 -15   5  15    1.28    0.94
  15  -5 -15    0.54    1.02
 -16   4  15    0.02    0.84
  16  -4 -15   -0.35    0.89
  17  -3 -15    1.21    1.04
 -17   3  15    0.28    0.93
 -18   2  15    5.54    1.02
  18  -2 -15    5.92    1.09
 -19   1  15    3.21    0.89
  19  -1 -15    4.43    1.01
  19  -1 -15    4.15    0.88
 -20   0  15   -1.58    0.75
  20   0 -15    0.23    0.95
 -21  -1  15    0.69    0.99
  21   1 -15    0.18    0.95
  22   2 -15    1.18    1.08
 -22  -2  15    1.08    1.05
 -23  -3  15    1.36    1.18
  23   3 -15    1.89    1.15
  13  -5 -14    4.84    1.23
 -13   5  14    3.03    1.01
  14  -4 -14    4.19    1.13
 -14   4  14    5.86    1.08
  15  -3 -14   10.61    1.29
 -15   3  14    9.45    1.07
  16  -2 -14    1.74    0.74
 -16   2  14    1.57    0.75
 -17   1  14    0.82    0.56
  17  -1 -14    1.24    0.56
  17  -1 -14    0.48    0.67
 -18   0  14   29.04    1.44
  18   0 -14   29.17    1.60
 -19  -1  14   20.73    1.33
 -19  -1  14   19.07    1.26
  19   1 -14   18.80    1.46
  20   2 -14    1.01    0.89
 -20  -2  14    2.23    0.96
 -21  -3  14   12.97    1.55
  21   3 -14   10.95    1.44
  11  -5 -13   15.82    1.62
 -11   5  13   15.06    1.45
  12  -4 -13   46.12    2.34
 -12   4  13   44.37    2.11
  13  -3 -13   73.25    2.87
 -13   3  13   80.33    2.72
  14  -2 -13    3.18    0.64
  14  -2 -13    0.93    0.52
 -14   2  13    0.43    0.50
  15  -1 -13    1.50    0.66
 -15   1  13    0.44    0.50
  15  -1 -13   -0.16    0.51
  16   0 -13    0.64    0.47
 -16   0  13    0.59    0.44
  16   0 -13    1.25    0.61
 -16   0  13    1.01    0.57
 -17  -1  13    5.23    0.73
  17   1 -13    4.79    0.78
 -17  -1  13    4.45    0.68
 -18  -2  13   51.64    2.00
  18   2 -13   49.91    2.34
 -18  -2  13   50.43    2.26
 -19  -3  13    8.21    1.24
  19   3 -13    7.43    1.18
 -20  -4  13    2.57    1.09
  20   4 -13    2.40    1.21
   8  -6 -12    2.23    1.22
  -8   6  12    2.92    1.01
   9  -5 -12    6.43    1.26
  -9   5  12    7.15    1.14
 -10   4  12    8.70    1.07
  10  -4 -12    8.03    1.19
 -11   3  12   13.27    1.06
  11  -3 -12   13.70    1.17
 -12   2  12   27.09    1.32
  12  -2 -12   27.90    1.29
  12  -2 -12   26.91    1.41
  13  -1 -12   29.22    1.37
  13  -1 -12   32.75    1.37
 -13   1  12   28.21    1.31
 -13   1  12   31.56    1.27
  14   0 -12   16.80    0.95
 -14   0  12   17.60    0.94
 -14   0  12   15.23    0.96
  14   0 -12   15.69    1.03
 -15  -1  12   40.09    1.56
  15   1 -12   43.12    1.78
 -15  -1  12   34.21    1.56
 -16  -2  12    0.93    0.56
  16   2 -12    0.12    0.75
 -16  -2  12    1.72    0.56
 -17  -3  12   32.03    1.94
  17   3 -12   31.52    1.96
 -18  -4  12    0.38    0.98
  18   4 -12    1.21    1.07
   6  -6 -11   20.24    1.86
  -6   6  11   21.30    1.63
   7  -5 -11    0.86    0.99
  -7   5  11    0.99    0.89
  -8   4  11   38.33    1.81
   8  -4 -11   36.79    1.96
  -9   3  11    3.86    0.62
   9  -3 -11    4.19    0.69
  10  -2 -11    0.26    0.52
  10  -2 -11   -0.02    0.46
 -10   2  11    0.69    0.48
 -10   2  11    0.58    0.47
 -11   1  11  125.83    3.20
 -11   1  11  125.80    3.17
  11  -1 -11  125.86    3.18
  11  -1 -11  126.00    3.36
 -12   0  11    0.05    0.37
  12   0 -11    0.01    0.41
  12   0 -11   -0.29    0.43
 -12   0  11    0.87    0.40
 -13  -1  11    0.35    0.37
  13   1 -11    0.34    0.47
  13   1 -11   -0.33    0.44
 -13  -1  11    0.91    0.41
 -14  -2  11    6.13    0.81
 -14  -2  11    8.85    0.74
  14   2 -11    7.83    0.90
 -15  -3  11   14.32    1.25
  15   3 -11   11.97    1.26
 -16  -4  11    5.47    1.15
  16   4 -11    6.05    1.24
  17   5 -11    5.33    1.45
 -17  -5  11    8.18    1.34
   4  -6 -10    0.86    1.19
  -4   6  10    1.85    1.05
   5  -5 -10    7.21    1.22
  -5   5  10    9.16    1.16
  -6   4  10   57.14    2.20
   6  -4 -10   54.81    2.30
   7  -3 -10    6.97    0.85
  -7   3  10    7.82    0.68
  -7   3  10    8.10    0.75
   8  -2 -10    1.87    0.44
   8  -2 -10    1.85    0.48
  -8   2  10    1.03    0.42
  -8   2  10    0.66    0.45
   9  -1 -10   22.31    1.01
   9  -1 -10   19.66    1.01
  -9   1  10   21.42    0.98
  -9   1  10   21.32    0.94
 -10   0  10  452.69    9.15
  10   0 -10  459.99    9.53
 -10   0  10  456.01    9.93
  10   0 -10  467.96    9.61
 -11  -1  10  141.68    3.76
 -11  -1  10  143.19    3.38
  11   1 -10  144.76    3.71
  11   1 -10  147.23    3.45
 -12  -2  10   18.91    1.15
  12   2 -10   20.57    1.24
 -12  -2  10   20.57    0.99
 -13  -3  10   57.98    2.37
  13   3 -10   55.19    2.37
  14   4 -10    4.64    1.12
 -14  -4  10    5.82    0.98
 -15  -5  10    1.82    1.04
  15   5 -10    1.86    1.22
  -2   6   9   18.50    1.56
   3  -5  -9   68.93    2.82
  -4   4   9   23.51    1.31
   4  -4  -9   22.96    1.41
   5  -3  -9   10.44    0.90
  -5   3   9   12.06    0.82
  -5   3   9   12.15    0.87
   6  -2  -9  180.45    4.43
  -6   2   9  181.63    4.31
  -6   2   9  181.07    4.23
   6  -2  -9  186.10    3.93
   7  -1  -9   32.33    1.27
   7  -1  -9   32.62    1.08
  -7   1   9   32.30    1.13
  -7   1   9   32.66    1.17
   8   0  -9    0.45    0.45
   8   0  -9    0.81    0.43
  -8   0   9    0.59    0.40
  -8   0   9    0.37    0.42
  -9  -1   9  123.47    2.92
   9   1  -9  127.46    3.26
  -9  -1   9  130.32    3.37
   9   1  -9  130.81    3.06
 -10  -2   9   93.70    2.37
  10   2  -9   94.05    2.38
 -10  -2   9   92.52    2.81
  10   2  -9   91.37    2.77
 -11  -3   9  107.57    3.39
  11   3  -9  107.34    3.33
 -12  -4   9    3.08    0.99
  12   4  -9    2.93    0.99
  13   5  -9    1.02    1.10
 -13  -5   9    0.68    1.08
   0  -6  -8   -0.41    1.07
   1  -5  -8  157.89    4.49
   1  -5  -8  160.32    4.56
  -1   5   8  151.61    4.60
   2  -4  -8   20.17    1.25
   2  -4  -8   20.31    1.22
  -2   4   8   16.51    1.15
   3  -3  -8   91.08    2.63
  -3   3   8   89.10    2.65
   3  -3  -8   91.68    2.28
   3  -3  -8   87.59    2.66
   4  -2  -8   27.46    1.17
   4  -2  -8   28.70    0.89
  -4   2   8   27.64    1.10
   4  -2  -8   25.01    1.07
   5  -1  -8   90.46    2.04
  -5   1   8   88.35    2.31
   5  -1  -8   92.49    2.41
  -5   1   8   90.90    2.26
   6   0  -8  207.46    4.55
  -6   0   8  208.39    4.71
   6   0  -8  204.33    4.43
  -6   0   8  208.35    4.26
   7   1  -8  105.67    2.72
   7   1  -8  109.98    2.58
  -7  -1   8  107.77    2.83
  -7  -1   8  104.77    2.40
   8   2  -8  438.12    9.43
  -8  -2   8  440.22    9.84
  -8  -2   8  438.27    8.68
   8   2  -8  449.32    9.06
   9   3  -8   84.50    2.76
  -9  -3   8   76.95    2.70
  -9  -3   8   86.42    2.26
 -10  -4   8    1.50    0.87
  10   4  -8   -0.22    0.67
 -11  -5   8    0.65    1.01
  11   5  -8    0.05    1.00
  12   6  -8    1.42    1.28
 -12  -6   8    2.38    1.33
  -2  -6  -7   11.05    1.49
   2   6   7   13.64    1.55
  -1  -5  -7   20.28    1.47
   1   5   7   22.67    1.58
   0   4   7    0.58    0.52
   0  -4  -7   -0.36    0.50
   0  -4  -7    0.31    0.58
  -1   3   7  385.77    8.91
   1  -3  -7  393.65    8.06
   1  -3  -7  403.31    8.39
   1  -3  -7  400.29    8.58
   2  -2  -7    1.54    0.40
   2  -2  -7    0.90    0.45
   2  -2  -7    1.72    0.37
  -2   2   7    0.94    0.38
   3  -1  -7 2969.24   56.65
   3  -1  -7 2954.05   56.80
  -3   1   7 2848.17   59.23
   3  -1  -7 2962.51   54.51
  -4   0   7    0.18    0.26
   4   0  -7    0.10    0.27
   4   0  -7    0.31    0.29
  -4   0   7    0.01    0.27
  -5  -1   7  309.51    6.89
   5   1  -7  313.37    6.58
   5   1  -7  316.29    6.49
  -5  -1   7  313.12    6.08
   6   2  -7   10.25    0.79
  -6  -2   7    9.82    0.76
  -6  -2   7    9.38    0.57
   6   2  -7   10.30    0.62
  -7  -3   7    3.16    0.58
  -7  -3   7    3.47    0.58
   7   3  -7    4.32    0.68
   7   3  -7    3.98    0.56
   8   4  -7   10.64    1.09
  -8  -4   7   11.34    1.04
   9   5  -7    5.58    1.15
  -9  -5   7    5.79    1.17
 -10  -6   7    2.35    1.24
  10   6  -7    0.54    1.23
   4   6   6   13.37    1.56
  -4  -6  -6   12.25    1.45
  -3  -5  -6    3.41    0.90
   3   5   6    3.91    0.94
  -2  -4  -6  176.93    4.53
   2   4   6  178.13    4.92
  -2  -4  -6  178.35    4.51
  -1  -3  -6    4.04    0.56
  -1  -3  -6    4.38    0.67
   1   3   6    3.14    0.50
   1   3   6    4.87    0.60
   0   2   6  788.25   16.54
   0  -2  -6  792.28   15.76
   0  -2  -6  785.10   15.23
   0   2   6  778.46   15.23
   1  -1  -6  319.07    6.37
   1  -1  -6  321.32    6.65
  -1   1   6  316.78    6.93
   2   0  -6 4364.26   86.14
   2   0  -6 4405.85   84.78
  -2   0   6 4428.38   90.05
  -3  -1   6  229.00    4.36
   3   1  -6  222.81    4.76
  -3  -1   6  220.41    5.03
  -3  -1   6  227.46    4.81
  -4  -2   6  191.75    4.62
  -4  -2   6  191.80    4.46
   4   2  -6  190.93    4.24
  -4  -2   6  192.36    3.89
   5   3  -6   59.80    2.07
  -5  -3   6   57.05    1.64
  -5  -3   6   56.20    2.04
   5   3  -6   57.14    1.79
   6   4  -6    1.07    0.59
  -6  -4   6    2.39    0.63
  -7  -5   6    4.03    1.05
   7   5  -6    5.35    1.09
  -8  -6   6    1.90    1.25
   8   6  -6    3.02    1.30
  -6  -6  -5   10.76    1.41
   6   6   5   10.70    1.44
  -5  -5  -5   18.51    1.43
   5   5   5   17.34    1.49
   4   4   5   45.73    2.05
  -4  -4  -5   48.93    1.88
   3   3   5   72.15    2.39
  -3  -3  -5   67.37    2.14
   3   3   5   69.39    1.96
  -3  -3  -5   69.35    2.08
  -2  -2  -5    4.99    0.50
   2   2   5    3.77    0.51
  -2  -2  -5    2.81    0.42
   2   2   5    3.30    0.40
   1   1   5  126.67    2.59
  -1  -1  -5  125.40    2.80
   1   1   5  126.74    3.08
  -1  -1  -5  127.19    2.85
   0   0   5    0.18    0.19
   0   0  -5    0.41    0.13
   0   0  -5    0.24    0.26
   0   0   5    0.40    0.26
  -1  -1   5   72.01    1.84
  -1  -1   5   72.02    1.88
   1   1  -5   70.33    1.81
  -2  -2   5   82.96    1.83
  -2  -2   5   80.84    2.28
  -2  -2   5   84.14    2.30
   2   2  -5   80.80    2.14
  -3  -3   5   23.14    1.15
  -3  -3   5   24.11    1.21
  -3  -3   5   25.49    0.97
   3   3  -5   23.74    1.06
   4   4  -5   41.11    1.59
  -4  -4   5   41.17    1.84
   5   5  -5    1.25    0.79
  -5  -5   5    0.14    0.85
  -6  -6   5    3.26    1.37
   6   6  -5    2.19    1.24
   8   6   4    0.17    1.01
  -8  -6  -4   -0.49    1.07
   7   5   4   12.32    1.37
  -7  -5  -4   13.77    1.27
   6   4   4    2.30    0.65
   6   4   4    3.44    0.72
  -6  -4  -4    2.18    0.59
  -5  -3  -4    3.25    0.54
   5   3   4    3.18    0.57
  -5  -3  -4    1.92    0.61
   5   3   4    3.11    0.62
   4   2   4   71.00    1.86
   4   2   4   71.57    2.21
  -4  -2  -4   74.60    1.87
  -4  -2  -4   71.25    2.02
  -3  -1  -4  127.33    2.84
   3   1   4  124.33    3.12
   3   1   4  130.26    2.75
  -3  -1  -4  128.56    2.80
   2   0   4  574.63   12.20
  -2   0  -4  599.47   11.69
   2   0   4  597.52   11.51
  -2   0  -4  590.55   11.17
   1  -1   4  825.36   15.83
   1  -1   4  814.65   16.62
  -1   1  -4  798.99   15.23
  -1   1  -4  798.45   15.97
   0  -2   4   36.81    1.29
   0  -2   4   34.34    1.21
   0   2  -4   34.45    1.22
  -1  -3   4  123.31    2.86
   1   3  -4  121.42    3.20
  -1  -3   4  128.58    3.35
  -1  -3   4  126.10    3.32
  -2  -4   4    2.56    0.66
   2   4  -4    4.47    0.61
  -2  -4   4    3.47    0.69
  -2  -4   4    4.43    0.57
  -3  -5   4    3.16    0.86
   4   6  -4    0.85    1.21
  -4  -6   4    0.53    1.16
  10   6   3   -0.37    0.98
 -10  -6  -3    0.23    1.20
  -9  -5  -3    2.17    0.92
   9   5   3    1.57    0.84
  -8  -4  -3   84.96    2.72
   8   4   3   76.31    2.53
  -7  -3  -3   27.99    1.32
   7   3   3   29.96    1.25
  -7  -3  -3   24.05    1.37
  -6  -2  -3  102.13    2.33
   6   2   3  101.24    2.55
  -6  -2  -3  105.94    2.91
  -6  -2  -3   96.59    2.58
   5   1   3   83.69    2.32
   5   1   3   86.22    2.07
  -5  -1  -3   85.73    2.14
  -5  -1  -3   86.85    1.92
  -4   0  -3   -0.15    0.23
   4   0   3    0.06    0.27
  -4   0  -3   -0.04    0.24
   4   0   3    0.16    0.24
   3  -1   3   44.20    1.29
  -3   1  -3   44.03    1.30
   3  -1   3   42.57    1.15
  -3   1  -3   45.18    1.07
   2  -2   3  475.39   10.01
  -2   2  -3  476.99    9.85
  -2   2  -3  479.05    9.13
   2  -2   3  468.22    9.72
   1  -3   3    1.36    0.49
  -1   3  -3    1.66    0.41
  -1   3  -3    1.10    0.39
   1  -3   3    1.47    0.47
   0  -4   3   26.90    1.43
   0   4  -3   25.30    1.30
   0  -4   3   25.69    1.31
  -1  -5   3    1.30    0.92
   1   5  -3    0.73    0.61
  -1  -5   3   -0.52    0.56
   2   6  -3    1.43    1.14
 -11  -5  -2    9.02    1.27
  11   5   2    6.41    1.11
 -10  -4  -2   65.16    2.42
 -10  -4  -2   64.78    2.70
  10   4   2   62.77    2.29
  -9  -3  -2   97.07    3.15
  -9  -3  -2  100.97    2.87
   9   3   2   95.79    2.78
   8   2   2  203.27    4.67
  -8  -2  -2  208.79    4.20
  -8  -2  -2  204.49    4.67
  -8  -2  -2  205.68    5.11
  -7  -1  -2  343.24    7.55
  -7  -1  -2  344.21    6.98
  -7  -1  -2  337.96    6.80
   7   1   2  342.24    7.11
  -6   0  -2  832.56   16.22
  -6   0  -2  807.26   15.68
   6   0   2  829.76   16.18
   6   0   2  833.17   16.99
   5  -1   2   67.04    1.85
   5  -1   2   67.80    1.58
  -5   1  -2   67.76    1.83
  -5   1  -2   67.97    1.64
  -4   2  -2  402.07    7.97
   4  -2   2  405.18    8.49
   4  -2   2  406.11    8.57
   4  -2   2  416.71    8.58
   3  -3   2    0.31    0.48
   3  -3   2    0.50    0.43
  -3   3  -2    0.55    0.34
   3  -3   2    0.36    0.37
  -2   4  -2   29.07    1.19
   2  -4   2   31.46    1.41
   2  -4   2   31.72    1.56
  -1   5  -2   41.91    2.00
   1  -5   2   43.70    2.10
   0  -6   2    9.23    1.62
 -13  -5  -1   -0.05    0.92
 -12  -4  -1   51.74    2.20
  12   4   1   55.20    2.22
 -12  -4  -1   59.64    2.60
  11   3   1    0.79    0.50
 -11  -3  -1    1.97    0.57
 -11  -3  -1    2.58    0.64
 -10  -2  -1   -0.72    0.40
 -10  -2  -1    0.25    0.44
  10   2   1    0.54    0.40
   9   1   1    0.49    0.37
  -9  -1  -1    0.11    0.30
  -9  -1  -1    0.05    0.24
  -9  -1  -1   -0.62    0.36
   8   0   1    0.30    0.42
   8   0   1   -0.81    0.32
  -8   0  -1   -0.49    0.35
  -8   0  -1    1.03    0.31
  -7   1  -1   80.80    2.02
   7  -1   1   81.61    2.14
   7  -1   1   84.77    2.23
   7  -1   1   79.31    1.82
   6  -2   1    2.13    0.43
   6  -2   1    2.57    0.50
   6  -2   1    2.50    0.33
  -6   2  -1    1.91    0.36
   5  -3   1   95.44    2.47
  -5   3  -1   94.24    2.40
   5  -3   1   94.33    2.77
   5  -3   1   93.25    2.70
   4  -4   1   98.57    3.03
  -4   4  -1   93.39    2.56
   4  -4   1   94.54    2.93
   3  -5   1    8.53    1.15
  -3   5  -1    6.67    0.99
   2  -6   1    0.86    1.51
  -2   6  -1    1.42    0.99
 -15  -5   0    1.35    1.09
  14   4   0    5.69    1.00
 -14  -4   0    5.92    0.98
 -14  -4   0    4.02    1.00
  13   3   0   16.08    1.13
 -13  -3   0   15.59    1.11
 -13  -3   0   15.66    1.22
 -12  -2   0   64.52    2.13
 -12  -2   0   66.14    2.29
  12   2   0   63.16    2.15
  11   1   0    0.72    0.36
 -11  -1   0    0.28    0.38
 -11  -1   0    1.44    0.40
 -10   0   0  547.76   10.91
 -10   0   0  552.23   11.05
  10   0   0  552.86   11.29
  -9   1   0  157.80    3.57
   9  -1   0  160.14    3.70
   9  -1   0  155.59    3.79
   9  -1   0  157.71    3.38
  -8   2   0  227.73    4.89
   8  -2   0  223.49    5.23
   8  -2   0  228.47    5.23
   7  -3   0  121.12    3.28
  -7   3   0  116.94    2.94
   7  -3   0  117.04    3.33
   6  -4   0   42.41    1.87
  -6   4   0   41.81    1.55
   6  -4   0   40.92    1.79
   5  -5   0    9.16    1.15
   5  -5   0   10.13    1.32
  -4   6   0   -0.69    0.93
 -17  -5   1    1.17    1.07
 -17  -5   1    0.07    0.96
 -16  -4   1   20.91    1.69
  16   4  -1   19.98    1.56
 -16  -4   1   22.27    1.61
  15   3  -1   57.88    2.31
 -15  -3   1   56.26    2.44
 -15  -3   1   60.53    2.29
 -14  -2   1   45.09    1.78
  14   2  -1   45.08    1.85
 -14  -2   1   45.76    1.89
 -13  -1   1   14.57    0.91
  13   1  -1   14.47    0.96
 -13  -1   1   14.85    0.94
  12   0  -1    0.21    0.43
 -12   0   1   -1.39    0.38
 -12   0   1   -0.13    0.32
  12   0  -1   -1.35    0.39
  11  -1  -1   17.41    0.91
  11  -1  -1   16.57    0.60
 -11   1   1   16.56    0.87
  11  -1  -1   17.23    0.96
  10  -2  -1  889.42   17.82
  10  -2  -1  884.17   17.94
 -10   2   1  875.29   17.08
   9  -3  -1   39.02    1.70
  -9   3   1   40.26    1.45
   9  -3  -1   39.94    1.67
   8  -4  -1   71.74    2.53
  -8   4   1   74.80    2.28
   8  -4  -1   71.86    2.64
   7  -5  -1    4.00    1.11
   7  -5  -1    3.18    0.96
  -7   5   1    3.81    0.76
  19   5  -2    8.91    1.60
 -18  -4   2   22.77    1.83
  18   4  -2   21.68    1.74
 -18  -4   2   23.56    1.70
 -17  -3   2   11.50    1.13
 -17  -3   2    7.78    1.11
  17   3  -2    9.53    1.11
  16   2  -2    8.81    0.92
 -16  -2   2    6.89    0.87
 -16  -2   2    8.18    0.86
 -15  -1   2  375.46    8.10
 -15  -1   2  375.92    8.55
  14   0  -2    0.48    0.49
 -14   0   2    1.09    0.50
 -14   0   2    0.98    0.44
  14   0  -2    0.75    0.51
 -13   1   2  106.21    2.85
  13  -1  -2  106.62    3.02
  13  -1  -2  104.86    2.84
 -12   2   2   56.61    1.84
  12  -2  -2   53.03    1.97
  12  -2  -2   56.37    1.97
  11  -3  -2   52.40    2.09
 -11   3   2   54.98    1.86
  11  -3  -2   54.02    2.08
  10  -4  -2   13.80    1.14
  10  -4  -2   10.50    1.11
 -10   4   2   11.08    0.85
   9  -5  -2    9.50    1.16
   9  -5  -2   11.37    1.35
  -9   5   2    9.17    1.00
   8  -6  -2    4.63    1.23
 -20  -4   3   16.55    1.69
  20   4  -3   18.41    1.69
 -20  -4   3   16.67    1.56
 -19  -3   3    1.04    0.88
  19   3  -3   -0.03    0.86
 -19  -3   3    0.24    0.86
 -18  -2   3    2.24    0.64
  18   2  -3    2.79    0.79
 -18  -2   3    2.00    0.72
 -17  -1   3   88.43    2.78
 -17  -1   3   91.43    2.79
  17   1  -3   89.71    2.94
 -16   0   3    1.05    0.54
  16   0  -3   -0.56    0.47
  15  -1  -3   88.41    2.78
 -15   1   3   90.75    2.64
  15  -1  -3   87.77    2.54
  14  -2  -3   26.68    1.37
  14  -2  -3   33.99    1.57
 -14   2   3   33.05    1.39
  13  -3  -3   14.43    1.17
  13  -3  -3   14.71    1.10
 -13   3   3   15.80    1.00
  12  -4  -3    7.45    1.05
 -12   4   3    6.25    0.76
  12  -4  -3    5.48    1.03
  11  -5  -3   -0.73    0.85
  11  -5  -3    0.23    1.02
 -11   5   3    0.17    0.74
  10  -6  -3    1.19    1.02
 -22  -4   4    0.26    1.01
 -22  -4   4    3.67    1.14
  22   4  -4    3.07    1.20
 -21  -3   4    3.30    1.08
 -21  -3   4    3.38    1.07
  21   3  -4    0.60    0.98
 -20  -2   4  109.76    3.55
  20   2  -4  101.07    3.60
 -20  -2   4  113.83    3.54
 -19  -1   4   -0.11    0.55
 -19  -1   4    0.99    0.70
  19   1  -4    0.45    0.68
 -18   0   4  540.07   11.35
  17  -1  -4    3.13    0.74
 -17   1   4    1.96    0.54
  17  -1  -4    3.54    0.57
  16  -2  -4  247.19    6.02
  16  -2  -4  249.85    6.12
 -16   2   4  243.82    5.78
  15  -3  -4   11.91    1.09
 -15   3   4   12.91    1.04
  15  -3  -4   12.35    1.23
 -14   4   4   10.26    1.05
  14  -4  -4   10.53    1.26
  14  -4  -4    9.41    1.17
  13  -5  -4    0.85    0.98
 -13   5   4    1.98    0.82
  12  -6  -4    0.33    1.03
 -23  -3   5   10.31    1.42
  23   3  -5   10.56    1.49
 -23  -3   5    9.96    1.43
 -22  -2   5    6.98    1.19
  22   2  -5    8.14    1.24
 -22  -2   5    8.55    1.15
  21   1  -5   52.01    2.41
 -21  -1   5   54.70    2.33
  20   0  -5   -0.96    0.69
 -20   0   5    0.05    0.74
  19  -1  -5   26.56    1.61
 -19   1   5   26.16    1.48
 -18   2   5    2.77    0.71
  18  -2  -5    2.10    0.75
  18  -2  -5    2.92    0.76
  17  -3  -5    2.92    0.83
  17  -3  -5    3.24    0.92
 -17   3   5    3.07    0.78
  16  -4  -5   10.54    1.33
 -16   4   5   10.86    1.10
  16  -4  -5   10.16    1.34
 -15   5   5    1.11    0.85
  15  -5  -5    1.72    1.12
 -25  -3   6    0.53    1.05
 -24  -2   6    2.17    1.16
  24   2  -6    0.97    1.03
 -23  -1   6   22.10    1.67
  23   1  -6   21.44    1.72
 -22   0   6    1.26    0.90
  22   0  -6    0.01    0.97
  21  -1  -6   19.77    1.57
 -21   1   6   18.88    1.44
 -20   2   6   15.46    1.29
  20  -2  -6   16.33    1.28
  20  -2  -6   13.56    1.33
 -19   3   6    6.52    0.99
  19  -3  -6    6.69    1.13
  19  -3  -6    6.43    1.11
 -18   4   6   -1.25    0.73
  18  -4  -6    0.57    1.05
  18  -4  -6    0.51    1.12
  17  -5  -6    4.47    1.24
 -17   5   6    6.42    1.13
  26   2  -7    0.31    1.09
 -26  -2   7    0.14    1.09
 -25  -1   7    2.10    1.18
  25   1  -7    3.11    1.15
 -24   0   7   -0.17    0.94
  24   0  -7    0.77    1.03
  23  -1  -7    3.29    1.13
 -23   1   7    3.99    1.12
 -22   2   7    5.67    1.03
  22  -2  -7    4.59    1.13
  21  -3  -7    2.75    1.07
  21  -3  -7    1.93    1.05
 -21   3   7    3.49    0.98
  20  -4  -7   13.68    1.56
 -20   4   7   11.24    1.28
  20  -4  -7   12.70    1.70
 -19   5   7    0.62    0.91
 -27  -1   8    3.68    1.24
  27   1  -8    0.71    1.07
  26   0  -8   16.89    1.73
 -26   0   8   19.28    1.74
 -25   1   8    4.84    1.25
  25  -1  -8    3.65    1.18
  24  -2  -8    1.04    1.09
 -24   2   8    0.83    0.85
  23  -3  -8    1.19    1.15
 -23   3   8   -0.31    0.91
  23  -3  -8   -0.78    1.10
 -22   4   8    0.70    0.89
  22  -4  -8    0.29    1.16
 -27   1   9    1.88    1.24
  27  -1  -9    2.54    1.21
 -26   2   9   -0.52    0.90
  26  -2  -9   -0.02    1.07
  25  -3  -9    3.01    1.31
  23  -3 -19   -0.06    1.45
 -24   2  19   -0.39    1.14
 -25   1  19    0.69    1.14
 -26   0  19    0.65    1.28
  26   0 -19   -0.25    1.69
  21  -3 -18   -0.05    1.34
 -21   3  18   -0.54    1.07
  22  -2 -18   10.76    1.68
 -22   2  18    9.20    1.37
 -23   1  18    2.19    1.15
 -24   0  18    5.52    1.41
  24   0 -18    5.46    1.49
  25   1 -18    0.94    1.37
  18  -4 -17   -0.68    1.09
 -18   4  17   -0.03    1.03
  19  -3 -17    2.06    1.22
 -19   3  17    2.70    1.18
 -20   2  17    0.10    0.91
  20  -2 -17    0.60    1.11
 -21   1  17    5.47    1.09
 -22   0  17   -1.01    0.95
  22   0 -17    1.80    1.21
  23   1 -17   24.63    1.93
  24   2 -17    0.02    1.11
  16  -4 -16    2.48    1.16
 -16   4  16    1.39    1.05
  17  -3 -16    4.15    1.09
 -17   3  16    3.93    1.08
 -18   2  16   12.02    1.17
  18  -2 -16   13.50    1.34
  19  -1 -16    4.01    0.84
 -19   1  16    4.53    0.95
  19  -1 -16    4.74    1.02
 -20   0  16    0.04    0.83
  20   0 -16    1.43    0.99
 -21  -1  16    0.03    0.88
  21   1 -16    1.54    1.05
  22   2 -16    0.60    1.08
 -22  -2  16    2.32    1.23
 -23  -3  16    8.04    1.38
  23   3 -16    3.35    1.27
 -13   5  15    3.64    1.05
  13  -5 -15    1.62    1.07
 -14   4  15    4.50    1.04
  14  -4 -15    3.82    1.20
 -15   3  15    6.97    1.09
  15  -3 -15    7.74    1.23
 -16   2  15   21.65    1.43
  16  -2 -15   21.35    1.48
  17  -1 -15    2.09    0.82
  17  -1 -15    2.21    0.63
 -17   1  15    0.75    0.58
 -18   0  15    0.45    0.61
  18   0 -15    0.55    0.73
 -19  -1  15    4.77    0.85
 -19  -1  15    5.51    0.85
  19   1 -15    3.23    0.98
  20   2 -15    9.58    1.35
 -20  -2  15    7.39    1.22
  21   3 -15    8.79    1.39
 -21  -3  15   10.40    1.50
  11  -5 -14    7.33    1.38
 -11   5  14    9.30    1.32
 -12   4  14   14.77    1.34
  12  -4 -14   12.65    1.41
  13  -3 -14   26.54    1.71
 -13   3  14   29.38    1.65
  14  -2 -14    8.27    0.91
 -14   2  14    7.47    0.81
  15  -1 -14   26.38    1.38
  15  -1 -14   26.50    1.39
 -15   1  14   25.95    1.31
  16   0 -14    0.37    0.53
 -16   0  14    1.72    0.55
 -16   0  14    2.52    0.56
  16   0 -14    1.23    0.64
 -17  -1  14    0.20    0.53
  17   1 -14    0.79    0.63
 -17  -1  14    1.75    0.64
 -18  -2  14    7.02    1.06
  18   2 -14    7.75    1.20
 -19  -3  14   -0.40    0.93
  19   3 -14    0.05    0.97
 -20  -4  14    3.14    1.10
  20   4 -14    4.94    1.34
  -8   6  13    2.49    1.00
   8  -6 -13    2.31    1.28
   9  -5 -13    5.95    1.25
  -9   5  13    7.33    1.19
 -10   4  13   12.36    1.15
  10  -4 -13   14.59    1.36
  11  -3 -13   20.85    1.40
 -11   3  13   21.14    1.29
 -12   2  13    9.67    0.86
  12  -2 -13    9.94    0.92
  13  -1 -13   10.39    0.86
 -13   1  13    8.94    0.72
 -13   1  13    8.25    0.77
 -14   0  13    0.54    0.38
 -14   0  13    0.41    0.49
  14   0 -13    0.02    0.49
  14   0 -13    0.02    0.41
 -15  -1  13    0.13    0.50
  15   1 -13    0.38    0.48
 -15  -1  13   -0.23    0.50
 -16  -2  13    9.98    1.01
  16   2 -13   10.40    1.12
 -16  -2  13    9.73    0.87
  17   3 -13    0.92    0.91
 -17  -3  13    0.63    0.90
  18   4 -13    4.11    1.24
 -18  -4  13    4.95    1.18
  -6   6  12    3.58    1.05
   6  -6 -12    4.96    1.40
  -7   5  12    8.10    1.19
   7  -5 -12    5.70    1.20
   8  -4 -12    0.15    0.83
  -8   4  12   -0.42    0.73
   9  -3 -12    7.00    0.89
  -9   3  12    6.74    0.75
  10  -2 -12   61.92    2.24
 -10   2  12   70.02    2.04
  10  -2 -12   63.75    1.92
 -10   2  12   64.96    2.14
  11  -1 -12   11.32    0.84
 -11   1  12   11.17    0.78
  11  -1 -12   11.45    0.88
 -11   1  12   11.93    0.80
  12   0 -12   42.38    1.57
 -12   0  12   43.07    1.48
 -12   0  12   43.21    1.57
  12   0 -12   43.00    1.57
  13   1 -12   30.24    1.45
  13   1 -12   32.52    1.29
 -13  -1  12   30.46    1.42
 -13  -1  12   32.29    1.26
  14   2 -12   10.10    0.94
 -14  -2  12   12.73    0.85
 -14  -2  12   12.08    0.98
  15   3 -12    2.77    0.83
 -15  -3  12    2.08    0.86
 -16  -4  12   14.34    1.51
  16   4 -12   15.91    1.60
  17   5 -12   10.13    1.63
 -17  -5  12   12.73    1.53
   4  -6 -11    3.21    1.37
  -4   6  11    3.09    1.03
   5  -5 -11   39.48    2.18
  -5   5  11   39.68    2.03
  -6   4  11    1.99    0.74
   6  -4 -11    1.61    0.83
  -7   3  11  113.16    3.20
   7  -3 -11  110.77    3.36
  -7   3  11  112.79    3.12
  -8   2  11   16.98    0.90
   8  -2 -11   16.90    1.02
  -8   2  11   15.41    0.96
   8  -2 -11   15.44    0.81
  -9   1  11    2.33    0.46
   9  -1 -11    1.72    0.57
   9  -1 -11    2.21    0.46
  -9   1  11    2.58    0.43
 -10   0  11    1.24    0.48
  10   0 -11    0.79    0.41
  10   0 -11    0.26    0.48
 -10   0  11   -0.26    0.37
  11   1 -11  130.58    3.19
  11   1 -11  125.85    3.39
 -11  -1  11  128.27    3.48
 -11  -1  11  125.21    3.05
 -12  -2  11   14.09    0.99
  12   2 -11   13.78    1.06
 -12  -2  11   14.66    0.87
 -13  -3  11  176.13    4.91
  13   3 -11  165.98    4.78
  14   4 -11    1.12    0.97
 -14  -4  11    0.47    0.81
  15   5 -11   10.01    1.52
 -15  -5  11   11.11    1.48
  -2   6  10    1.67    1.05
   3  -5 -10   -0.95    1.00
   4  -4 -10   64.93    2.43
   4  -4 -10   69.70    2.43
  -4   4  10   58.67    2.26
  -5   3  10  158.54    4.08
   5  -3 -10  158.38    4.21
  -5   3  10  157.59    4.02
  -6   2  10   97.06    2.66
   6  -2 -10   98.88    2.31
  -6   2  10   97.98    2.67
   6  -2 -10  102.94    2.87
   7  -1 -10   37.25    1.18
   7  -1 -10   39.21    1.41
  -7   1  10   37.39    1.29
  -7   1  10   34.56    1.28
   8   0 -10    3.86    0.54
  -8   0  10    4.50    0.52
  -8   0  10    4.61    0.53
   8   0 -10    3.92    0.50
   9   1 -10   21.86    0.95
  -9  -1  10   20.71    0.91
   9   1 -10   20.42    1.06
  -9  -1  10   21.87    1.04
  10   2 -10    0.62    0.48
 -10  -2  10    0.32    0.48
  10   2 -10    0.09    0.51
 -10  -2  10   -0.37    0.40
 -11  -3  10   46.74    1.98
  11   3 -10   47.08    2.04
  12   4 -10   22.42    1.66
 -12  -4  10   21.60    1.63
 -13  -5  10    1.79    1.11
  13   5 -10    0.14    1.00
   0  -6  -9   -0.52    1.07
  -1   5   9    1.25    0.91
   1  -5  -9    2.02    0.94
   1  -5  -9    2.22    1.02
   2  -4  -9    4.31    0.77
   2  -4  -9    3.87    0.70
  -2   4   9    5.89    0.81
  -3   3   9   18.58    1.02
   3  -3  -9   16.56    1.06
   3  -3  -9   14.46    0.95
   4  -2  -9    3.93    0.44
   4  -2  -9    3.19    0.50
   4  -2  -9    2.95    0.44
  -4   2   9    3.77    0.53
  -5   1   9  131.06    3.23
   5  -1  -9  136.60    3.30
   5  -1  -9  130.97    2.84
  -5   1   9  133.36    3.08
   6   0  -9    0.06    0.35
   6   0  -9   -0.04    0.39
  -6   0   9   -0.12    0.27
  -6   0   9    0.26    0.38
  -7  -1   9   34.12    1.06
  -7  -1   9   34.85    1.32
   7   1  -9   32.45    1.27
   7   1  -9   34.37    1.16
   8   2  -9    1.91    0.51
  -8  -2   9    1.69    0.43
   8   2  -9    4.46    0.54
  -8  -2   9    1.37    0.40
   9   3  -9  116.97    3.47
  -9  -3   9  115.69    3.51
  10   4  -9   60.91    2.60
 -10  -4   9   66.87    2.70
 -11  -5   9   19.65    1.71
  11   5  -9   18.52    1.70
  12   6  -9    8.76    1.57
   2   6   8    4.63    1.33
  -2  -6  -8    3.50    1.16
  -1  -5  -8   -0.18    0.80
   1   5   8    0.42    0.88
   0  -4  -8    0.71    0.53
   0  -4  -8    0.93    0.72
   0   4   8    1.06    0.55
   1  -3  -8    5.37    0.67
  -1   3   8    4.36    0.66
   1  -3  -8    4.70    0.67
  -2   2   8    9.37    0.69
   2  -2  -8    8.23    0.68
   2  -2  -8    8.28    0.63
   2  -2  -8    8.25    0.44
   3  -1  -8    0.22    0.37
   3  -1  -8   -0.24    0.29
   3  -1  -8    0.28    0.23
  -3   1   8   -0.47    0.29
  -4   0   8  452.54    8.62
   4   0  -8  445.12    9.14
   4   0  -8  450.97    8.89
  -4   0   8  441.30    9.51
   5   1  -8   90.29    2.25
  -5  -1   8   88.50    1.94
  -5  -1   8   90.34    2.44
   6   2  -8  945.03   18.78
   6   2  -8  931.28   18.60
  -6  -2   8  932.16   19.71
  -6  -2   8  943.85   17.68
   7   3  -8   55.73    1.77
  -7  -3   8   57.93    1.67
   7   3  -8   56.66    2.10
  -7  -3   8   55.93    2.12
  -8  -4   8   14.78    1.25
   8   4  -8   16.30    1.33
  -9  -5   8    0.70    0.92
   9   5  -8    0.63    0.96
 -10  -6   8    3.15    1.28
  10   6  -8   -0.26    1.21
   4   6   7   33.42    2.20
  -4  -6  -7   27.70    1.93
   3   5   7   38.33    2.08
  -3  -5  -7   36.88    1.89
  -2  -4  -7    8.87    0.86
   2   4   7    8.76    0.93
  -2  -4  -7    9.53    0.91
   1   3   7    5.48    0.57
  -1  -3  -7    6.34    0.66
  -1  -3  -7    6.77    0.69
   1   3   7    6.64    0.69
   0   2   7   91.55    2.55
   0  -2  -7   87.95    2.38
   0  -2  -7   87.67    2.35
   0   2   7   87.61    1.96
   1  -1  -7 1264.52   24.73
  -1   1   7 1273.18   25.88
   1  -1  -7 1244.22   23.71
  -2   0   7    0.41    0.28
   2   0  -7   -0.48    0.28
  -2   0   7   -0.13    0.25
   2   0  -7    0.00    0.21
  -3  -1   7 2894.57   54.52
  -3  -1   7 2891.26   55.46
   3   1  -7 2910.90   56.07
  -3  -1   7 2899.91   58.67
   4   2  -7    7.42    0.56
  -4  -2   7    7.97    0.45
  -4  -2   7    9.00    0.68
  -4  -2   7    8.98    0.72
  -5  -3   7  441.16   10.05
   5   3  -7  453.91    9.70
  -5  -3   7  442.73    8.77
   5   3  -7  446.86    9.37
   6   4  -7   21.72    1.36
  -6  -4   7   21.58    1.35
   7   5  -7   12.73    1.36
  -7  -5   7   12.32    1.34
   8   6  -7   13.09    1.73
  -8  -6   7   14.45    1.75
  -6  -6  -6    0.73    1.05
   6   6   6    0.36    1.08
   5   5   6    0.88    0.82
  -5  -5  -6    0.29    0.86
  -4  -4  -6    9.01    0.82
   4   4   6    9.89    0.93
   3   3   6   11.89    0.76
   3   3   6   11.12    0.88
  -3  -3  -6   11.13    0.83
  -3  -3  -6    9.88    0.81
  -2  -2  -6   56.12    1.62
   2   2   6   50.57    1.76
  -2  -2  -6   54.46    1.67
   2   2   6   52.77    1.37
   1   1   6   26.38    0.68
   1   1   6   26.38    1.03
  -1  -1  -6   27.25    0.95
  -1  -1  -6   26.15    0.92
   0   0   6   22.83    0.94
   0   0  -6   24.78    0.76
   0   0   6   24.32    0.78
   0   0  -6   24.60    0.94
  -1  -1   6  322.33    6.55
   1   1  -6  313.23    6.57
  -1  -1   6  312.45    6.84
  -2  -2   6  147.11    3.67
  -2  -2   6  155.88    3.09
   2   2  -6  153.59    3.59
  -2  -2   6  156.20    3.79
  -3  -3   6   56.24    1.97
  -3  -3   6   57.19    1.57
   3   3  -6   57.53    1.83
  -3  -3   6   58.53    2.02
  -4  -4   6   31.71    1.65
   4   4  -6   30.00    1.36
  -4  -4   6   30.54    1.56
   5   5  -6   11.24    1.23
  -5  -5   6   14.82    1.39
  -6  -6   6    0.95    1.31
   6   6  -6   -0.41    1.06
  -8  -6  -5    3.98    1.24
   8   6   5    3.64    1.09
   7   5   5    4.42    1.03
  -7  -5  -5    5.17    1.03
  -6  -4  -5    8.93    0.86
   6   4   5    8.89    1.00
  -5  -3  -5  328.80    6.89
  -5  -3  -5  314.16    6.98
   5   3   5  316.39    6.84
   5   3   5  322.40    7.71
  -4  -2  -5   23.47    0.91
  -4  -2  -5   23.00    1.04
   4   2   5   23.54    0.91
   4   2   5   23.20    1.13
  -3  -1  -5 2864.31   54.43
   3   1   5 2807.05   57.05
   3   1   5 2774.53   53.88
  -2   0  -5    0.25    0.20
   2   0   5    0.02    0.26
   2   0   5    0.28    0.23
  -1   1  -5  124.96    2.90
  -1   1  -5  125.36    2.47
   1  -1   5  125.78    2.91
   1  -1   5  120.56    2.84
   0   2  -5  189.15    3.78
   0   2  -5  192.55    4.35
   0  -2   5  190.17    4.37
   0  -2   5  188.92    4.43
  -1  -3   5   73.66    2.31
  -1  -3   5   69.54    2.20
  -1  -3   5   73.70    1.85
   1   3  -5   75.07    2.20
  -2  -4   5  170.69    4.66
   2   4  -5  174.51    4.44
  -2  -4   5  181.19    4.69
  -3  -5   5   31.78    1.83
  -4  -6   5   21.87    1.87
   4   6  -5   19.42    1.75
  10   6   4    2.71    1.11
 -10  -6  -4    3.57    1.25
   9   5   4    0.57    0.88
  -9  -5  -4   -0.01    0.86
  -8  -4  -4   14.65    1.11
   8   4   4   13.68    1.22
   7   3   4  131.09    3.78
  -7  -3  -4  116.93    3.36
   7   3   4  133.95    3.30
  -6  -2  -4  131.25    2.91
   6   2   4  130.03    3.07
   6   2   4  129.63    3.52
  -6  -2  -4  122.94    3.13
  -5  -1  -4  690.15   13.44
  -5  -1  -4  684.89   13.18
   5   1   4  677.58   13.39
   5   1   4  672.44   14.36
  -4   0  -4   44.76    1.20
   4   0   4   42.55    1.29
   4   0   4   44.56    1.27
  -4   0  -4   45.65    1.25
   3  -1   4  127.24    2.98
  -3   1  -4  129.38    2.68
  -3   1  -4  129.87    3.03
   3  -1   4  133.58    2.97
  -2   2  -4   29.29    1.14
   2  -2   4   26.93    1.10
   2  -2   4   28.13    1.01
  -2   2  -4   26.36    0.81
  -1   3  -4    0.88    0.38
   1  -3   4    1.05    0.45
  -1   3  -4    1.36    0.38
   1  -3   4    1.23    0.50
   0   4  -4    4.26    0.60
   0  -4   4    6.23    0.78
   0  -4   4    5.04    0.79
  -1  -5   4    4.54    1.11
   1   5  -4    4.80    0.74
  -1  -5   4    5.03    0.84
   2   6  -4    1.74    1.12
 -12  -6  -3    8.68    1.42
  11   5   3    6.25    1.12
 -11  -5  -3    6.17    1.14
 -10  -4  -3    2.62    0.76
  10   4   3    2.25    0.74
  10   4   3    2.62    0.93
   9   3   3   55.82    1.91
  -9  -3  -3   54.25    1.98
   8   2   3    5.82    0.59
  -8  -2  -3    6.79    0.67
  -8  -2  -3    5.73    0.52
   7   1   3  219.99    4.81
  -7  -1  -3  219.13    4.53
   7   1   3  218.29    5.19
  -7  -1  -3  228.95    4.80
  -6   0  -3    0.17    0.30
   6   0   3    0.20    0.32
   6   0   3    0.57    0.31
  -6   0  -3   -0.03    0.29
   5  -1   3   82.36    2.15
  -5   1  -3   84.04    1.94
   5  -1   3   84.02    1.96
  -5   1  -3   81.06    2.14
   4  -2   3   12.48    0.78
   4  -2   3   10.59    0.56
  -4   2  -3   10.36    0.52
  -4   2  -3    9.17    0.68
  -3   3  -3   33.85    1.42
   3  -3   3   31.93    1.28
   3  -3   3   34.29    1.43
  -3   3  -3   32.59    1.12
   2  -4   3   31.00    1.40
  -2   4  -3   28.90    1.48
  -2   4  -3   32.33    1.19
   2  -4   3   27.79    1.50
  -1   5  -3   -0.13    0.72
   1  -5   3    2.23    0.96
   0  -6   3   17.24    1.93
 -13  -5  -2    3.26    1.08
  13   5   2    2.59    1.11
  12   4   2   13.26    1.18
 -12  -4  -2   14.32    1.24
 -11  -3  -2   18.80    1.26
  11   3   2   17.83    1.08
 -11  -3  -2   17.87    1.12
 -10  -2  -2    1.01    0.47
 -10  -2  -2    1.14    0.44
  10   2   2    0.59    0.37
  -9  -1  -2   30.09    1.19
   9   1   2   30.68    1.19
   9   1   2   30.71    1.27
  -9  -1  -2   28.68    0.82
   8   0   2  110.10    2.77
   8   0   2  114.89    2.76
  -8   0  -2  109.25    2.66
  -8   0  -2  113.38    2.59
   7  -1   2  331.30    7.01
   7  -1   2  341.00    7.13
  -7   1  -2  332.78    6.75
  -7   1  -2  341.84    7.14
   6  -2   2    5.41    0.42
   6  -2   2    5.77    0.56
  -6   2  -2    5.08    0.44
   6  -2   2    5.86    0.58
  -5   3  -2    0.46    0.29
   5  -3   2   -0.35    0.44
   5  -3   2   -0.33    0.42
   5  -3   2    0.50    0.49
   4  -4   2   18.68    1.22
  -4   4  -2   18.96    0.95
  -3   5  -2    0.85    0.74
   3  -5   2    1.41    0.93
   2  -6   2    0.93    1.37
  -2   6  -2    0.81    1.06
  15   5   1    8.19    1.45
 -15  -5  -1    9.43    1.40
 -14  -4  -1    8.29    1.20
  14   4   1    7.78    1.06
 -14  -4  -1    9.77    1.13
 -13  -3  -1   57.62    2.39
  13   3   1   58.15    2.17
 -13  -3  -1   57.81    2.19
 -12  -2  -1   16.30    1.03
 -12  -2  -1   17.90    1.12
  12   2   1   17.70    1.04
 -11  -1  -1   10.81    0.74
  11   1   1    9.57    0.72
 -11  -1  -1    9.29    0.70
 -11  -1  -1   10.10    0.50
 -10   0  -1   -0.46    0.37
  10   0   1    0.12    0.37
 -10   0  -1    0.61    0.39
  10   0   1   -0.21    0.42
   9  -1   1   -0.11    0.39
  -9   1  -1    0.59    0.37
   9  -1   1   -0.20    0.34
   9  -1   1    0.65    0.29
   8  -2   1   13.33    0.85
  -8   2  -1   11.57    0.67
   8  -2   1   12.36    0.83
   7  -3   1  279.00    6.41
   7  -3   1  272.67    6.47
  -7   3  -1  281.78    5.92
   6  -4   1   37.01    1.71
   6  -4   1   35.93    1.71
  -6   4  -1   36.49    1.42
   5  -5   1   59.98    2.56
  -4   6  -1    6.84    1.25
   4  -6   1    7.69    1.60
 -17  -5   0    3.02    1.15
  17   5   0    2.17    1.35
 -16  -4   0    9.93    1.26
  16   4   0    8.34    1.20
 -16  -4   0    8.98    1.16
  15   3   0   34.29    1.75
 -15  -3   0   32.40    1.70
 -15  -3   0   34.45    1.89
 -14  -2   0   30.05    1.43
 -14  -2   0   29.14    1.50
  14   2   0   28.55    1.45
 -13  -1   0    6.31    0.65
  13   1   0    7.29    0.68
 -13  -1   0    6.45    0.64
  12   0   0  278.65    6.26
 -12   0   0  278.27    5.90
 -12   0   0  274.57    6.01
  12   0   0  279.07    6.22
  11  -1   0    0.86    0.37
  11  -1   0    0.68    0.41
  11  -1   0    0.46    0.33
 -11   1   0    1.12    0.35
  10  -2   0   97.12    2.84
 -10   2   0  103.97    2.63
  10  -2   0   97.59    2.83
  -9   3   0   26.86    1.15
   9  -3   0   28.25    1.41
   9  -3   0   26.57    1.39
  -8   4   0    1.19    0.48
   8  -4   0    1.26    0.66
   8  -4   0    1.35    0.60
   7  -5   0    5.33    1.11
   7  -5   0    5.54    1.08
  -6   6   0    1.69    1.07
 -19  -5   1    4.40    1.22
 -18  -4   1    4.23    1.16
 -18  -4   1    2.32    1.03
  18   4  -1    4.39    1.15
  17   3  -1   12.38    1.21
 -17  -3   1   14.79    1.36
 -17  -3   1   14.11    1.27
  16   2  -1    0.66    0.53
 -16  -2   1   -0.48    0.52
 -16  -2   1    0.45    0.44
 -15  -1   1    1.36    0.53
  15   1  -1    0.99    0.60
 -15  -1   1    1.91    0.60
 -14   0   1   -0.05    0.43
 -14   0   1    0.01    0.47
  14   0  -1   -0.58    0.49
  13  -1  -1   13.73    0.96
 -13   1   1   14.44    0.90
  13  -1  -1   13.53    0.91
 -12   2   1   50.60    1.72
  12  -2  -1   51.71    1.86
  12  -2  -1   47.65    1.86
  11  -3  -1    9.27    0.92
 -11   3   1    8.91    0.74
  11  -3  -1    7.94    0.90
 -10   4   1    1.02    0.43
  10  -4  -1   -0.22    0.60
  10  -4  -1    0.50    0.65
   9  -5  -1   13.17    1.38
   9  -5  -1   17.77    1.56
  -9   5   1   15.40    1.14
  -8   6   1    2.81    1.18
 -20  -4   2   -1.15    1.00
 -20  -4   2    1.33    1.11
  20   4  -2    1.28    1.05
  19   3  -2    1.57    0.92
 -19  -3   2   -0.04    0.84
 -19  -3   2    1.54    0.91
  18   2  -2    0.22    0.67
 -18  -2   2   -0.15    0.67
 -18  -2   2   -0.73    0.48
  17   1  -2   12.71    1.06
 -17  -1   2   11.83    1.00
 -17  -1   2   12.73    0.93
  16   0  -2    1.56    0.63
 -16   0   2    2.26    0.58
  15  -1  -2  384.22    8.25
 -15   1   2  378.82    8.18
  15  -1  -2  379.10    8.50
 -14   2   2    2.31    0.53
  14  -2  -2    3.08    0.61
  14  -2  -2    1.63    0.56
  13  -3  -2   85.88    2.88
 -13   3   2   86.02    2.60
  13  -3  -2   89.94    2.92
  12  -4  -2   10.52    1.22
 -12   4   2   12.73    0.97
  12  -4  -2   11.46    1.18
  11  -5  -2    1.68    0.87
  11  -5  -2   -0.45    1.05
 -11   5   2    0.21    0.67
 -22  -4   3    0.86    1.02
  22   4  -3   -0.63    1.17
 -22  -4   3   -0.54    0.95
 -21  -3   3    8.03    1.27
  21   3  -3    7.95    1.29
 -21  -3   3    7.30    1.23
 -20  -2   3    0.19    0.79
  20   2  -3    0.36    0.85
 -20  -2   3    0.85    0.89
 -19  -1   3    4.45    0.86
  19   1  -3    3.27    0.86
 -19  -1   3    3.62    0.71
  18   0  -3    1.60    0.75
 -18   0   3    1.07    0.57
  17  -1  -3   84.88    2.90
  17  -1  -3   90.28    2.63
 -17   1   3   93.33    2.81
  16  -2  -3    7.79    0.91
  16  -2  -3    6.72    0.87
 -16   2   3    9.00    0.79
  15  -3  -3  263.45    6.58
  15  -3  -3  259.71    6.55
 -15   3   3  268.27    6.17
 -14   4   3    4.92    0.83
  14  -4  -3    4.76    1.03
  14  -4  -3    3.83    1.02
  13  -5  -3   35.04    2.18
  13  -5  -3   30.98    2.05
 -13   5   3   32.00    1.72
  12  -6  -3    0.67    0.94
  23   3  -4   -0.58    1.09
 -23  -3   4    1.02    1.13
 -23  -3   4   -1.30    0.95
 -22  -2   4   -0.21    0.95
  22   2  -4   -0.48    0.93
  21   1  -4    2.37    0.94
 -21  -1   4    2.28    0.93
  20   0  -4    0.20    0.74
 -20   0   4    0.32    0.66
  19  -1  -4    1.01    0.78
 -19   1   4    0.68    0.62
 -18   2   4    4.00    0.70
  18  -2  -4    3.95    0.84
  18  -2  -4    3.71    0.79
  17  -3  -4   26.09    1.65
  17  -3  -4   28.26    1.69
 -17   3   4   27.20    1.51
 -16   4   4    0.28    0.73
  16  -4  -4    0.62    1.02
  16  -4  -4    0.26    0.94
  15  -5  -4    0.30    1.51
  15  -5  -4   -0.11    1.01
 -15   5   4    1.01    0.89
 -25  -3   5    2.03    1.20
  24   2  -5    1.33    1.06
 -24  -2   5    0.20    1.06
  23   1  -5   24.35    1.72
 -23  -1   5   26.95    1.79
 -22   0   5    0.30    0.88
  22   0  -5    0.91    0.87
 -21   1   5   56.39    2.37
  21  -1  -5   57.90    2.55
 -20   2   5   14.41    1.26
  20  -2  -5   13.47    1.24
  20  -2  -5   12.80    1.32
  19  -3  -5   -0.16    0.85
 -19   3   5    0.83    0.73
  19  -3  -5    1.11    0.88
 -18   4   5   23.98    1.58
  18  -4  -5   23.93    1.85
  18  -4  -5   25.71    1.88
  17  -5  -5    7.65    1.35
 -17   5   5    6.18    1.10
  26   2  -6   10.99    1.52
 -26  -2   6   10.85    1.49
  25   1  -6   10.35    1.45
 -25  -1   6   12.26    1.49
 -24   0   6   16.29    1.52
  24   0  -6   16.47    1.58
  23  -1  -6   23.11    1.75
 -23   1   6   21.56    1.60
  22  -2  -6    5.29    1.11
 -22   2   6    7.32    1.12
 -21   3   6    1.80    0.87
  21  -3  -6    0.07    1.03
  21  -3  -6   -0.43    1.05
  20  -4  -6   -0.07    1.04
  20  -4  -6    0.86    1.19
 -20   4   6    0.05    0.86
 -19   5   6    1.69    1.00
  27   1  -7    0.35    1.04
 -27  -1   7    0.10    1.14
  26   0  -7    0.43    1.09
 -26   0   7    0.69    1.16
 -25   1   7    4.29    1.25
  25  -1  -7    1.97    1.08
  24  -2  -7    0.21    1.01
 -24   2   7    0.46    0.93
  23  -3  -7   16.93    1.72
  23  -3  -7   15.95    1.64
 -23   3   7   14.86    1.49
  22  -4  -7    0.79    1.10
  22  -4  -7    0.29    1.42
 -22   4   7    1.37    0.87
  27  -1  -8    2.99    1.21
 -27   1   8    2.90    1.28
  26  -2  -8    1.06    1.06
 -26   2   8   -1.38    0.83
  25  -3  -8    7.65    1.43
 -24   2  20    3.37    1.30
 -25   1  20    3.04    1.23
 -21   3  19   12.07    1.50
  21  -3 -19   10.28    1.64
  22  -2 -19    2.13    1.37
 -22   2  19    0.60    1.07
 -23   1  19    1.65    1.17
  24   0 -19   -1.57    1.32
 -24   0  19    0.97    1.23
  25   1 -19    2.99    1.34
  18  -4 -18    1.14    1.21
 -18   4  18    1.48    1.15
  19  -3 -18    6.25    1.39
 -19   3  18    4.31    1.13
 -20   2  18   -0.48    0.93
  20  -2 -18   -0.51    1.07
 -21   1  18    7.90    1.21
 -22   0  18   10.97    1.36
  22   0 -18   11.27    1.54
  23   1 -18    1.61    1.21
  24   2 -18    6.11    1.32
  16  -4 -17    3.26    1.30
 -16   4  17    2.42    1.06
  17  -3 -17    2.33    1.21
 -17   3  17    5.43    1.03
 -18   2  17    5.37    1.05
  18  -2 -17    4.71    1.11
  19  -1 -17   17.20    1.36
 -19   1  17   17.91    1.35
  20   0 -17   -0.16    1.02
 -20   0  17    0.60    0.85
  21   1 -17    8.12    1.29
  22   2 -17    0.78    1.12
 -22  -2  17   -0.51    1.06
  23   3 -17    3.52    1.25
 -23  -3  17    3.34    1.25
  13  -5 -16    0.11    1.02
 -13   5  16    0.99    0.96
  14  -4 -16    9.81    1.43
 -14   4  16   11.73    1.43
  15  -3 -16    0.53    0.92
 -15   3  16    0.89    0.81
 -16   2  16  138.53    3.98
  16  -2 -16  141.67    4.22
  17  -1 -16   -0.34    0.75
  17  -1 -16    1.40    0.60
 -17   1  16    0.83    0.62
  18   0 -16  137.49    3.97
 -18   0  16  131.31    3.70
  19   1 -16    3.24    1.01
 -19  -1  16    3.82    0.77
 -19  -1  16    5.69    0.86
  20   2 -16    8.93    1.25
 -20  -2  16   11.99    1.43
 -21  -3  16    2.64    1.16
  21   3 -16    0.06    1.07
  11  -5 -15    3.65    1.27
 -11   5  15    3.43    1.12
  12  -4 -15   11.49    1.43
 -12   4  15   13.82    1.33
  13  -3 -15   40.12    2.07
 -13   3  15   38.74    1.86
 -14   2  15   29.38    1.49
  14  -2 -15   30.72    1.61
  15  -1 -15   22.47    1.31
  15  -1 -15   19.83    1.25
 -15   1  15   20.31    1.17
  16   0 -15   -0.03    0.59
 -16   0  15    1.82    0.47
  16   0 -15    0.55    0.52
 -16   0  15   -0.58    0.49
 -17  -1  15    2.43    0.63
  17   1 -15    1.71    0.75
 -17  -1  15    2.20    0.66
  18   2 -15    6.93    1.19
 -18  -2  15    6.59    1.10
  19   3 -15    1.30    0.93
 -19  -3  15    1.25    1.06
 -20  -4  15    0.86    0.99
  20   4 -15   -0.02    1.08
   8  -6 -14    1.46    1.28
  -9   5  14    5.27    1.00
   9  -5 -14    4.05    1.24
  10  -4 -14    2.96    0.96
 -10   4  14    2.38    0.79
 -11   3  14   22.04    1.38
  11  -3 -14   20.78    1.45
 -12   2  14   16.48    1.05
  12  -2 -14   19.08    1.23
  13  -1 -14   64.93    2.29
 -13   1  14   64.89    2.10
  13  -1 -14   69.19    2.14
 -13   1  14   62.86    2.10
  14   0 -14   58.02    2.06
 -14   0  14   59.27    1.97
  14   0 -14   59.93    2.06
 -14   0  14   59.80    2.05
 -15  -1  14   26.11    1.27
  15   1 -14   27.31    1.43
 -15  -1  14   25.47    1.36
  16   2 -14    0.93    0.82
 -16  -2  14    0.48    0.64
 -17  -3  14   18.59    1.54
  17   3 -14   16.37    1.49
 -18  -4  14    1.66    1.07
  18   4 -14    1.56    1.22
   6  -6 -13    1.32    1.19
  -6   6  13    1.80    1.03
  -7   5  13    2.39    0.89
   7  -5 -13    2.45    1.11
  -8   4  13   13.17    1.16
   8  -4 -13   13.82    1.30
   9  -3 -13   21.74    1.39
  -9   3  13   19.80    1.25
 -10   2  13   93.05    2.64
 -10   2  13   91.33    2.70
  10  -2 -13   96.28    2.96
  11  -1 -13   27.28    1.24
  11  -1 -13   29.29    1.37
 -11   1  13   29.59    1.25
 -11   1  13   25.38    1.22
  12   0 -13    0.09    0.40
  12   0 -13    0.85    0.42
 -12   0  13    0.63    0.39
 -12   0  13    0.69    0.43
  13   1 -13    7.10    0.80
 -13  -1  13    9.35    0.75
 -13  -1  13    9.54    0.83
  13   1 -13    9.79    0.81
  14   2 -13    1.02    0.58
 -14  -2  13    2.40    0.60
 -15  -3  13    0.32    0.78
  15   3 -13    0.85    0.87
  16   4 -13    5.17    1.26
 -16  -4  13    5.12    1.16
  -4   6  12    0.55    0.89
   4  -6 -12    1.07    1.25
   5  -5 -12   32.69    2.04
  -5   5  12   35.21    1.94
   6  -4 -12   86.27    3.06
  -6   4  12   86.92    2.91
   7  -3 -12  131.30    3.86
  -7   3  12  137.93    3.73
  -7   3  12  139.18    3.69
  -8   2  12  486.17    9.93
   8  -2 -12  474.94   10.45
  -8   2  12  484.84   10.49
   9  -1 -12    4.51    0.58
  -9   1  12    4.19    0.54
  -9   1  12    5.42    0.52
   9  -1 -12    4.13    0.66
 -10   0  12    4.92    0.57
  10   0 -12    5.70    0.60
 -10   0  12    4.70    0.55
  10   0 -12    4.49    0.59
 -11  -1  12   10.63    0.78
  11   1 -12   11.93    0.87
 -11  -1  12   10.63    0.83
  11   1 -12   12.89    0.82
 -12  -2  12   27.51    1.15
 -12  -2  12   28.50    1.46
  12   2 -12   26.98    1.42
  13   3 -12   36.42    1.87
 -13  -3  12   35.47    1.87
 -14  -4  12    2.77    0.99
  14   4 -12    2.42    1.05
  15   5 -12    1.84    1.18
 -15  -5  12    1.44    1.07
  -2   6  11    4.08    1.11
   3  -5 -11    2.22    0.94
   3  -5 -11    0.39    0.95
   4  -4 -11   16.11    1.21
   4  -4 -11   16.53    1.28
  -4   4  11   18.48    1.20
  -5   3  11    6.84    0.76
   5  -3 -11    7.24    0.81
  -5   3  11    8.16    0.73
   6  -2 -11    2.49    0.50
  -6   2  11    2.26    0.46
   6  -2 -11    1.36    0.48
  -6   2  11    1.09    0.39
   7  -1 -11  361.55    7.27
  -7   1  11  354.81    7.88
  -7   1  11  346.64    7.31
   7  -1 -11  369.23    7.83
  -8   0  11   -0.14    0.47
   8   0 -11    0.02    0.42
   8   0 -11    0.16    0.46
  -8   0  11   -0.16    0.39
  -9  -1  11    1.99    0.40
  -9  -1  11    2.40    0.58
   9   1 -11    2.01    0.49
   9   1 -11    2.80    0.50
 -10  -2  11    0.10    0.41
  10   2 -11    1.17    0.54
 -10  -2  11   -0.16    0.49
  10   2 -11    0.23    0.45
 -11  -3  11    7.11    0.84
  11   3 -11    4.77    0.82
  12   4 -11   38.65    2.10
 -12  -4  11   37.66    2.13
 -13  -5  11    1.50    1.09
  13   5 -11    0.95    0.96
   0  -6 -10    6.42    1.30
   1  -5 -10   58.66    2.50
  -1   5  10   54.65    2.51
   1  -5 -10   61.39    2.57
  -2   4  10    5.23    0.73
   2  -4 -10    8.03    0.94
   2  -4 -10    5.01    0.79
   3  -3 -10  155.17    3.98
  -3   3  10  156.45    4.14
   3  -3 -10  157.49    4.11
  -4   2  10  435.81    9.55
   4  -2 -10  435.89    9.33
   4  -2 -10  434.15    8.52
   4  -2 -10  431.46    8.93
  -5   1  10  488.81    9.78
  -5   1  10  492.94   10.58
   5  -1 -10  493.31    9.69
   5  -1 -10  500.90   10.31
   6   0 -10  496.08    9.86
   6   0 -10  488.35   10.13
  -6   0  10  486.55   10.53
  -6   0  10  490.58    9.53
   7   1 -10   36.94    1.38
   7   1 -10   37.26    1.28
  -7  -1  10   35.01    1.37
  -7  -1  10   35.55    1.11
   8   2 -10    0.90    0.46
   8   2 -10    1.15    0.42
  -8  -2  10    1.60    0.45
  -8  -2  10    1.17    0.38
  -9  -3  10    6.83    0.79
   9   3 -10    7.89    0.84
 -10  -4  10    0.27    0.84
  10   4 -10   -0.33    0.72
 -11  -5  10    6.02    1.25
  11   5 -10    6.10    1.30
  -2  -6  -9    0.46    1.03
   2   6   9    0.55    1.06
   1   5   9    4.94    1.04
  -1  -5  -9    5.54    1.03
   0  -4  -9  121.28    3.50
   0   4   9  116.75    3.63
   0  -4  -9  117.63    3.46
   1  -3  -9  101.46    3.07
  -1   3   9  118.86    3.35
   1  -3  -9  122.76    3.22
  -2   2   9   45.21    1.61
   2  -2  -9   46.41    1.56
   2  -2  -9   45.76    1.63
   3  -1  -9  139.04    3.13
   3  -1  -9  135.06    3.33
  -3   1   9  138.82    3.40
  -4   0   9    0.18    0.34
   4   0  -9    0.32    0.31
  -4   0   9   -0.01    0.29
   4   0  -9   -0.01    0.30
   5   1  -9  136.47    3.22
  -5  -1   9  136.05    2.81
  -5  -1   9  135.01    3.42
   5   1  -9  137.76    3.28
  -6  -2   9  184.31    3.80
   6   2  -9  191.47    4.30
   6   2  -9  191.79    4.54
  -6  -2   9  178.77    4.63
   7   3  -9    0.51    0.43
   7   3  -9    0.90    0.60
  -7  -3   9    1.43    0.51
  -8  -4   9  131.05    4.13
   8   4  -9  134.91    4.07
  -9  -5   9    0.87    0.95
   9   5  -9    1.14    1.00
  10   6  -9    0.03    1.19
 -10  -6   9    0.15    1.19
  -4  -6  -8    1.17    1.10
   4   6   8    1.26    1.09
   3   5   8    1.44    0.90
  -3  -5  -8    0.67    0.85
  -2  -4  -8   59.97    2.15
  -2  -4  -8   53.34    2.10
   2   4   8   56.14    2.29
   1   3   8  185.63    4.89
  -1  -3  -8  192.72    4.58
  -1  -3  -8  188.68    4.57
   0  -2  -8  745.39   14.48
   0   2   8  741.61   14.32
   0  -2  -8  734.07   14.95
   0   2   8  737.35   15.70
  -1   1   8  761.78   16.17
   1  -1  -8  766.68   14.82
   1  -1  -8  793.78   15.52
  -2   0   8   37.51    1.02
   2   0  -8   37.63    1.21
   2   0  -8   37.62    0.99
  -2   0   8   36.73    1.22
  -3  -1   8    0.09    0.20
  -3  -1   8    0.58    0.39
   3   1  -8    0.02    0.34
  -3  -1   8    0.27    0.41
  -4  -2   8   25.62    1.16
  -4  -2   8   28.99    0.80
  -4  -2   8   27.89    1.25
   4   2  -8   28.71    1.12
  -5  -3   8   12.80    0.99
   5   3  -8   14.28    0.88
   6   4  -8   73.48    2.67
  -6  -4   8   69.38    2.63
   7   5  -8    1.70    0.95
  -7  -5   8    0.43    0.92
  -8  -6   8    3.60    1.50
   8   6  -8    3.09    1.30
  -6  -6  -7    0.02    1.10
   6   6   7    0.70    1.08
  -5  -5  -7    0.10    0.86
   5   5   7   -0.89    0.77
  -4  -4  -7  106.47    3.18
   4   4   7  104.37    3.46
   3   3   7    9.16    0.71
   3   3   7    9.50    0.85
  -3  -3  -7   10.99    0.85
  -3  -3  -7    9.52    0.80
  -2  -2  -7   55.41    1.68
   2   2   7   54.97    1.41
   2   2   7   61.41    1.96
  -2  -2  -7   55.93    1.74
  -1  -1  -7  397.99    7.91
   1   1   7  402.37    7.83
   1   1   7  388.70    8.64
  -1  -1  -7  402.69    8.21
   0   0   7    0.17    0.27
   0   0   7   -0.04    0.33
   0   0  -7    0.01    0.18
   0   0  -7   -0.36    0.31
  -1  -1   7 1277.38   24.80
   1   1  -7 1306.02   25.12
  -1  -1   7 1253.14   26.17
  -2  -2   7    1.30    0.48
  -2  -2   7    0.66    0.22
   2   2  -7    1.38    0.40
  -2  -2   7    1.25    0.42
  -3  -3   7   73.72    1.81
   3   3  -7   72.08    2.19
  -3  -3   7   71.69    2.34
  -3  -3   7   72.50    2.38
  -4  -4   7   55.06    2.24
   4   4  -7   54.98    1.98
  -4  -4   7   50.57    2.11
   5   5  -7    7.97    1.17
  -5  -5   7    7.00    1.15
   6   6  -7    9.44    1.47
  -6  -6   7   11.65    1.62
   8   6   6    6.45    1.30
  -8  -6  -6    5.18    1.29
  -7  -5  -6   13.88    1.33
   7   5   6   14.50    1.45
   6   4   6   43.73    2.08
  -6  -4  -6   42.17    1.85
   5   3   6   28.64    1.52
  -5  -3  -6   32.08    1.43
   5   3   6   36.03    1.32
  -5  -3  -6   36.25    1.40
   4   2   6  877.98   18.51
  -4  -2  -6  881.28   16.96
  -4  -2  -6  864.87   17.30
   4   2   6  867.41   17.01
   3   1   6   65.80    1.57
   3   1   6   63.82    1.96
  -3  -1  -6   66.72    1.72
  -3  -1  -6   63.39    1.74
  -2   0  -6 3818.75   74.52
   2   0   6 3807.62   78.09
  -2   0  -6 3744.62   71.19
   2   0   6 3880.05   73.20
   1  -1   6   24.54    0.97
   1  -1   6   25.87    0.97
  -1   1  -6   26.02    0.97
  -1   1  -6   25.40    0.62
   0  -2   6  801.60   16.59
   0  -2   6  791.72   15.87
   0   2  -6  796.02   14.90
   0   2  -6  786.25   15.96
   1   3  -6    8.67    0.69
  -1  -3   6    7.78    0.73
  -1  -3   6    7.80    0.72
  -2  -4   6   18.64    1.21
  -2  -4   6   21.04    1.36
   2   4  -6   19.17    1.16
  -3  -5   6   22.31    1.54
  -3  -5   6   23.58    1.73
  -4  -6   6    1.82    1.33
   4   6  -6    0.88    1.11
 -10  -6  -5    1.47    1.14
  10   6   5   -0.88    0.96
  -9  -5  -5    0.86    0.87
   9   5   5    0.68    0.86
   8   4   5    2.43    0.80
  -8  -4  -5    3.36    0.76
   7   3   5  156.50    3.78
   7   3   5  150.96    4.37
  -7  -3  -5  156.24    4.00
   6   2   5   23.90    0.97
   6   2   5   22.49    1.17
  -6  -2  -5   22.15    1.02
  -6  -2  -5   21.97    0.88
   5   1   5  500.59   10.89
  -5  -1  -5  499.68   10.11
   5   1   5  507.26   10.08
  -5  -1  -5  517.18   10.01
  -4   0  -5   -0.10    0.28
   4   0   5    0.08    0.33
  -4   0  -5    0.30    0.32
   4   0   5   -0.01    0.31
  -3   1  -5 2718.56   52.80
  -3   1  -5 2725.38   50.89
   3  -1   5 2742.61   55.51
   3  -1   5 2718.74   52.20
  -2   2  -5    3.82    0.31
   2  -2   5    3.52    0.46
   2  -2   5    4.90    0.54
  -2   2  -5    3.93    0.50
  -1   3  -5   93.96    2.25
   1  -3   5   96.19    2.79
   1  -3   5  100.00    2.74
  -1   3  -5   99.39    2.78
   0   4  -5    1.15    0.49
   0  -4   5    0.35    0.60
   0  -4   5    0.90    0.59
  -1  -5   5   13.84    1.44
   1   5  -5   16.35    1.24
  -1  -5   5   14.15    1.18
   2   6  -5    2.73    1.19
 -12  -6  -4    0.29    1.31
 -11  -5  -4    4.78    1.13
  11   5   4    3.49    1.08
 -10  -4  -4   71.22    2.63
  10   4   4   73.60    2.97
   9   3   4   76.82    2.74
  -9  -3  -4   74.79    2.46
   9   3   4   77.90    2.33
   8   2   4  440.59    9.36
  -8  -2  -4  458.23    9.08
   8   2   4  457.66   10.25
  -8  -2  -4  458.03    9.39
  -7  -1  -4    6.74    0.45
   7   1   4    6.23    0.63
   7   1   4    5.90    0.56
  -7  -1  -4    6.95    0.57
  -6   0  -4   23.82    0.90
   6   0   4   25.17    0.96
   6   0   4   25.71    0.96
  -6   0  -4   25.88    0.92
  -5   1  -4  655.23   12.54
   5  -1   4  666.84   13.16
   5  -1   4  656.32   13.56
  -5   1  -4  651.86   13.24
  -4   2  -4   68.67    1.69
   4  -2   4   69.82    1.85
   4  -2   4   70.09    2.08
  -4   2  -4   71.59    2.09
  -3   3  -4  272.04    5.58
  -3   3  -4  276.16    6.32
   3  -3   4  269.95    6.21
   3  -3   4  270.58    6.15
   2  -4   4   11.18    0.92
   2  -4   4   12.67    1.08
  -2   4  -4   10.58    0.92
   1  -5   4   55.15    2.45
  -1   5  -4   52.90    2.26
   0  -6   4    1.46    1.43
 -13  -5  -3    0.84    0.97
  13   5   3    2.39    1.11
  12   4   3   -0.41    0.82
  12   4   3    0.20    0.66
 -12  -4  -3   -0.59    0.71
  11   3   3    0.55    0.61
 -11  -3  -3    0.03    0.41
  11   3   3    0.05    0.42
  10   2   3   38.17    1.65
 -10  -2  -3   38.72    1.55
  10   2   3   36.58    1.42
  -9  -1  -3    0.09    0.33
   9   1   3   -0.36    0.39
  -9  -1  -3    0.02    0.26
   9   1   3   -0.63    0.38
   8   0   3    0.09    0.39
  -8   0  -3    0.41    0.37
   8   0   3    0.29    0.41
  -8   0  -3    0.02    0.38
   7  -1   3  224.84    4.96
  -7   1  -3  219.67    4.62
   7  -1   3  216.69    4.73
  -7   1  -3  219.78    4.90
   6  -2   3   98.64    2.31
   6  -2   3   95.86    2.65
  -6   2  -3   95.53    2.30
  -6   2  -3   96.91    2.69
  -5   3  -3    0.84    0.46
   5  -3   3    0.69    0.50
  -5   3  -3    0.71    0.38
   5  -3   3    0.54    0.46
  -4   4  -3  115.62    3.50
   4  -4   3  115.05    3.42
  -4   4  -3  117.68    2.93
   3  -5   3   -0.10    0.91
  -3   5  -3   -0.16    0.70
   2  -6   3   15.75    1.90
  -2   6  -3   13.26    1.47
 -15  -5  -2    0.18    0.95
  15   5   2    0.39    1.06
 -14  -4  -2   -0.32    0.73
  14   4   2   -0.27    0.79
  14   4   2    0.29    0.92
  13   3   2   22.75    1.34
 -13  -3  -2   22.56    1.37
 -12  -2  -2    6.17    0.68
  12   2   2    5.46    0.65
 -11  -1  -2   16.89    0.91
  11   1   2   17.90    1.00
  11   1   2   16.77    0.94
 -11  -1  -2   19.07    0.72
 -10   0  -2  254.20    5.37
  10   0   2  254.08    5.64
  10   0   2  250.67    5.66
 -10   0  -2  248.69    5.42
  -9   1  -2   28.70    1.11
   9  -1   2   29.91    0.91
   9  -1   2   29.53    1.23
  -9   1  -2   30.71    1.19
   8  -2   2  206.47    4.40
  -8   2  -2  206.46    4.48
   8  -2   2  204.13    4.87
   8  -2   2  210.27    4.92
   7  -3   2    1.91    0.58
   7  -3   2    3.75    0.68
  -7   3  -2    3.91    0.47
   6  -4   2   14.57    1.12
  -6   4  -2   14.79    0.84
   5  -5   2    6.92    1.34
  -5   5  -2    6.62    1.07
   4  -6   2    1.72    1.39
  -4   6  -2    0.88    0.99
 -17  -5  -1    0.09    1.00
  17   5   1    0.39    1.25
  16   4   1   19.89    1.53
 -16  -4  -1   17.38    1.45
  16   4   1   16.19    1.66
 -15  -3  -1   16.02    1.33
  15   3   1   16.65    1.23
 -15  -3  -1   19.37    1.35
 -14  -2  -1   69.63    2.51
 -14  -2  -1   70.10    2.35
  14   2   1   66.66    2.34
 -13  -1  -1    9.80    0.77
  13   1   1    9.95    0.77
 -12   0  -1   -0.23    0.36
 -12   0  -1   -0.67    0.42
  12   0   1   -0.77    0.49
  12   0   1    0.24    0.44
 -11   1  -1    9.70    0.67
  11  -1   1    9.54    0.73
  11  -1   1    9.95    0.56
  10  -2   1    1.41    0.45
  10  -2   1   -0.98    0.44
 -10   2  -1   -0.09    0.34
  -9   3  -1   47.22    1.59
   9  -3   1   46.46    1.88
   9  -3   1   45.76    1.86
   8  -4   1    0.48    0.63
  -8   4  -1    1.55    0.42
   8  -4   1    0.31    0.65
  -7   5  -1    6.21    1.09
   7  -5   1    5.55    1.16
   6  -6   1   17.80    1.87
  -6   6  -1   15.60    1.62
 -19  -5   0    6.58    1.37
  18   4   0   -0.11    1.07
 -18  -4   0   -0.06    0.87
 -17  -3   0   28.09    1.69
 -17  -3   0   29.68    1.82
  17   3   0   26.01    1.65
 -16  -2   0    3.25    0.66
 -16  -2   0    2.51    0.66
  16   2   0    3.02    0.64
  15   1   0    4.65    0.70
 -15  -1   0    4.27    0.69
 -14   0   0   12.46    0.77
  14   0   0   10.86    0.86
  14   0   0   12.78    0.87
 -14   0   0   11.89    0.81
  13  -1   0    6.41    0.69
  13  -1   0    5.98    0.67
 -13   1   0    6.45    0.63
 -12   2   0   64.13    2.01
  12  -2   0   68.48    2.21
  12  -2   0   62.68    2.23
  11  -3   0   15.48    1.12
 -11   3   0   13.28    0.85
  11  -3   0   14.82    1.09
 -10   4   0   47.01    1.74
  10  -4   0   47.21    2.14
  10  -4   0   44.90    2.06
   9  -5   0   18.97    1.56
   9  -5   0   20.28    1.71
  -8   6   0    0.95    1.08
  20   4  -1    1.19    1.03
 -20  -4   1    1.65    1.03
  19   3  -1    7.27    1.11
 -19  -3   1    7.27    1.10
 -19  -3   1    9.19    1.23
  18   2  -1   -0.05    0.70
 -18  -2   1    0.07    0.59
 -18  -2   1    0.26    0.56
 -17  -1   1    5.61    0.76
 -17  -1   1    5.35    0.77
  17   1  -1    3.88    0.75
  16   0  -1   -0.60    0.45
 -16   0   1   -0.05    0.45
 -15   1   1    3.80    0.61
  15  -1  -1    1.68    0.66
  15  -1  -1    1.63    0.57
  14  -2  -1   41.23    1.72
 -14   2   1   43.66    1.64
  14  -2  -1   45.31    1.87
 -13   3   1   43.37    1.68
  13  -3  -1   41.86    1.89
  13  -3  -1   43.31    1.91
 -12   4   1   86.21    2.71
  12  -4  -1   87.63    3.13
  12  -4  -1   85.22    3.06
  11  -5  -1   14.54    1.50
  11  -5  -1   17.77    1.70
 -10   6   1   12.16    1.52
 -22  -4   2   -2.35    0.86
  22   4  -2   -1.17    1.08
  22   4  -2    0.73    1.37
  21   3  -2   26.96    1.90
 -21  -3   2   24.81    1.84
 -21  -3   2   26.33    1.82
  20   2  -2   47.48    2.30
 -20  -2   2   49.67    2.25
 -20  -2   2   50.57    2.28
 -19  -1   2   12.75    1.17
  19   1  -2   12.27    1.20
 -18   0   2    3.30    0.70
  18   0  -2    4.14    0.83
 -17   1   2   11.97    0.95
  17  -1  -2   12.14    1.06
  17  -1  -2   13.00    0.92
 -16   2   2    7.69    0.77
  16  -2  -2    7.84    0.87
  16  -2  -2    7.47    0.84
 -15   3   2    2.13    0.65
  15  -3  -2    2.07    0.82
  15  -3  -2    1.04    0.81
  14  -4  -2   15.94    1.44
 -14   4   2   17.03    1.19
  14  -4  -2   14.43    1.38
  13  -5  -2    0.33    0.86
  13  -5  -2   -0.25    1.17
 -13   5   2   -0.21    0.76
  23   3  -3   -0.24    1.09
 -23  -3   3   -0.30    0.97
  22   2  -3    1.93    0.86
 -22  -2   3    2.90    1.06
 -21  -1   3    3.37    0.97
  21   1  -3    2.58    0.84
 -20   0   3    0.07    0.76
  20   0  -3   -0.78    0.77
 -19   1   3    3.12    0.73
  19  -1  -3    5.02    0.96
  18  -2  -3    2.38    0.79
 -18   2   3    1.86    0.68
  18  -2  -3    2.24    0.71
  17  -3  -3    4.84    0.94
  17  -3  -3    2.92    0.92
 -17   3   3    3.96    0.82
  16  -4  -3    8.20    1.27
  16  -4  -3    7.51    1.18
 -16   4   3    6.77    0.98
 -15   5   3    3.08    0.91
  15  -5  -3    0.96    1.07
  15  -5  -3    2.45    1.32
 -25  -3   4    6.45    1.28
  24   2  -4    2.06    1.13
 -24  -2   4    1.39    1.08
  23   1  -4    3.11    1.03
 -23  -1   4    3.36    1.10
 -22   0   4   45.57    2.16
  22   0  -4   43.22    2.25
 -21   1   4    2.32    0.83
  21  -1  -4    2.17    0.94
 -20   2   4  109.16    3.49
  20  -2  -4  111.32    3.46
  20  -2  -4  104.96    3.64
 -19   3   4   12.66    1.19
  19  -3  -4   13.43    1.35
  19  -3  -4   10.17    1.28
  18  -4  -4   34.87    2.13
 -18   4   4   30.79    1.77
  18  -4  -4   31.72    1.97
  17  -5  -4    1.53    1.07
  17  -5  -4    2.08    1.46
 -17   5   4    2.95    1.04
  26   2  -5    1.07    1.12
 -26  -2   5   -1.00    1.04
 -25  -1   5    8.18    1.35
  25   1  -5   10.25    1.42
  24   0  -5   -0.21    0.94
 -24   0   5    0.53    0.98
  23  -1  -5   24.74    1.83
 -23   1   5   26.60    1.73
  22  -2  -5    7.03    1.23
 -22   2   5   10.52    1.22
  21  -3  -5   24.16    1.74
  21  -3  -5   24.93    1.88
 -21   3   5   24.04    1.64
  20  -4  -5   19.29    1.73
 -20   4   5   22.94    1.61
  20  -4  -5   17.37    1.79
 -19   5   5    5.96    1.12
 -27  -1   6    5.36    1.25
  27   1  -6    2.98    1.21
 -26   0   6   10.23    1.43
  26   0  -6   11.15    1.50
 -25   1   6   14.04    1.44
  25  -1  -6   13.21    1.51
  24  -2  -6    2.88    1.11
 -24   2   6    2.01    0.98
 -23   3   6    5.21    1.03
  23  -3  -6    6.27    1.32
  23  -3  -6    7.37    1.41
 -22   4   6    7.88    1.17
  22  -4  -6    4.57    1.25
  22  -4  -6    9.29    1.57
  27  -1  -7    0.28    1.10
 -27   1   7    1.29    1.11
  26  -2  -7    0.72    1.01
 -26   2   7    0.51    0.93
  25  -3  -7   -1.08    1.12
 -24   2  21   -1.32    1.15
 -25   1  21    2.24    1.22
  21  -3 -20    3.36    1.54
 -21   3  20    0.78    1.19
 -22   2  20   -0.96    0.99
  22  -2 -20   -0.23    1.25
 -23   1  20    2.94    1.35
 -24   0  20    5.51    1.52
  25   1 -20    2.56    1.41
  18  -4 -19    1.39    1.29
 -18   4  19    0.52    1.16
 -19   3  19    1.82    1.21
  19  -3 -19    2.35    1.29
  20  -2 -19    1.81    1.17
 -20   2  19    1.12    1.00
 -21   1  19    2.23    1.05
  22   0 -19    1.29    1.40
 -22   0  19   -0.33    1.07
  23   1 -19    2.64    1.28
  24   2 -19    1.09    1.21
  16  -4 -18    3.32    1.28
 -16   4  18    1.88    1.24
 -17   3  18    1.28    0.90
  17  -3 -18   -0.17    1.09
 -18   2  18    9.46    1.18
  18  -2 -18    7.32    1.26
  19  -1 -18   15.51    1.39
 -19   1  18   15.69    1.29
 -20   0  18   28.62    1.71
  20   0 -18   25.49    1.79
  21   1 -18    9.64    1.41
 -22  -2  18   12.87    1.53
  22   2 -18   11.58    1.52
 -23  -3  18    2.11    1.11
  13  -5 -17    4.63    1.31
 -13   5  17    4.51    1.12
  14  -4 -17    4.43    1.23
 -14   4  17    5.78    1.29
 -15   3  17    1.73    0.85
  15  -3 -17    2.42    1.03
  16  -2 -17    2.00    0.87
 -16   2  17    1.87    0.92
  17  -1 -17   16.14    1.25
 -17   1  17   18.06    1.22
  18   0 -17    1.38    0.82
 -18   0  17   -1.09    0.59
  18   0 -17    0.97    0.69
  19   1 -17   16.10    1.42
 -19  -1  17   17.39    1.29
  20   2 -17   -1.01    1.01
 -20  -2  17    0.29    1.01
 -21  -3  17   21.75    1.93
  21   3 -17   20.73    1.88
 -11   5  16    2.54    1.02
  11  -5 -16    1.39    1.16
 -12   4  16    0.95    1.05
  12  -4 -16    0.07    0.88
 -13   3  16    8.08    1.08
  13  -3 -16    7.91    1.18
 -14   2  16    1.33    0.60
  14  -2 -16    1.19    0.61
  15  -1 -16   36.85    1.74
 -15   1  16   38.99    1.65
  15  -1 -16   36.58    1.66
  16   0 -16    1.67    0.72
 -16   0  16    4.62    0.69
 -16   0  16    3.63    0.67
  16   0 -16    3.91    0.72
 -17  -1  16    1.31    0.66
 -17  -1  16    0.24    0.50
  17   1 -16    0.52    0.75
 -18  -2  16   13.77    1.45
  18   2 -16   15.91    1.50
 -19  -3  16   10.22    1.40
  19   3 -16    8.04    1.36
  20   4 -16    1.49    1.12
 -20  -4  16    1.07    1.04
  -9   5  15    0.45    0.94
   9  -5 -15    0.07    0.92
 -10   4  15    9.30    1.18
  10  -4 -15    8.70    1.33
  11  -3 -15   67.87    2.68
 -11   3  15   67.58    2.51
 -12   2  15    0.86    0.54
  12  -2 -15   -0.16    0.53
 -13   1  15  112.51    3.17
 -13   1  15  113.23    3.13
  13  -1 -15  113.67    3.07
  13  -1 -15  113.99    3.38
 -14   0  15    0.48    0.55
 -14   0  15    0.03    0.49
  14   0 -15    0.99    0.55
  14   0 -15    0.95    0.56
  15   1 -15   20.39    1.13
  15   1 -15   19.33    1.26
 -15  -1  15   20.23    1.24
 -15  -1  15   21.80    1.19
 -16  -2  15   20.19    1.41
  16   2 -15   20.35    1.51
  17   3 -15   -0.01    0.88
 -17  -3  15   -0.26    0.86
  18   4 -15   20.58    1.84
 -18  -4  15   21.75    1.85
   6  -6 -14    0.71    1.13
   7  -5 -14    4.51    1.22
  -7   5  14    4.43    1.10
   8  -4 -14    4.24    0.97
  -8   4  14    6.95    1.08
  -9   3  14   77.79    2.58
   9  -3 -14   73.60    2.70
 -10   2  14    4.36    0.58
 -10   2  14    4.08    0.68
  10  -2 -14    3.63    0.71
 -11   1  14  402.08    8.56
  11  -1 -14  412.19    8.61
 -11   1  14  412.48    9.17
  11  -1 -14  419.98    9.12
 -12   0  14   16.69    0.93
  12   0 -14   18.96    1.05
 -12   0  14   19.01    1.04
  12   0 -14   17.22    0.99
 -13  -1  14   65.12    2.00
  13   1 -14   67.79    2.33
  13   1 -14   67.62    2.14
 -13  -1  14   66.54    2.34
  14   2 -14    8.44    0.92
 -14  -2  14    7.31    0.86
  15   3 -14    9.97    1.23
 -15  -3  14   10.13    1.21
  16   4 -14   13.14    1.59
 -16  -4  14   17.13    1.65
  -4   6  13   -0.30    0.92
   5  -5 -13   15.32    1.57
  -5   5  13   17.96    1.48
   6  -4 -13   -0.52    0.80
  -6   4  13    0.67    0.75
   7  -3 -13  198.88    5.23
  -7   3  13  202.85    5.06
  -7   3  13  203.33    5.02
  -8   2  13    3.76    0.59
  -8   2  13    4.11    0.64
   8  -2 -13    4.41    0.69
   9  -1 -13   59.84    1.77
   9  -1 -13   58.44    2.02
  -9   1  13   60.76    1.86
  -9   1  13   61.13    1.94
  10   0 -13   -0.26    0.39
  10   0 -13   -0.31    0.50
 -10   0  13    0.43    0.42
 -10   0  13    0.20    0.41
 -11  -1  13   25.97    1.29
  11   1 -13   27.76    1.33
  11   1 -13   27.50    1.24
 -11  -1  13   28.42    1.21
  12   2 -13    9.59    0.90
 -12  -2  13   10.17    0.90
  13   3 -13   75.83    2.88
 -13  -3  13   75.66    2.89
 -14  -4  13    0.70    0.94
  14   4 -13    1.30    1.01
 -15  -5  13   11.82    1.51
  15   5 -13    8.97    1.56
  -2   6  12    1.60    0.93
   3  -5 -12    1.73    1.08
   3  -5 -12    3.17    0.99
  -4   4  12   26.91    1.45
   4  -4 -12   26.21    1.56
   4  -4 -12   27.08    1.63
   5  -3 -12  147.81    4.06
  -5   3  12  146.62    3.97
   6  -2 -12   25.55    1.27
  -6   2  12   25.83    1.21
  -6   2  12   27.17    1.21
   7  -1 -12    0.17    0.51
   7  -1 -12    0.58    0.38
  -7   1  12    0.19    0.37
   8   0 -12  888.52   17.58
  -8   0  12  875.30   17.00
  -8   0  12  900.22   18.73
   8   0 -12  900.20   17.98
  -9  -1  12    3.09    0.46
  -9  -1  12    3.59    0.58
   9   1 -12    3.91    0.55
   9   1 -12    3.74    0.50
  10   2 -12   62.44    2.27
 -10  -2  12   67.29    2.33
  10   2 -12   67.58    2.02
  11   3 -12   13.58    1.20
 -11  -3  12   14.70    1.17
  12   4 -12    0.56    0.90
 -12  -4  12    1.12    0.95
 -13  -5  12    1.40    1.07
  13   5 -12    0.04    1.10
   0  -6 -11    2.90    1.09
  -1   5  11   -1.01    0.87
   1  -5 -11    1.47    0.89
   1  -5 -11    0.83    1.04
   2  -4 -11    3.12    0.78
   2  -4 -11    3.68    0.81
  -2   4  11    2.44    0.68
   3  -3 -11   52.95    1.90
  -3   3  11   49.87    1.89
   3  -3 -11   47.85    1.90
  -4   2  11   12.02    0.81
   4  -2 -11   10.89    0.78
   4  -2 -11   11.83    0.82
   5  -1 -11    6.95    0.62
  -5   1  11    6.72    0.60
  -5   1  11    6.46    0.60
   5  -1 -11    6.82    0.54
  -6   0  11    0.16    0.41
  -6   0  11   -0.11    0.41
   6   0 -11   -0.03    0.42
   6   0 -11   -0.39    0.40
  -7  -1  11  373.88    8.29
   7   1 -11  374.51    7.86
   7   1 -11  360.46    7.79
  -7  -1  11  365.54    7.21
   8   2 -11   15.90    0.86
   8   2 -11   14.07    0.98
  -8  -2  11   16.19    1.02
  -9  -3  11    3.34    0.71
   9   3 -11    4.29    0.77
 -10  -4  11   19.90    1.55
  10   4 -11   21.67    1.61
 -11  -5  11   18.18    1.70
  11   5 -11   18.65    1.75
   2   6  10    1.51    1.06
  -2  -6 -10   -0.05    0.96
   1   5  10    1.87    0.98
  -1  -5 -10    2.43    0.92
   0  -4 -10   20.67    1.34
   0   4  10   22.02    1.38
   0  -4 -10   20.45    1.38
   1  -3 -10    0.93    0.49
  -1   3  10    0.55    0.46
   1  -3 -10    0.39    0.48
   2  -2 -10  798.20   16.19
  -2   2  10  796.68   16.87
   2  -2 -10  790.71   15.56
  -3   1  10  830.59   17.50
   3  -1 -10  833.28   16.04
   3  -1 -10  845.96   16.85
  -4   0  10    6.95    0.61
   4   0 -10    9.81    0.59
   4   0 -10    9.65    0.66
  -4   0  10    9.44    0.57
  -5  -1  10  504.29   10.84
  -5  -1  10  496.27    9.51
   5   1 -10  501.96   10.30
   5   1 -10  499.84   10.24
   6   2 -10   99.45    2.82
  -6  -2  10   96.71    2.13
  -6  -2  10   97.50    2.86
   6   2 -10   98.04    2.60
   7   3 -10    7.07    0.68
   7   3 -10    7.58    0.82
  -7  -3  10    7.34    0.79
  -8  -4  10  136.19    4.23
   8   4 -10  137.47    4.16
  -9  -5  10    1.60    1.01
   9   5 -10    3.19    1.08
 -10  -6  10    4.10    1.38
  10   6 -10    5.22    1.42
   4   6   9   21.89    1.99
  -4  -6  -9   20.28    1.70
   3   5   9   11.79    1.33
  -3  -5  -9    9.87    1.21
  -2  -4  -9   10.95    1.03
  -2  -4  -9   10.36    1.04
   2   4   9   11.00    1.02
   1   3   9    7.98    0.80
  -1  -3  -9    9.27    0.82
  -1  -3  -9   10.18    0.80
   0  -2  -9   34.00    1.34
   0   2   9   32.74    1.40
   0  -2  -9   35.06    1.31
   1  -1  -9  285.29    6.13
  -1   1   9  279.72    6.38
   1  -1  -9  282.02    5.82
  -2   0   9    0.30    0.32
   2   0  -9    0.48    0.32
  -2   0   9    0.79    0.31
   2   0  -9   -0.02    0.23
  -3  -1   9  142.76    3.53
   3   1  -9  144.91    3.38
  -3  -1   9  140.02    2.78
  -3  -1   9  138.21    3.30
   4   2  -9    3.65    0.53
  -4  -2   9    3.19    0.30
  -4  -2   9    3.89    0.60
  -4  -2   9    3.71    0.55
   5   3  -9   10.55    0.75
  -5  -3   9   10.41    0.88
   6   4  -9   22.98    1.48
  -6  -4   9   21.98    1.42
   7   5  -9    2.13    1.01
  -7  -5   9    3.02    1.04
   8   6  -9    0.58    1.14
  -8  -6   9    1.62    1.31
  -6  -6  -8    3.89    1.18
   6   6   8    6.07    1.25
  -5  -5  -8   14.21    1.36
   5   5   8   12.77    1.38
  -4  -4  -8   10.17    0.98
   4   4   8    9.57    1.02
  -3  -3  -8    1.91    0.60
  -3  -3  -8    1.40    0.50
   3   3   8    1.09    0.51
  -2  -2  -8  176.28    4.09
  -2  -2  -8  174.27    4.09
   2   2   8  175.61    3.66
   2   2   8  178.05    4.48
  -1  -1  -8  302.15    6.14
  -1  -1  -8  301.43    6.39
   1   1   8  298.81    6.74
   1   1   8  296.87    5.91
   0   0   8    9.56    0.49
   0   0   8    9.79    0.63
   0   0  -8    9.90    0.63
   0   0  -8   10.42    0.46
   1   1  -8  790.70   15.79
  -1  -1   8  792.01   16.46
  -1  -1   8  786.41   15.58
   2   2  -8    8.37    0.65
  -2  -2   8    8.36    0.69
  -2  -2   8    8.88    0.67
   3   3  -8   89.37    2.57
  -3  -3   8   90.35    2.79
  -3  -3   8   90.70    2.74
  -4  -4   8   24.96    1.53
  -4  -4   8   25.67    1.44
   4   4  -8   26.03    1.33
   5   5  -8   29.59    1.87
  -5  -5   8   33.88    1.96
  -6  -6   8    2.72    1.30
   6   6  -8    0.92    1.19
  -8  -6  -7    0.49    1.04
   8   6   7   -0.16    1.00
   7   5   7   15.73    1.54
  -7  -5  -7   16.66    1.43
   6   4   7   12.16    1.18
  -6  -4  -7   10.40    1.02
  -5  -3  -7  423.95    9.31
  -5  -3  -7  459.90    9.34
  -4  -2  -7    1.37    0.52
  -4  -2  -7    0.92    0.35
   4   2   7    0.31    0.38
   4   2   7    0.38    0.34
  -3  -1  -7   64.12    1.76
  -3  -1  -7   64.51    1.74
   3   1   7   60.41    1.93
   3   1   7   65.68    1.56
   2   0   7   -0.64    0.32
  -2   0  -7   -0.08    0.34
  -2   0  -7   -0.40    0.26
   2   0   7   -0.56    0.26
  -1   1  -7  405.05    8.32
   1  -1   7  392.69    8.15
  -1   1  -7  401.02    7.58
   1  -1   7  395.31    8.55
   0   2  -7   91.04    1.83
   0  -2   7   86.75    2.43
   0   2  -7   88.73    2.45
   0  -2   7   92.10    2.50
  -1  -3   7  387.31    8.57
  -1  -3   7  392.60    8.78
   1   3  -7  391.54    8.49
   2   4  -7   14.06    1.03
  -2  -4   7   15.84    1.24
  -2  -4   7   16.76    1.19
  -3  -5   7   54.97    2.42
  -3  -5   7   52.03    2.53
   4   6  -7    0.39    1.06
  -4  -6   7   -0.07    1.27
 -10  -6  -6   -1.12    1.18
   9   5   6    9.98    1.31
  -9  -5  -6    9.61    1.24
  -8  -4  -6    7.17    0.94
   8   4   6    6.90    1.03
   7   3   6    4.28    0.68
  -7  -3  -6    5.30    0.75
   7   3   6    3.26    0.60
  -6  -2  -6    2.90    0.49
  -6  -2  -6    3.85    0.53
   6   2   6    3.61    0.55
   6   2   6    3.17    0.47
   4   0   6  403.71    8.22
  -4   0  -6  414.06    8.37
   4   0   6  404.22    8.74
  -4   0  -6  408.27    7.97
   3  -1   6   65.63    1.81
   3  -1   6   62.94    1.74
  -3   1  -6   64.35    1.48
  -3   1  -6   62.90    1.82
   2  -2   6   51.92    1.61
   2  -2   6   55.04    1.75
  -2   2  -6   54.06    1.73
  -2   2  -6   53.93    1.27
  -1   3  -6    3.37    0.41
   1  -3   6    3.74    0.59
  -1   3  -6    3.58    0.55
   1  -3   6    4.18    0.65
   0  -4   6   69.46    2.40
   0   4  -6   69.55    2.39
   0  -4   6   67.50    2.49
   1   5  -6    6.30    0.96
  -1  -5   6    4.39    0.85
  -1  -5   6    4.76    1.13
 -11  -5  -5    0.55    0.94
  11   5   5    0.34    0.88
  10   4   5   40.94    2.17
 -10  -4  -5   41.14    1.96
   9   3   5    4.87    0.60
   9   3   5    5.78    0.84
  -9  -3  -5    4.12    0.64
  -8  -2  -5  220.33    4.70
   8   2   5  222.84    4.98
  -8  -2  -5  222.71    5.09
   8   2   5  219.81    5.57
  -7  -1  -5  294.47    6.03
  -7  -1  -5  278.01    5.84
   7   1   5  275.99    6.48
   7   1   5  282.24    6.01
   6   0   5   -0.28    0.36
   6   0   5   -0.10    0.37
  -6   0  -5    0.04    0.32
  -6   0  -5   -0.33    0.36
  -5   1  -5  504.95    9.65
   5  -1   5  508.52   10.19
  -5   1  -5  489.40   10.24
   5  -1   5  491.78   10.43
   4  -2   5   21.08    0.88
   4  -2   5   22.75    1.08
  -4   2  -5   22.93    1.06
  -4   2  -5   21.80    0.77
   3  -3   5   70.27    2.09
  -3   3  -5   67.67    2.23
   3  -3   5   68.34    2.24
  -3   3  -5   66.87    1.76
   2  -4   5   59.24    2.32
   2  -4   5   64.16    2.17
  -2   4  -5   62.68    2.30
   1  -5   5    6.54    1.19
  -1   5  -5    3.83    0.82
   0  -6   5   28.07    2.16
  13   5   4   -0.01    0.98
 -13  -5  -4    1.08    1.00
  12   4   4    1.76    0.99
 -12  -4  -4    2.37    0.86
  11   3   4   33.68    1.48
 -11  -3  -4   35.41    1.60
  11   3   4   29.17    1.67
  10   2   4  274.87    6.72
  10   2   4  275.25    6.11
 -10  -2  -4  269.29    6.15
   9   1   4   61.17    2.01
   9   1   4   61.43    1.87
  -9  -1  -4   61.14    1.87
  -9  -1  -4   60.54    1.56
   8   0   4 1803.29   36.88
  -8   0  -4 1804.38   35.22
   8   0   4 1838.69   35.06
  -8   0  -4 1794.65   33.97
  -7   1  -4    6.30    0.57
   7  -1   4    7.18    0.50
  -7   1  -4    6.73    0.54
   7  -1   4    6.76    0.62
   6  -2   4  123.39    2.90
  -6   2  -4  127.56    2.84
   6  -2   4  120.89    3.22
  -6   2  -4  125.85    3.27
  -5   3  -4    3.74    0.46
   5  -3   4    3.49    0.63
   5  -3   4    1.80    0.57
  -5   3  -4    3.49    0.56
   4  -4   4    3.78    0.74
  -4   4  -4    3.57    0.69
  -3   5  -4   46.47    2.19
   3  -5   4   48.33    2.33
  -2   6  -4    2.20    1.04
   2  -6   4    3.28    1.43
 -15  -5  -3   12.83    1.48
  15   5   3   14.17    1.67
  14   4   3    1.57    0.98
 -14  -4  -3    3.18    0.92
 -13  -3  -3  112.39    3.36
  13   3   3  105.48    3.21
  13   3   3  106.72    3.60
  12   2   3   59.14    1.99
  12   2   3   53.25    2.13
 -12  -2  -3   58.59    2.10
  11   1   3   85.83    2.60
 -11  -1  -3   83.73    2.45
 -11  -1  -3   86.55    2.03
  11   1   3   87.60    2.48
  10   0   3    0.59    0.47
 -10   0  -3    0.00    0.46
  10   0   3   -0.05    0.47
 -10   0  -3    0.69    0.32
   9  -1   3   -0.01    0.40
  -9   1  -3   -0.37    0.37
   9  -1   3    0.23    0.39
  -9   1  -3    0.72    0.37
  -8   2  -3    4.67    0.50
  -8   2  -3    8.03    0.70
   8  -2   3    6.07    0.65
   8  -2   3    5.31    0.44
  -7   3  -3   26.50    1.36
  -7   3  -3   30.42    1.14
   7  -3   3   29.58    1.44
   6  -4   3    2.78    0.75
  -6   4  -3    3.12    0.70
  -6   4  -3    4.50    0.51
   5  -5   3   25.78    1.80
  -5   5  -3   25.00    1.68
  -4   6  -3    0.13    0.99
   4  -6   3    0.70    1.32
 -17  -5  -2    2.25    1.07
  16   4   2   12.57    1.34
  16   4   2   14.02    1.56
 -16  -4  -2   11.48    1.32
  15   3   2    9.41    1.18
  15   3   2    8.29    0.97
 -15  -3  -2   10.23    1.11
 -14  -2  -2  258.07    6.06
  14   2   2  257.44    6.12
  14   2   2  256.22    6.51
 -13  -1  -2    7.69    0.68
  13   1   2    6.42    0.73
  13   1   2    6.39    0.69
 -12   0  -2  127.61    3.21
 -12   0  -2  127.33    3.05
  12   0   2  126.29    3.23
  12   0   2  124.99    3.35
 -11   1  -2   19.15    0.93
  11  -1   2   19.53    0.80
  11  -1   2   18.46    1.05
 -11   1  -2   19.85    1.00
 -10   2  -2    0.59    0.40
 -10   2  -2    1.86    0.38
  10  -2   2    1.30    0.51
   9  -3   2   95.84    2.98
  -9   3  -2   96.17    2.56
  -8   4  -2    8.00    0.68
  -8   4  -2    6.70    0.93
   8  -4   2    7.33    0.94
  -7   5  -2   31.13    1.90
   7  -5   2   29.27    1.85
  -6   6  -2    1.61    1.05
   6  -6   2    4.37    1.63
  18   4   1   -0.18    1.10
 -18  -4  -1    1.95    0.93
  18   4   1    0.00    1.03
  17   3   1    0.59    0.89
 -17  -3  -1    2.11    0.89
  17   3   1    1.87    0.85
  16   2   1    3.38    0.78
 -16  -2  -1    5.44    0.77
  16   2   1    3.80    0.72
 -15  -1  -1   42.31    1.72
  15   1   1   45.42    1.80
  15   1   1   43.19    1.80
  14   0   1    0.38    0.48
 -14   0  -1    0.06    0.48
  14   0   1   -0.76    0.58
 -14   0  -1   -0.06    0.40
 -13   1  -1   10.36    0.76
  13  -1   1    7.70    0.80
 -13   1  -1   11.09    0.79
 -12   2  -1   18.97    0.98
  12  -2   1   17.81    1.06
  12  -2   1   17.65    1.14
  11  -3   1    2.31    0.64
  11  -3   1    3.15    0.66
 -11   3  -1    2.66    0.48
  10  -4   1   26.35    1.66
 -10   4  -1   26.19    1.27
  10  -4   1   26.37    1.64
   9  -5   1    6.09    1.26
  -9   5  -1    2.82    0.88
  -8   6  -1    3.07    1.18
   8  -6   1    3.98    1.72
  20   4   0    1.64    1.02
  20   4   0    2.63    1.30
 -20  -4   0    3.03    1.10
 -19  -3   0   -0.28    0.81
  19   3   0    0.24    0.98
  19   3   0   -0.66    0.83
  18   2   0   33.92    1.76
 -18  -2   0   32.66    1.74
  18   2   0   33.42    1.79
 -17  -1   0   86.81    2.79
  17   1   0   81.93    2.85
  17   1   0   91.18    2.86
  16   0   0   30.71    1.50
 -16   0   0   31.65    1.46
 -15   1   0    5.45    0.61
 -15   1   0    5.14    0.61
  15  -1   0    4.52    0.72
 -14   2   0   28.54    1.31
  14  -2   0   28.84    1.44
  14  -2   0   27.22    1.48
  13  -3   0   18.13    1.24
 -13   3   0   16.57    1.02
  13  -3   0   19.07    1.25
  12  -4   0    2.11    0.89
  12  -4   0    2.65    0.93
 -12   4   0    2.43    0.64
  11  -5   0   19.22    1.75
 -10   6   0    0.05    0.98
  10  -6   0    0.03    1.50
  22   4  -1    2.51    1.36
  22   4  -1    3.65    1.47
 -22  -4   1    1.67    1.09
  21   3  -1    5.75    1.27
 -21  -3   1    6.57    1.21
  21   3  -1    7.32    1.43
  20   2  -1    2.08    1.00
  20   2  -1    2.33    0.96
 -20  -2   1    2.29    0.91
 -19  -1   1   28.26    1.57
  19   1  -1   27.86    1.65
  19   1  -1   27.77    1.54
  18   0  -1   -0.19    0.63
 -18   0   1    0.87    0.52
 -17   1   1    6.13    0.73
  17  -1  -1    4.60    0.81
 -17   1   1    5.16    0.68
  16  -2  -1   -0.38    0.52
 -16   2   1    1.60    0.48
  16  -2  -1    1.17    0.60
  15  -3  -1   56.92    2.38
 -15   3   1   52.92    2.03
  15  -3  -1   55.28    2.29
  14  -4  -1    2.56    0.93
  14  -4  -1    2.34    0.94
 -14   4   1    3.12    0.73
  13  -5  -1    8.36    1.36
  13  -5  -1   11.35    1.56
 -23  -3   2    1.14    1.19
  23   3  -2    0.62    1.23
  23   3  -2    0.65    1.25
  22   2  -2   16.38    1.54
 -22  -2   2   16.77    1.51
  21   1  -2   16.34    1.45
 -21  -1   2   13.77    1.30
  20   0  -2    8.56    1.15
 -20   0   2   10.43    1.10
 -19   1   2   13.18    1.10
  19  -1  -2   14.00    1.28
  18  -2  -2    0.33    0.63
 -18   2   2   -0.72    0.56
  18  -2  -2    0.53    0.63
 -17   3   2    9.53    1.01
  17  -3  -2   10.39    1.20
  17  -3  -2    8.26    1.06
  16  -4  -2    4.18    1.13
  16  -4  -2    3.77    1.04
 -16   4   2    4.63    0.89
  15  -5  -2   17.08    1.81
 -15   5   2   16.75    1.43
  15  -5  -2   16.27    1.70
 -24  -2   3    0.63    1.05
  24   2  -3    1.28    1.12
  23   1  -3   -0.18    0.87
 -23  -1   3   -0.37    0.87
 -22   0   3    1.10    0.94
  22   0  -3    0.11    0.93
 -21   1   3    2.38    0.75
  21  -1  -3    2.25    0.85
  20  -2  -3    5.31    1.08
 -20   2   3    4.56    0.96
  20  -2  -3    0.31    0.79
  19  -3  -3    0.35    0.88
 -19   3   3   -0.69    0.70
  19  -3  -3   -0.09    0.80
  18  -4  -3    1.70    1.14
 -18   4   3    1.31    0.87
  18  -4  -3    1.83    1.07
  17  -5  -3    8.09    1.40
 -17   5   3   10.57    1.24
  17  -5  -3    8.84    1.65
  26   2  -4   15.93    1.71
 -26  -2   4   16.34    1.63
 -25  -1   4   11.27    1.46
  25   1  -4   13.71    1.59
 -24   0   4   12.99    1.42
  24   0  -4   12.88    1.47
 -23   1   4    4.18    1.01
  23  -1  -4    3.54    1.09
  22  -2  -4   -1.26    0.90
 -22   2   4    1.19    0.75
 -21   3   4    1.58    0.93
  21  -3  -4    2.82    1.10
  21  -3  -4    3.56    1.10
  20  -4  -4    6.11    1.27
 -20   4   4    7.16    1.13
  20  -4  -4    6.74    1.39
 -19   5   4    2.37    0.92
  19  -5  -4    3.43    1.59
 -27  -1   5    2.28    1.19
  27   1  -5    1.27    1.15
 -26   0   5    0.49    1.07
  26   0  -5   -1.02    0.91
 -25   1   5    9.29    1.20
  25  -1  -5    8.56    1.35
  24  -2  -5    1.40    1.00
 -24   2   5    2.23    0.98
 -23   3   5   11.00    1.33
  23  -3  -5   12.69    1.55
  23  -3  -5   12.74    1.58
  22  -4  -5    0.67    1.10
 -22   4   5    0.37    0.93
  22  -4  -5    1.36    1.24
  27  -1  -6    4.14    1.13
 -27   1   6    6.00    1.05
  26  -2  -6   15.26    1.65
 -26   2   6   12.01    1.39
  25  -3  -6    1.99    1.23
 -25   1  22   -0.89    1.26
 -21   3  21    1.50    1.23
  21  -3 -21    2.43    1.51
 -22   2  21   -2.10    1.10
  22  -2 -21    1.84    1.39
 -23   1  21    1.19    1.20
  25   1 -21    3.28    1.49
 -19   3  20    2.47    1.28
  19  -3 -20    1.20    1.35
 -20   2  20   -0.19    1.09
  20  -2 -20   -0.60    1.13
 -21   1  20   16.54    1.54
 -22   0  20   16.48    1.60
  23   1 -20    3.49    1.37
  24   2 -20    6.49    1.52
  16  -4 -19    0.67    1.12
 -16   4  19    0.76    1.14
  17  -3 -19   -0.14    1.09
 -17   3  19   -0.36    1.01
  18  -2 -19    0.41    0.98
 -18   2  19    0.62    0.93
 -19   1  19   -0.22    0.76
  19  -1 -19    0.81    0.86
  20   0 -19    1.11    1.21
 -20   0  19    0.41    0.91
  21   1 -19    3.55    1.20
 -22  -2  19    1.87    1.20
  22   2 -19    1.30    1.21
 -23  -3  19    1.11    1.21
 -14   4  18    3.85    1.23
  14  -4 -18    3.30    1.22
 -15   3  18    3.07    1.03
  15  -3 -18    3.00    1.11
 -16   2  18  114.02    3.51
  16  -2 -18  112.03    3.74
 -17   1  18    6.26    0.90
  17  -1 -18    5.30    0.92
  18   0 -18   85.15    2.94
 -18   0  18   89.09    2.85
  18   0 -18   93.33    3.07
 -19  -1  18   16.88    1.39
  19   1 -18   15.72    1.50
  20   2 -18    0.75    1.12
 -20  -2  18    0.78    1.12
  21   3 -18    1.18    1.14
 -21  -3  18   -2.55    1.11
  11  -5 -17    0.07    0.92
 -11   5  17    0.77    0.96
  12  -4 -17    2.27    1.13
 -12   4  17    1.89    0.95
 -13   3  17    5.71    0.97
  13  -3 -17    7.30    1.08
  14  -2 -17   -1.03    0.66
 -14   2  17    0.46    0.64
  15  -1 -17   24.31    1.46
 -15   1  17   26.54    1.35
  16   0 -17   -1.01    0.60
  16   0 -17    1.41    0.65
 -16   0  17   -0.14    0.59
  17   1 -17   18.37    1.38
 -17  -1  17   18.11    1.27
 -18  -2  17    6.03    1.12
  18   2 -17    4.91    1.23
 -19  -3  17    4.79    1.23
  19   3 -17    2.26    1.15
 -20  -4  17   -0.70    1.00
   9  -5 -16   19.92    1.83
  -9   5  16   23.29    1.78
 -10   4  16    0.47    0.84
  10  -4 -16    1.25    1.00
 -11   3  16   46.85    2.08
  11  -3 -16   45.69    2.18
 -12   2  16    9.24    0.85
  12  -2 -16    7.14    0.93
 -13   1  16  216.81    5.32
  13  -1 -16  215.76    5.44
 -13   1  16  206.43    4.99
 -14   0  16  315.64    7.91
  14   0 -16  347.55    7.66
 -14   0  16  350.45    7.34
  14   0 -16  347.02    7.79
 -15  -1  16   37.88    1.56
 -15  -1  16   38.33    1.78
  15   1 -16   37.39    1.62
  15   1 -16   38.07    1.77
  16   2 -16  139.99    4.24
 -16  -2  16  139.33    4.32
  17   3 -16    4.16    1.14
 -17  -3  16    5.19    1.14
 -18  -4  16    3.62    1.14
  18   4 -16    2.67    1.13
   6  -6 -15    0.96    1.30
  -7   5  15    1.40    0.97
   7  -5 -15    0.98    1.11
  -8   4  15    9.75    1.25
   8  -4 -15   11.85    1.34
  -9   3  15    7.70    0.86
   9  -3 -15    6.48    0.96
 -10   2  15   58.03    1.98
  10  -2 -15   59.08    2.26
 -10   2  15   56.50    2.03
 -11   1  15  210.45    4.81
 -11   1  15  205.72    5.09
  11  -1 -15  199.92    5.14
  11  -1 -15  207.38    4.72
  12   0 -15    0.15    0.47
 -12   0  15    1.21    0.47
 -12   0  15    0.46    0.42
  12   0 -15    0.05    0.45
 -13  -1  15  114.74    2.96
  13   1 -15  119.63    3.24
 -13  -1  15  117.45    3.47
  13   1 -15  111.68    3.32
  14   2 -15   28.17    1.59
 -14  -2  15   30.71    1.65
 -15  -3  15    6.73    1.10
  15   3 -15    7.58    1.15
  16   4 -15    0.42    1.02
 -16  -4  15    0.09    0.84
   5  -5 -14    0.52    1.09
  -5   5  14    0.87    0.91
  -6   4  14   54.34    2.26
   6  -4 -14   50.45    2.33
  -7   3  14    7.67    0.82
  -7   3  14    8.07    0.84
   7  -3 -14    8.60    0.94
  -8   2  14  344.59    7.89
   8  -2 -14  348.53    7.98
  -8   2  14  347.20    7.51
   9  -1 -14   26.99    1.15
  -9   1  14   27.90    1.22
  -9   1  14   28.77    1.21
   9  -1 -14   25.40    1.28
 -10   0  14  557.50   12.17
 -10   0  14  558.37   11.05
  10   0 -14  551.98   11.71
  10   0 -14  559.83   11.43
 -11  -1  14  411.34    9.32
  11   1 -14  407.25    8.84
  11   1 -14  403.95    8.77
 -11  -1  14  401.87    8.20
 -12  -2  14   18.76    1.21
  12   2 -14   21.00    1.27
  12   2 -14   19.58    1.03
 -13  -3  14   26.90    1.71
  13   3 -14   30.02    1.77
  14   4 -14    3.11    1.08
 -14  -4  14    5.55    1.16
 -15  -5  14    1.09    1.08
  15   5 -14    0.97    1.25
  -2   6  13    1.06    0.98
   3  -5 -13    6.96    1.16
   3  -5 -13    7.75    1.34
  -4   4  13    4.51    0.76
   4  -4 -13    6.54    0.97
   4  -4 -13    3.52    0.86
   5  -3 -13    1.05    0.61
  -5   3  13    1.56    0.58
  -6   2  13   47.80    1.74
   6  -2 -13   48.87    1.87
  -6   2  13   49.82    1.77
   7  -1 -13   62.11    1.66
   7  -1 -13   62.16    2.05
  -7   1  13   61.23    1.83
  -7   1  13   59.51    1.95
  -8   0  13    1.66    0.52
  -8   0  13    1.04    0.41
   8   0 -13   -0.33    0.46
   8   0 -13    0.14    0.39
  -9  -1  13   58.61    1.67
   9   1 -13   62.46    1.99
  -9  -1  13   60.67    2.09
   9   1 -13   59.52    1.92
  10   2 -13   93.90    2.64
 -10  -2  13   95.96    3.02
  10   2 -13   93.74    2.93
  11   3 -13   22.50    1.49
 -11  -3  13   19.66    1.36
 -12  -4  13   42.04    2.27
  12   4 -13   44.36    2.28
 -13  -5  13   -1.15    0.96
  13   5 -13    0.98    1.19
   0  -6 -12    3.92    1.15
   1  -5 -12   17.91    1.48
  -1   5  12   17.02    1.48
   1  -5 -12   18.53    1.57
   2  -4 -12   37.89    1.87
  -2   4  12   40.60    1.87
   2  -4 -12   39.35    1.85
  -3   3  12    0.57    0.48
   3  -3 -12    1.72    0.60
   3  -3 -12    1.88    0.55
   4  -2 -12   24.63    1.16
  -4   2  12   23.76    1.16
   4  -2 -12   24.89    1.21
  -5   1  12    2.13    0.45
   5  -1 -12    1.77    0.48
   5  -1 -12    2.01    0.47
  -5   1  12    3.11    0.49
   6   0 -12 1238.42   24.06
  -6   0  12 1243.42   23.35
  -6   0  12 1244.77   25.69
   6   0 -12 1231.23   24.61
  -7  -1  12    0.95    0.32
  -7  -1  12    1.54    0.47
   7   1 -12    0.80    0.46
   7   1 -12    0.64    0.41
   8   2 -12  487.93   10.21
   8   2 -12  485.25   10.44
   9   3 -12    9.69    0.78
   9   3 -12    7.29    0.86
  -9  -3  12    7.69    0.84
 -10  -4  12    9.10    1.21
  10   4 -12   11.23    1.28
 -11  -5  12    5.80    1.17
  11   5 -12    6.80    1.32
   2   6  11    8.22    1.53
  -2  -6 -11    5.60    1.12
  -1  -5 -11    6.24    1.09
   1   5  11    7.73    1.27
   0  -4 -11  227.21    5.65
   0  -4 -11  216.26    5.56
   0   4  11  223.13    5.91
   1  -3 -11    1.38    0.51
   1  -3 -11    3.72    0.66
  -1   3  11    2.05    0.55
   2  -2 -11  397.31    8.21
  -2   2  11  388.64    8.85
   2  -2 -11  392.06    8.53
   3  -1 -11   75.93    2.06
  -3   1  11   78.64    2.30
   3  -1 -11   80.15    2.31
   4   0 -11   -0.03    0.38
   4   0 -11    0.05    0.34
  -4   0  11    1.85    0.41
  -4   0  11   -0.12    0.38
  -5  -1  11    6.17    0.45
   5   1 -11    5.55    0.60
   5   1 -11    5.44    0.57
  -5  -1  11    6.68    0.62
   6   2 -11    2.25    0.49
  -6  -2  11    2.66    0.49
   6   2 -11    2.25    0.47
   7   3 -11  108.34    2.97
  -7  -3  11  108.79    3.36
   7   3 -11  108.25    3.29
   8   4 -11   38.81    1.99
  -8  -4  11   39.58    1.99
  -9  -5  11    2.72    1.03
   9   5 -11    1.93    1.09
  10   6 -11    1.20    1.24
 -10  -6  11    1.41    1.27
  -4  -6 -10    0.06    0.95
   4   6  10   -0.46    1.05
  -3  -5 -10    4.55    0.94
   3   5  10    3.60    1.03
  -2  -4 -10   60.35    2.25
  -2  -4 -10   56.63    2.26
   2   4  10   56.27    2.37
  -1  -3 -10   77.09    2.32
   1   3  10   62.76    2.39
  -1  -3 -10   69.62    2.31
   0  -2 -10  134.71    3.33
   0  -2 -10  133.98    3.41
   0   2  10  129.80    3.57
  -1   1  10   19.66    1.01
   1  -1 -10   22.16    0.92
   1  -1 -10   22.74    1.05
   2   0 -10  665.77   12.50
   2   0 -10  650.97   13.28
  -2   0  10  654.62   12.84
  -2   0  10  652.65   13.85
  -3  -1  10  842.24   16.88
  -3  -1  10  857.67   17.92
  -3  -1  10  849.77   16.08
   3   1 -10  870.71   17.17
  -4  -2  10  426.90    9.12
   4   2 -10  434.68    9.06
  -4  -2  10  421.58    9.51
  -5  -3  10  165.01    4.31
  -5  -3  10  149.14    4.28
   5   3 -10  162.78    4.00
   6   4 -10   53.47    2.29
   6   4 -10   53.75    1.98
  -6  -4  10   55.55    2.26
   7   5 -10   14.64    1.50
  -7  -5  10   17.10    1.55
  -8  -6  10    4.00    1.46
   8   6 -10    2.72    1.21
   6   6   9    0.92    1.07
  -6  -6  -9   -0.90    0.94
  -5  -5  -9    0.87    0.91
   5   5   9   -0.43    0.82
   4   4   9   34.14    1.83
  -4  -4  -9   32.60    1.67
  -3  -3  -9    8.13    0.80
   3   3   9    7.75    0.84
  -3  -3  -9    9.42    0.77
  -2  -2  -9  142.45    3.50
  -2  -2  -9  136.61    3.44
   2   2   9  141.80    2.99
   2   2   9  143.22    3.80
  -1  -1  -9 1038.06   20.55
  -1  -1  -9 1020.28   19.71
   1   1   9 1042.54   21.59
   1   1   9 1041.05   20.02
   0   0  -9   -0.08    0.23
   0   0   9   -0.07    0.38
   0   0   9    0.34    0.30
   0   0  -9    0.18    0.37
   1   1  -9  287.06    6.19
  -1  -1   9  281.64    6.39
  -1  -1   9  285.50    6.07
  -2  -2   9   42.60    1.60
  -2  -2   9   49.42    1.69
   2   2  -9   45.81    1.56
  -3  -3   9   19.21    1.12
  -3  -3   9   13.73    1.03
   3   3  -9   14.84    0.93
   4   4  -9   20.50    1.21
  -4  -4   9   24.71    1.51
  -4  -4   9   25.04    1.41
   5   5  -9    0.64    0.90
  -5  -5   9    1.25    0.88
   6   6  -9   21.95    1.95
  -6  -6   9   23.59    2.01
  -8  -6  -8    3.21    1.16
   8   6   8    5.18    1.24
   7   5   8    4.52    1.09
  -7  -5  -8    4.73    1.10
  -6  -4  -8    0.84    0.68
   6   4   8   -0.81    0.55
  -5  -3  -8    0.31    0.52
  -5  -3  -8    0.67    0.66
   5   3   8   -0.40    0.52
  -4  -2  -8  177.32    4.04
   4   2   8  171.95    4.48
  -4  -2  -8  170.61    4.09
   4   2   8  171.63    3.73
  -3  -1  -8   88.42    2.33
  -3  -1  -8   94.25    2.33
   3   1   8   87.95    2.55
   3   1   8   92.11    2.08
   2   0   8  119.26    2.64
   2   0   8  110.29    2.92
  -2   0  -8  116.89    2.85
  -2   0  -8  117.09    2.56
   1  -1   8  295.60    6.32
  -1   1  -8  309.28    6.51
   1  -1   8  293.95    6.63
  -1   1  -8  303.13    5.76
   0  -2   8  724.03   15.48
   0   2  -8  749.45   15.00
   0  -2   8  735.18   14.86
  -1  -3   8    3.93    0.64
   1   3  -8    3.89    0.58
  -1  -3   8    3.80    0.60
  -2  -4   8   20.67    1.39
  -2  -4   8   20.20    1.27
   2   4  -8   19.57    1.23
  -3  -5   8   14.73    1.65
  -3  -5   8   17.58    1.51
  -4  -6   8    1.50    1.23
   4   6  -8    0.19    1.09
 -10  -6  -7    2.83    1.23
   9   5   7    5.59    1.16
  -9  -5  -7    4.91    1.10
  -8  -4  -7    5.05    0.91
   8   4   7    5.67    0.96
  -7  -3  -7    1.02    0.51
   7   3   7    2.10    0.64
   6   2   7  126.81    3.59
   6   2   7  126.81    3.01
  -6  -2  -7  127.31    3.28
  -6  -2  -7  127.83    3.05
  -5  -1  -7  196.15    4.31
   5   1   7  195.37    4.19
  -5  -1  -7  193.49    4.28
   5   1   7  192.69    4.72
  -4   0  -7   -0.36    0.28
   4   0   7    2.43    0.46
   4   0   7   -0.05    0.39
  -4   0  -7    0.22    0.38
  -3   1  -7   65.55    1.50
   3  -1   7   65.33    1.84
  -3   1  -7   62.62    1.86
   3  -1   7   61.38    1.79
  -2   2  -7   54.91    1.26
   2  -2   7   52.62    1.67
  -2   2  -7   52.49    1.74
   2  -2   7   53.04    1.77
   1  -3   7    7.51    0.80
   1  -3   7    7.21    0.71
  -1   3  -7    6.10    0.66
   0   4  -7    0.71    0.54
   0  -4   7    0.11    0.59
   0  -4   7    1.44    0.60
   1   5  -7    3.68    0.93
  -1  -5   7    4.15    0.93
  -1  -5   7    5.50    1.22
 -11  -5  -6    9.91    1.31
  11   5   6    8.46    1.31
 -10  -4  -6   57.57    2.40
  10   4   6   61.64    2.73
   9   3   6  210.11    5.76
   9   3   6  216.94    5.03
  -9  -3  -6  214.53    5.26
   8   2   6   38.56    1.37
   8   2   6   38.54    1.69
  -8  -2  -6   36.30    1.23
  -8  -2  -6   37.57    1.51
  -7  -1  -6  136.11    3.23
   7   1   6  131.37    3.50
   7   1   6  135.59    3.17
  -7  -1  -6  128.01    3.03
   6   0   6 1576.23   32.12
   6   0   6 1550.58   30.37
  -6   0  -6 1592.44   29.53
  -6   0  -6 1560.88   30.67
  -5   1  -6   -0.60    0.29
   5  -1   6    2.18    0.45
   5  -1   6   -0.25    0.36
  -5   1  -6    0.35    0.40
   4  -2   6  857.25   17.81
  -4   2  -6  869.92   17.46
   4  -2   6  844.51   17.21
  -4   2  -6  869.47   16.26
  -3   3  -6   11.53    0.60
   3  -3   6   10.62    0.78
   3  -3   6   11.12    0.91
  -3   3  -6   10.94    0.86
  -2   4  -6  177.00    4.69
   2  -4   6  168.57    4.69
   2  -4   6  182.88    4.64
   1  -5   6    7.05    1.21
  -1   5  -6    7.04    1.03
   0  -6   6    2.85    1.45
  13   5   5    0.57    0.98
 -13  -5  -5    1.13    0.99
  12   4   5   -0.40    0.87
 -12  -4  -5    0.14    0.76
 -11  -3  -5    8.71    0.85
  11   3   5    7.45    0.96
  11   3   5    9.48    0.83
  10   2   5   19.59    1.02
  10   2   5   23.60    1.32
 -10  -2  -5   18.30    1.12
   9   1   5  181.57    4.24
  -9  -1  -5  180.02    4.22
  -9  -1  -5  181.01    3.95
   9   1   5  184.68    4.57
   8   0   5   -0.68    0.42
   8   0   5   -0.83    0.45
  -8   0  -5    0.57    0.38
  -8   0  -5   -0.55    0.46
  -7   1  -5  282.48    6.16
   7  -1   5  276.23    6.08
  -7   1  -5  280.61    5.76
   7  -1   5  281.45    6.15
  -6   2  -5   22.67    0.88
   6  -2   5   21.23    0.89
  -6   2  -5   24.64    1.13
   6  -2   5   22.18    1.10
   5  -3   5  326.18    7.11
   5  -3   5  310.17    7.22
  -5   3  -5  318.89    6.49
  -5   3  -5  319.85    7.34
  -4   4  -5   51.75    2.12
   4  -4   5   51.27    2.11
   3  -5   5   11.50    1.26
  -3   5  -5    9.69    1.14
  -2   6  -5    1.59    1.18
   2  -6   5    2.22    1.39
 -15  -5  -4    6.01    1.26
  15   5   4    8.71    1.48
  14   4   4    1.58    0.99
 -14  -4  -4   -0.25    0.78
  13   3   4    5.78    0.98
  13   3   4    6.48    0.82
 -13  -3  -4    8.08    0.89
  12   2   4  446.19    9.59
 -12  -2  -4  447.35    9.54
 -11  -1  -4  325.53    6.94
 -11  -1  -4  312.64    6.57
  11   1   4  319.58    7.02
  11   1   4  322.56    7.44
 -10   0  -4  633.66   12.51
 -10   0  -4  627.58   12.76
  10   0   4  632.35   13.42
  10   0   4  638.21   12.94
  -9   1  -4   59.40    1.85
  -9   1  -4   58.87    1.74
   9  -1   4   60.29    1.65
   9  -1   4   60.18    1.94
   8  -2   4  444.81    9.29
  -8   2  -4  446.19    8.86
  -8   2  -4  438.71    9.54
   8  -2   4  444.68    9.52
  -7   3  -4  129.72    3.70
  -7   3  -4  132.76    3.13
   7  -3   4  133.61    3.69
   6  -4   4    2.17    0.71
  -6   4  -4    2.21    0.67
  -5   5  -4   12.31    1.29
   5  -5   4   13.61    1.47
  -4   6  -4   -0.73    0.92
   4  -6   4    0.56    1.35
 -17  -5  -3    2.71    1.19
 -16  -4  -3    0.48    0.89
  16   4   3   -0.38    1.04
  15   3   3   20.87    1.62
 -15  -3  -3   21.99    1.51
  15   3   3   21.17    1.35
  14   2   3   11.27    0.98
 -14  -2  -3   10.89    0.98
  14   2   3   13.11    1.12
  13   1   3  144.50    3.90
  13   1   3  141.06    3.74
 -13  -1  -3  140.99    3.69
  12   0   3    0.25    0.33
  12   0   3   -0.80    0.52
 -12   0  -3   -0.37    0.49
 -12   0  -3   -0.29    0.31
  11  -1   3   81.96    2.54
  11  -1   3   86.27    2.15
 -11   1  -3   85.40    2.34
 -11   1  -3   82.34    2.40
  10  -2   3   38.87    1.64
 -10   2  -3   37.17    1.55
 -10   2  -3   36.91    1.33
  -9   3  -3   58.91    1.82
  -9   3  -3   59.37    2.24
   9  -3   3   60.11    2.24
  -8   4  -3   77.55    2.93
  -8   4  -3   86.25    2.44
   8  -4   3   91.44    3.03
  -7   5  -3   11.07    1.31
   7  -5   3   14.05    1.47
  -6   6  -3   20.23    1.78
   6  -6   3   20.58    1.99
 -18  -4  -2    2.28    1.00
  18   4   2    3.73    1.31
  17   3   2    3.27    1.05
 -17  -3  -2    2.02    0.87
  17   3   2    1.03    0.79
  16   2   2    3.10    0.75
  16   2   2    2.39    0.66
 -16  -2  -2    2.56    0.69
 -15  -1  -2    3.83    0.64
  15   1   2    1.45    0.53
  15   1   2    1.39    0.58
  14   0   2   52.84    2.09
  14   0   2   69.88    2.09
 -14   0  -2   71.67    1.96
 -14   0  -2   57.00    2.03
  13  -1   2    5.53    0.72
 -13   1  -2    7.15    0.67
 -13   1  -2    5.91    0.64
  12  -2   2    6.40    0.78
 -12   2  -2    6.05    0.62
 -12   2  -2    6.73    0.69
 -11   3  -2   19.35    1.00
  11  -3   2   18.14    1.20
 -11   3  -2   18.83    1.25
 -10   4  -2   65.77    2.64
 -10   4  -2   66.72    2.15
  10  -4   2   67.85    2.65
  -9   5  -2   13.57    1.42
   9  -5   2    9.60    1.43
   8  -6   2    0.98    1.54
  -8   6  -2    0.05    1.04
  20   4   1    3.72    1.34
  20   4   1    2.03    1.13
 -20  -4  -1    3.36    1.10
 -19  -3  -1   18.34    1.52
  19   3   1   15.88    1.57
  19   3   1   14.68    1.46
  18   2   1    9.17    1.09
 -18  -2  -1    9.54    1.09
  18   2   1   10.88    1.15
  17   1   1    0.28    0.60
 -17  -1  -1    1.25    0.62
  17   1   1    1.24    0.67
  16   0   1    0.53    0.60
 -16   0  -1    1.45    0.55
 -15   1  -1   48.52    1.74
  15  -1   1   43.82    1.89
 -15   1  -1   44.43    1.74
 -14   2  -1   72.70    2.28
 -14   2  -1   73.42    2.47
  14  -2   1   67.95    2.50
 -13   3  -1   59.16    2.01
  13  -3   1   58.22    2.33
  12  -4   1   56.11    2.50
 -12   4  -1   60.19    2.07
 -11   5  -1   10.53    1.35
  11  -5   1   10.18    1.48
  10  -6   1    1.89    1.67
 -10   6  -1    2.00    1.09
  22   4   0    1.55    1.59
  22   4   0    1.54    1.31
 -22  -4   0    0.69    1.06
  21   3   0   13.78    1.52
 -21  -3   0   14.57    1.50
  21   3   0   14.47    1.78
 -20  -2   0   18.46    1.41
  20   2   0   24.30    1.74
  20   2   0   19.27    1.52
  19   1   0  131.38    3.99
 -19  -1   0  132.70    3.89
  18   0   0    6.94    0.96
 -18   0   0    7.48    0.85
  17  -1   0   87.24    2.97
 -17   1   0   88.14    2.78
 -17   1   0   90.41    2.70
  16  -2   0    3.77    0.77
 -16   2   0    3.30    0.57
  15  -3   0   31.67    1.78
  15  -3   0   33.60    1.81
 -15   3   0   33.97    1.55
 -14   4   0    6.53    0.82
  14  -4   0    7.08    1.15
 -13   5   0    5.54    1.16
  13  -5   0    4.28    1.41
  12  -6   0    3.13    1.98
  23   3  -1    1.30    1.45
 -23  -3   1   -0.01    0.92
  23   3  -1    0.32    1.11
 -22  -2   1   -0.77    0.89
  22   2  -1   -0.20    0.94
  21   1  -1    7.03    1.13
 -21  -1   1    6.86    1.09
 -20   0   1    0.37    0.73
  20   0  -1   -0.32    0.66
  19  -1  -1   26.62    1.65
 -19   1   1   26.03    1.50
 -18   2   1   -0.45    0.58
  18  -2  -1    0.47    0.66
  17  -3  -1   11.78    1.23
 -17   3   1   13.24    1.11
  17  -3  -1   13.90    1.35
 -16   4   1   21.82    1.42
  16  -4  -1   19.91    1.65
  16  -4  -1   20.61    1.71
 -15   5   1    1.19    1.03
  15  -5  -1    0.51    1.25
  24   2  -2   -0.38    1.06
 -24  -2   2    2.83    1.11
  23   1  -2    3.83    1.13
 -23  -1   2    4.01    1.07
  22   0  -2   80.72    3.15
 -22   0   2   79.38    2.96
  21  -1  -2   13.97    1.39
 -21   1   2   13.09    1.18
 -20   2   2   47.28    2.10
  20  -2  -2   48.68    2.37
 -19   3   2    0.87    0.76
  19  -3  -2    2.27    1.04
  19  -3  -2    1.29    0.95
  18  -4  -2   21.93    1.81
 -18   4   2   23.89    1.58
  18  -4  -2   22.11    1.84
  17  -5  -2    3.20    1.38
  26   2  -3    2.06    1.15
 -26  -2   3    0.57    0.95
  25   1  -3    1.39    1.15
 -25  -1   3    0.21    1.06
  24   0  -3    0.97    1.01
 -24   0   3    0.31    0.85
  23  -1  -3   -0.63    0.85
 -23   1   3   -0.13    0.83
  22  -2  -3    3.44    1.07
 -22   2   3    3.54    0.96
  21  -3  -3    9.08    1.29
  21  -3  -3    8.55    1.33
 -21   3   3    8.00    1.11
  20  -4  -3   18.76    1.78
  20  -4  -3   19.46    1.78
 -20   4   3   20.61    1.57
  19  -5  -3    3.65    1.42
 -27  -1   4    6.16    1.33
  27   1  -4    7.01    1.36
 -26   0   4    1.31    1.09
  26   0  -4    2.67    1.06
  25  -1  -4   12.91    1.53
 -25   1   4   11.46    1.36
 -24   2   4    3.62    1.03
  24  -2  -4    3.50    1.13
  23  -3  -4    0.10    1.06
 -23   3   4   -0.36    0.93
 -22   4   4    2.13    0.93
  22  -4  -4    0.91    1.17
 -27   1   5    3.55    1.05
  27  -1  -5    3.56    1.22
  26  -2  -5    0.44    1.08
 -26   2   5    1.26    0.98
  25  -3  -5    1.72    1.26
  22  -2 -22    3.10    1.47
 -22   2  22    2.03    1.11
 -23   1  22   16.29    1.69
  25   1 -22    2.08    1.66
 -19   3  21    5.94    1.34
  19  -3 -21    4.84    1.41
 -20   2  21   -1.38    1.01
  20  -2 -21   -0.51    1.31
 -21   1  21    3.36    1.14
  23   1 -21    0.99    1.20
  24   2 -21    1.27    1.37
 -16   4  20   -0.24    1.17
  16  -4 -20   -0.03    1.22
 -17   3  20    0.43    1.07
  17  -3 -20    0.01    1.08
  18  -2 -20    2.51    1.09
 -18   2  20    2.08    1.04
 -19   1  20   36.67    1.94
  19  -1 -20   38.21    2.07
 -20   0  20   23.03    1.60
  21   1 -20   20.61    1.79
  22   2 -20    0.18    1.25
 -22  -2  20    1.11    1.30
 -14   4  19    9.22    1.46
  14  -4 -19    6.70    1.48
 -15   3  19    3.75    1.13
  15  -3 -19    2.05    1.12
 -16   2  19    3.06    0.97
  16  -2 -19    3.93    1.04
  17  -1 -19    4.90    1.00
 -17   1  19    5.16    0.97
 -18   0  19   -0.07    0.60
  18   0 -19    0.34    0.80
  18   0 -19    0.68    0.87
 -18   0  19   -0.19    0.66
  19   1 -19   -0.17    0.96
 -19  -1  19    1.15    0.84
 -20  -2  19    0.17    1.03
  20   2 -19    0.70    1.13
  21   3 -19   10.26    1.50
 -21  -3  19   10.96    1.51
  11  -5 -18   -1.69    1.01
 -11   5  18    0.92    1.01
 -12   4  18    5.38    1.14
  12  -4 -18    4.78    1.24
  13  -3 -18    0.35    0.89
 -13   3  18    1.69    0.98
 -14   2  18    2.84    0.83
  14  -2 -18    3.08    0.92
  15  -1 -18   18.31    1.34
 -15   1  18   19.75    1.22
 -15   1  18   21.03    1.23
  16   0 -18   41.07    1.88
 -16   0  18   39.21    1.78
 -16   0  18   43.02    1.72
  16   0 -18   41.86    1.84
 -17  -1  18    6.97    0.92
  17   1 -18    6.72    1.01
 -18  -2  18    7.55    1.19
  18   2 -18    8.91    1.36
 -19  -3  18    6.14    1.25
  19   3 -18    8.03    1.37
  -9   5  17   10.68    1.34
   9  -5 -17    8.18    1.47
 -10   4  17    1.41    0.91
  10  -4 -17    1.31    1.04
  11  -3 -17   64.93    2.69
 -11   3  17   63.54    2.50
  12  -2 -17    4.53    0.87
 -12   2  17    4.15    0.71
 -13   1  17   14.11    0.98
  13  -1 -17   13.86    1.11
 -13   1  17   13.38    0.95
  14   0 -17    0.93    0.62
 -14   0  17    1.00    0.52
  14   0 -17    0.26    0.57
 -14   0  17    1.54    0.57
 -15  -1  17   25.66    1.44
  15   1 -17   25.66    1.45
  15   1 -17   24.53    1.37
 -16  -2  17    2.96    0.95
  16   2 -17    2.03    0.93
  17   3 -17    3.98    1.02
 -17  -3  17    4.52    1.15
 -18  -4  17    2.98    1.11
  18   4 -17    0.47    0.97
   6  -6 -16    1.38    1.53
   7  -5 -16   -0.24    1.10
  -7   5  16   -0.16    0.95
  -8   4  16    0.65    0.96
   8  -4 -16    1.39    0.97
   9  -3 -16    1.15    0.72
  -9   3  16    0.37    0.69
  10  -2 -16    4.79    0.78
 -10   2  16    5.84    0.69
 -10   2  16    6.16    0.73
 -11   1  16   45.75    1.75
  11  -1 -16   47.57    1.92
 -11   1  16   44.26    1.67
 -12   0  16    1.69    0.48
  12   0 -16    2.31    0.57
  12   0 -16    2.09    0.55
 -12   0  16    1.58    0.51
 -13  -1  16  228.06    5.80
 -13  -1  16  224.64    5.02
  13   1 -16  223.41    5.51
  13   1 -16  223.15    5.45
  14   2 -16    4.36    0.86
 -14  -2  16    0.41    0.61
 -15  -3  16    0.03    0.73
  15   3 -16    0.71    0.89
  16   4 -16    1.96    1.06
 -16  -4  16    0.99    1.00
   5  -5 -15   -0.75    1.08
  -5   5  15    1.18    0.89
  -6   4  15   57.10    2.41
   6  -4 -15   56.11    2.48
   7  -3 -15    0.20    0.64
  -7   3  15    1.23    0.51
  -7   3  15    1.46    0.58
  -8   2  15   84.53    2.58
  -8   2  15   82.55    2.57
   8  -2 -15   84.90    2.81
   9  -1 -15  273.25    6.63
  -9   1  15  289.95    6.21
  -9   1  15  285.33    6.69
   9  -1 -15  291.24    6.08
  10   0 -15   -0.21    0.57
  10   0 -15    0.14    0.44
 -10   0  15    0.68    0.41
 -10   0  15    1.15    0.43
 -11  -1  15  208.16    5.27
  11   1 -15  204.07    4.96
  11   1 -15  199.67    4.99
 -11  -1  15  208.46    4.52
  12   2 -15    0.09    0.52
 -12  -2  15    0.93    0.54
  12   2 -15    0.90    0.49
  13   3 -15   40.37    2.08
 -13  -3  15   38.99    2.02
  14   4 -15    3.17    1.03
 -14  -4  15    3.73    1.12
 -15  -5  15   -1.47    0.99
  15   5 -15   -0.69    1.14
   3  -5 -14    3.37    1.28
   3  -5 -14    3.86    1.00
   4  -4 -14   15.04    1.28
  -4   4  14   16.22    1.19
   4  -4 -14   16.26    1.36
  -5   3  14    1.12    0.54
   5  -3 -14    0.75    0.58
   6  -2 -14   46.51    1.87
  -6   2  14   49.62    1.79
  -6   2  14   44.37    1.70
   7  -1 -14    8.05    0.68
   7  -1 -14    7.47    0.72
  -7   1  14    5.94    0.58
  -7   1  14    7.44    0.65
   8   0 -14    1.43    0.53
  -8   0  14    2.49    0.46
  -8   0  14    1.72    0.49
   8   0 -14    1.88    0.47
   9   1 -14   27.34    1.25
   9   1 -14   29.10    1.31
  -9  -1  14   29.03    1.09
  -9  -1  14   28.64    1.38
 -10  -2  14    3.63    0.66
  10   2 -14    3.87    0.72
  10   2 -14    7.28    0.71
 -11  -3  14   22.43    1.48
  11   3 -14   23.89    1.55
  12   4 -14   10.15    1.31
 -12  -4  14   12.96    1.40
 -13  -5  14    2.06    1.10
  13   5 -14    2.79    1.18
   0  -6 -13    1.35    1.01
   1  -5 -13   22.53    1.65
  -1   5  13   20.05    1.65
   1  -5 -13   20.43    1.79
  -2   4  13   10.99    1.03
   2  -4 -13   11.90    1.17
   2  -4 -13   11.12    1.13
  -3   3  13  175.64    4.92
   3  -3 -13  200.43    4.81
   3  -3 -13  194.21    4.95
   4  -2 -13    0.51    0.38
   4  -2 -13    0.83    0.51
  -4   2  13    0.35    0.37
  -5   1  13 1065.93   20.28
   5  -1 -13 1059.81   21.31
  -5   1  13 1048.69   22.09
   6   0 -13    0.48    0.45
  -6   0  13    0.76    0.42
  -6   0  13    0.70    0.39
   7   1 -13   61.84    1.95
   7   1 -13   60.88    1.92
  -7  -1  13   61.82    2.06
  -7  -1  13   58.73    1.56
   8   2 -13    4.13    0.60
   8   2 -13    3.47    0.68
  -8  -2  13    3.93    0.60
   9   3 -13   22.63    1.43
   9   3 -13   21.42    1.16
  -9  -3  13   23.03    1.39
 -10  -4  13   12.84    1.26
  10   4 -13   12.51    1.34
  11   5 -13   13.70    1.61
 -11  -5  13   14.41    1.58
  -2  -6 -12    1.31    0.98
   2   6  12   -0.54    1.16
  -1  -5 -12    7.34    1.06
   1   5  12    8.08    1.26
   0   4  12   26.24    1.59
   0  -4 -12   24.24    1.53
   0  -4 -12   27.61    1.55
   1  -3 -12  121.74    3.37
   1  -3 -12  110.64    3.33
  -1   3  12  119.26    3.51
  -2   2  12  305.08    7.16
   2  -2 -12  304.09    6.90
   2  -2 -12  306.54    6.62
  -3   1  12  323.78    7.36
   3  -1 -12  329.40    7.17
   3  -1 -12  317.52    6.68
  -4   0  12   24.68    1.12
   4   0 -12   28.29    1.02
   4   0 -12   27.94    1.18
  -4   0  12   26.48    0.95
   5   1 -12    1.88    0.47
  -5  -1  12    2.83    0.47
   5   1 -12    2.73    0.52
  -5  -1  12    1.33    0.40
  -6  -2  12   26.79    1.33
   6   2 -12   28.06    1.31
   6   2 -12   27.14    1.23
  -7  -3  12  133.17    3.94
   7   3 -12  134.13    3.57
   7   3 -12  134.78    3.87
   8   4 -12   -0.11    0.82
  -8  -4  12    0.82    0.82
  -9  -5  12    6.26    1.20
   9   5 -12    7.23    1.33
 -10  -6  12   13.17    1.72
   4   6  11   14.01    1.61
  -4  -6 -11   12.32    1.48
  -3  -5 -11    0.26    0.85
   3   5  11    0.96    0.90
  -2  -4 -11   17.19    1.26
  -2  -4 -11   14.91    1.25
   2   4  11   15.07    1.28
   1   3  11    9.81    0.92
  -1  -3 -11   10.57    0.86
  -1  -3 -11   10.25    0.86
   0   2  11   15.54    0.97
   0  -2 -11   17.79    0.97
   0  -2 -11   17.16    0.92
  -1   1  11  111.41    3.02
   1  -1 -11  110.39    2.71
   1  -1 -11  111.50    2.93
   2   0 -11    0.52    0.31
  -2   0  11    0.39    0.41
   3   1 -11   80.49    2.28
  -3  -1  11   79.43    2.37
  -3  -1  11   82.20    2.21
  -3  -1  11   79.51    1.68
  -4  -2  11   12.35    0.86
  -4  -2  11    8.71    0.80
   4   2 -11   11.76    0.78
  -5  -3  11    8.25    0.87
   5   3 -11    7.32    0.72
  -5  -3  11    7.05    0.78
   6   4 -11    1.49    0.83
  -6  -4  11    4.91    0.88
   6   4 -11    2.60    0.71
  -7  -5  11    0.85    0.90
   7   5 -11    1.79    0.93
   8   6 -11    1.30    1.26
  -8  -6  11    5.38    1.34
   6   6  10   -0.48    1.01
  -6  -6 -10   -0.30    0.97
  -5  -5 -10   20.44    1.61
   5   5  10   23.13    1.78
  -4  -4 -10   61.03    2.44
   4   4  10   65.45    2.66
  -3  -3 -10    3.44    0.57
   3   3  10    3.98    0.69
  -3  -3 -10    4.68    0.65
  -2  -2 -10  170.93    4.11
  -2  -2 -10  169.95    4.14
   2   2  10  177.58    4.55
   1   1  10   27.24    0.77
  -1  -1 -10   27.07    1.16
  -1  -1 -10   29.14    1.09
   1   1  10   25.55    1.19
   0   0  10   23.52    1.08
   0   0  10   25.24    0.88
   0   0 -10   24.81    0.83
   0   0 -10   24.28    1.07
  -1  -1  10   21.14    1.05
  -1  -1  10   23.48    1.03
   1   1 -10   21.37    1.03
  -2  -2  10  774.04   15.83
  -2  -2  10  783.36   16.62
   2   2 -10  793.69   15.97
   3   3 -10  158.57    4.08
  -3  -3  10  164.75    4.32
  -3  -3  10  161.29    4.31
   4   4 -10   65.24    2.32
  -4  -4  10   68.63    2.69
  -4  -4  10   71.32    2.60
  -5  -5  10    8.33    1.18
   5   5 -10    8.24    1.15
  -6  -6  10    2.13    1.26
   6   6 -10    0.08    1.10
  -7  -5  -9   26.97    1.84
   7   5   9   23.84    1.83
   6   4   9   59.68    2.57
  -6  -4  -9   57.45    2.35
  -5  -3  -9  167.29    4.31
   5   3   9  164.12    4.68
  -5  -3  -9  171.96    4.14
   4   2   9   38.66    1.65
  -4  -2  -9   39.98    1.49
  -4  -2  -9   39.35    1.41
   4   2   9   39.08    1.20
   3   1   9  842.72   16.31
   3   1   9  827.84   17.73
  -3  -1  -9  833.07   16.80
  -3  -1  -9  857.02   16.24
   2   0   9   -0.33    0.40
  -2   0  -9   -0.27    0.31
  -2   0  -9   -0.55    0.39
   2   0   9   -0.23    0.40
  -1   1  -9 1014.50   18.99
   1  -1   9 1006.72   21.02
  -1   1  -9 1035.34   20.26
   1  -1   9 1001.95   19.89
   0   2  -9   36.13    1.40
   0  -2   9   35.57    1.38
   0  -2   9   36.89    1.43
   1   3  -9  120.21    3.15
  -1  -3   9   92.55    3.04
  -1  -3   9  116.22    3.17
   2   4  -9    5.14    0.74
  -2  -4   9    5.04    0.77
  -2  -4   9    5.22    0.96
  -3  -5   9   65.84    2.73
   3   5  -9   66.35    2.56
  -3  -5   9   66.82    2.95
   4   6  -9    0.75    1.12
  -4  -6   9    3.07    1.41
   9   5   8   20.73    1.72
  -9  -5  -8   20.85    1.68
  -8  -4  -8    6.49    1.00
   8   4   8    8.27    1.05
  -7  -3  -8   96.74    2.97
   7   3   8   99.35    3.27
  -6  -2  -8   50.91    1.61
   6   2   8   51.41    1.56
  -6  -2  -8   51.82    1.78
   6   2   8   50.17    1.96
   5   1   8  116.32    2.70
   5   1   8  116.58    3.17
  -5  -1  -8  112.39    2.82
  -5  -1  -8  114.60    2.82
   4   0   8   35.31    1.33
  -4   0  -8   36.30    1.14
   4   0   8   36.70    1.20
  -4   0  -8   35.72    1.27
  -3   1  -8   93.28    2.03
   3  -1   8   90.09    2.40
   3  -1   8   91.63    2.44
  -3   1  -8   90.35    2.48
  -2   2  -8  174.62    4.22
   2  -2   8  170.10    4.15
  -2   2  -8  176.49    3.47
   2  -2   8  170.68    4.17
   1  -3   8  182.12    4.55
  -1   3  -8  186.62    4.62
   1  -3   8  180.45    4.62
   0  -4   8    0.40    0.60
   0  -4   8    1.13    0.76
   0   4  -8    0.85    0.56
  -1  -5   8  157.26    4.79
  -1  -5   8  160.91    4.67
   1   5  -8  151.13    4.48
  -2  -6   8   -0.07    1.31
  11   5   7    1.11    0.86
 -11  -5  -7   -0.86    0.90
  10   4   7    3.25    0.98
 -10  -4  -7    3.62    0.92
  -9  -3  -7    3.75    0.66
   9   3   7    0.81    0.65
  -8  -2  -7   -0.05    0.45
  -8  -2  -7    0.59    0.44
   8   2   7    0.01    0.51
   8   2   7   -0.30    0.53
  -7  -1  -7    1.19    0.47
   7   1   7    1.80    0.49
  -7  -1  -7    1.93    0.40
   7   1   7    1.64    0.46
  -6   0  -7    0.71    0.46
   6   0   7    0.38    0.46
   6   0   7    0.80    0.49
  -6   0  -7    0.34    0.37
  -5   1  -7  201.77    4.10
   5  -1   7  190.46    4.48
   5  -1   7  201.84    4.51
  -5   1  -7  186.56    4.49
   4  -2   7    1.80    0.51
  -4   2  -7    0.76    0.37
  -4   2  -7    0.87    0.41
   4  -2   7    2.34    0.49
   3  -3   7   11.98    0.81
   3  -3   7    8.29    0.85
  -3   3  -7    9.48    0.83
   2  -4   7   10.61    0.96
  -2   4  -7    9.94    0.98
   2  -4   7    8.19    0.95
  -1   5  -7   21.88    1.59
   1  -5   7   25.17    1.80
   0  -6   7   12.27    1.69
  13   5   6    3.13    1.10
 -13  -5  -6    2.31    1.10
 -12  -4  -6    3.77    0.99
  12   4   6    4.54    1.05
 -11  -3  -6   10.22    0.96
  11   3   6   10.15    1.07
  11   3   6    9.41    0.85
 -10  -2  -6   84.29    2.61
  10   2   6   83.35    2.81
  10   2   6   85.28    2.44
   9   1   6  352.05    8.01
  -9  -1  -6  357.30    7.42
  -9  -1  -6  340.52    7.23
   9   1   6  347.21    7.44
  -8   0  -6   85.97    2.31
   8   0   6   83.07    2.42
   8   0   6   89.77    2.42
  -8   0  -6   91.55    2.32
  -7   1  -6  130.92    3.30
   7  -1   6  130.51    3.31
  -7   1  -6  131.01    3.00
   7  -1   6  130.33    3.15
  -6   2  -6    3.78    0.54
   6  -2   6    3.42    0.52
   6  -2   6    2.93    0.50
  -6   2  -6    3.73    0.48
  -5   3  -6   34.21    1.58
   5  -3   6   38.52    1.65
  -5   3  -6   38.12    1.23
   5  -3   6   38.05    1.46
  -4   4  -6    9.72    0.96
   4  -4   6    9.91    1.02
  -3   5  -6    5.06    1.00
   3  -5   6    3.30    1.16
   2  -6   6    2.17    1.38
  -2   6  -6    0.03    1.01
  15   5   5    6.21    1.31
 -15  -5  -5    5.95    1.26
  14   4   5   29.82    2.08
 -14  -4  -5   32.61    1.93
 -13  -3  -5    0.56    0.72
  13   3   5   -0.57    0.73
  13   3   5   -0.09    0.59
 -12  -2  -5    1.70    0.57
  12   2   5    0.80    0.67
  12   2   5    1.21    0.56
  11   1   5   61.52    2.12
 -11  -1  -5   60.18    1.69
 -11  -1  -5   61.57    2.03
  11   1   5   61.69    1.99
  10   0   5    0.16    0.40
 -10   0  -5   -0.12    0.31
  10   0   5   -0.52    0.51
 -10   0  -5   -0.09    0.48
   9  -1   5  183.32    4.42
   9  -1   5  178.74    4.16
  -9   1  -5  181.98    4.34
  -9   1  -5  185.98    4.11
   8  -2   5  218.57    4.88
   8  -2   5  219.09    5.27
  -8   2  -5  221.68    5.27
  -8   2  -5  222.19    4.75
  -7   3  -5  152.42    4.15
  -7   3  -5  153.60    3.49
   7  -3   5  146.55    4.06
   6  -4   5    9.01    1.05
  -6   4  -5    8.12    0.96
   5  -5   5   19.67    1.67
  -5   5  -5   19.05    1.52
   4  -6   5    0.53    1.32
  -4   6  -5   -0.66    0.93
 -17  -5  -4    8.50    1.38
  16   4   4    0.27    1.09
 -16  -4  -4   -0.02    0.85
 -15  -3  -4    1.55    0.81
  15   3   4    3.29    0.82
  15   3   4    2.15    0.97
  14   2   4   43.03    1.79
  14   2   4   42.07    1.94
 -14  -2  -4   42.08    1.86
  13   1   4  129.29    3.65
  13   1   4  130.00    3.52
 -13  -1  -4  131.38    3.50
 -12   0  -4    0.25    0.34
  12   0   4    0.29    0.49
 -12   0  -4    0.92    0.48
  12   0   4    1.03    0.43
  11  -1   4  316.25    6.83
  11  -1   4  309.14    7.06
 -11   1  -4  314.60    6.68
 -11   1  -4  316.10    6.95
 -10   2  -4  279.93    6.41
  10  -2   4  270.43    6.40
 -10   2  -4  271.27    5.86
  -9   3  -4   83.55    2.28
  -9   3  -4   80.37    2.76
   9  -3   4   83.62    2.78
   8  -4   4   12.90    1.24
  -8   4  -4   12.48    1.14
  -7   5  -4   13.28    1.37
   7  -5   4   14.20    1.53
   6  -6   4    3.06    1.36
  -6   6  -4    0.00    1.02
  18   4   3    1.20    1.19
 -18  -4  -3   -0.50    0.89
  17   3   3   28.66    1.74
 -17  -3  -3   29.99    1.83
  17   3   3   33.66    2.03
  16   2   3    8.13    0.90
  16   2   3    9.22    0.95
 -16  -2  -3    7.20    0.91
  15   1   3  239.19    5.81
  15   1   3  244.88    6.01
 -15  -1  -3  232.22    5.66
 -14   0  -3    0.34    0.42
  14   0   3    0.28    0.53
  14   0   3    0.48    0.54
 -14   0  -3    0.10    0.58
  13  -1   3  129.58    3.72
 -13   1  -3  145.35    3.57
 -13   1  -3  140.52    3.58
 -12   2  -3   50.85    1.98
 -12   2  -3   56.24    1.83
  12  -2   3   55.62    2.11
  11  -3   3    0.21    0.50
 -11   3  -3   -1.07    0.52
 -11   3  -3    0.70    0.41
 -10   4  -3    1.32    0.81
  10  -4   3    3.21    0.98
   9  -5   3    1.78    1.13
  -9   5  -3    2.44    1.00
  -8   6  -3    3.78    1.17
   8  -6   3    4.83    1.59
  20   4   2    8.72    1.52
 -20  -4  -2    3.79    1.03
  19   3   2    1.41    1.04
 -19  -3  -2    0.15    0.89
  19   3   2    1.54    0.99
 -18  -2  -2   46.74    2.15
  18   2   2   54.03    2.29
  18   2   2   57.43    2.41
  17   1   2   96.76    3.13
  17   1   2  100.02    3.16
 -17  -1  -2  103.60    3.13
 -16   0  -2  439.71    9.40
  16   0   2  437.17    9.74
 -15   1  -2    0.74    0.53
 -15   1  -2    0.64    0.48
  15  -1   2    1.31    0.61
 -14   2  -2  261.58    6.29
  14  -2   2  256.78    6.37
 -14   2  -2  261.50    5.94
  13  -3   2   21.26    1.49
 -13   3  -2   21.86    1.15
 -13   3  -2   22.27    1.43
 -12   4  -2   15.83    1.41
 -12   4  -2   13.83    0.95
  12  -4   2   14.64    1.37
  11  -5   2    8.54    1.43
 -11   5  -2    6.08    1.19
  10  -6   2    2.56    1.56
 -10   6  -2   -0.85    1.02
  21   3   1   -0.37    1.15
  21   3   1    0.91    1.06
 -21  -3  -1    0.90    0.95
 -20  -2  -1    0.20    0.81
  20   2   1    0.93    0.91
  20   2   1    0.39    0.93
  19   1   1   18.75    1.43
 -19  -1  -1   16.33    1.30
  18   0   1   -0.23    0.58
 -18   0  -1    1.05    0.59
 -17   1  -1    1.46    0.51
  17  -1   1    1.25    0.62
 -17   1  -1    0.68    0.66
 -16   2  -1    3.48    0.60
 -16   2  -1    5.50    0.76
  16  -2   1    4.55    0.80
 -15   3  -1   19.63    1.40
 -15   3  -1   16.69    1.09
  15  -3   1   17.61    1.39
  14  -4   1    9.19    1.28
 -14   4  -1    8.51    1.13
 -14   4  -1   11.39    0.96
 -13   5  -1    0.60    0.96
  13  -5   1   -0.15    1.21
  12  -6   1    1.68    1.66
  23   3   0   -1.23    1.10
 -23  -3   0    2.07    1.03
  23   3   0   -1.74    1.39
 -22  -2   0    4.99    1.11
  22   2   0    2.95    0.97
  21   1   0    5.27    1.00
 -21  -1   0    2.74    0.94
  20   0   0    2.31    0.88
 -20   0   0    2.63    0.81
 -19   1   0  143.08    3.99
  19  -1   0  132.98    4.18
 -18   2   0   36.27    1.72
 -18   2   0   37.95    1.79
  18  -2   0   31.23    1.83
 -17   3   0   26.62    1.69
 -17   3   0   28.60    1.54
  17  -3   0   26.93    1.78
 -16   4   0    9.63    1.11
  16  -4   0    8.65    1.32
 -16   4   0    9.53    1.27
 -15   5   0    1.87    1.05
  15  -5   0    0.30    1.35
  14  -6   0    1.40    1.81
 -24  -2   1   12.54    1.40
  24   2  -1   13.47    1.57
  23   1  -1    3.96    1.15
 -23  -1   1    3.13    0.92
  22   0  -1    0.69    0.93
 -22   0   1    0.09    0.76
  21  -1  -1    7.32    1.17
 -21   1   1    8.21    1.06
  20  -2  -1    0.75    0.90
 -20   2   1    1.67    0.81
 -20   2   1    2.43    0.81
 -19   3   1    9.31    1.27
 -19   3   1    9.08    1.05
  19  -3  -1    7.32    1.21
  18  -4  -1    2.30    1.11
 -18   4   1    5.61    1.04
 -18   4   1    5.18    1.18
 -17   5   1    3.20    1.10
  17  -5  -1   -0.79    1.29
  26   2  -2   11.34    1.51
 -25  -1   2    3.45    1.16
  25   1  -2    1.35    1.16
  24   0  -2   37.25    2.20
 -24   0   2   41.37    2.14
  23  -1  -2    1.74    1.00
 -23   1   2    4.81    1.01
 -22   2   2   18.57    1.48
  22  -2  -2   17.65    1.61
 -21   3   2   27.22    1.76
 -21   3   2   27.24    1.87
  21  -3  -2   28.28    1.99
 -20   4   2    0.47    0.86
 -20   4   2    2.35    1.09
  20  -4  -2    2.33    1.21
  19  -5  -2    8.51    1.66
  26   0  -3    0.91    1.02
 -26   0   3    1.20    0.88
  25  -1  -3    0.23    1.02
 -25   1   3    0.86    0.84
 -24   2   3    2.34    0.99
  24  -2  -3    0.23    1.05
 -23   3   3    0.40    0.91
  23  -3  -3    0.18    1.08
 -23   3   3    2.56    1.16
 -22   4   3    1.62    1.07
 -22   4   3    1.70    0.90
  22  -4  -3    0.96    1.14
 -27   1   4    9.15    1.25
  27  -1  -4    6.72    1.20
 -26   2   4   16.05    1.55
  26  -2  -4   12.12    1.62
  25  -3  -4    5.91    1.33
  22  -2 -23    6.01    1.53
 -22   2  23    3.72    1.17
 -23   1  23    2.48    1.34
 -19   3  22    0.42    1.15
  19  -3 -22    0.66    1.23
  20  -2 -22    1.71    1.20
 -20   2  22    0.03    1.08
  21  -1 -22    1.52    1.16
 -21   1  22    0.10    1.07
  23   1 -22   16.88    1.85
  16  -4 -21   16.90    1.93
 -16   4  21   18.99    1.85
  17  -3 -21   14.59    1.68
 -17   3  21   10.81    1.45
  18  -2 -21   17.34    1.65
 -18   2  21   16.14    1.54
 -19   1  21   -0.16    0.88
  19  -1 -21    0.86    1.11
  21   1 -21    3.58    1.33
 -22  -2  21    1.59    1.24
  22   2 -21   -0.06    1.32
  14  -4 -20    2.97    1.22
 -14   4  20    2.74    1.27
 -15   3  20   25.28    1.81
  15  -3 -20   22.82    1.77
  16  -2 -20   11.13    1.33
 -16   2  20    8.47    1.18
 -17   1  20   24.78    1.59
  17  -1 -20   30.14    1.81
 -18   0  20   27.18    1.52
 -18   0  20   28.76    1.61
  18   0 -20   30.27    1.80
 -19  -1  20   38.59    2.05
  19   1 -20   39.09    2.20
  20   2 -20    1.28    1.17
 -20  -2  20   -0.25    1.03
  21   3 -20    3.37    1.31
 -21  -3  20    2.67    1.10
  11  -5 -19    0.57    1.18
 -12   4  19   -0.18    1.14
  12  -4 -19    0.07    1.00
 -13   3  19    0.67    0.95
  13  -3 -19   -0.29    0.85
 -14   2  19   24.40    1.52
  14  -2 -19   20.94    1.60
  15  -1 -19    7.67    1.07
 -15   1  19    8.77    0.89
 -15   1  19    4.37    0.79
 -16   0  19    0.77    0.64
 -16   0  19    0.94    0.57
  16   0 -19    1.25    0.71
  16   0 -19   -0.92    0.60
 -17  -1  19    6.92    1.03
  17   1 -19    6.76    1.06
  18   2 -19    2.19    1.12
 -18  -2  19    0.22    0.84
  19   3 -19    1.27    1.15
 -19  -3  19    1.63    1.15
  -9   5  18    5.14    1.15
   9  -5 -18    7.11    1.41
 -10   4  18   -0.39    1.02
  10  -4 -18    0.05    0.96
 -11   3  18    2.97    0.95
  11  -3 -18    3.36    1.00
 -12   2  18   18.54    1.22
 -12   2  18   16.82    1.12
  12  -2 -18   17.26    1.38
 -13   1  18    1.40    0.58
  13  -1 -18    0.87    0.53
 -13   1  18    1.13    0.59
 -14   0  18   61.31    2.25
 -14   0  18   54.20    1.92
  14   0 -18   62.14    2.29
  14   0 -18   56.45    2.09
  15   1 -18   22.23    1.39
 -15  -1  18   19.38    1.33
  15   1 -18   21.08    1.36
  16   2 -18  114.36    3.78
 -16  -2  18  120.12    3.93
 -17  -3  18    0.37    0.98
  17   3 -18    1.20    1.02
 -18  -4  18    1.92    1.10
  18   4 -18    2.33    1.12
  -7   5  17    4.36    1.13
   7  -5 -17    5.99    1.36
   8  -4 -17    7.15    1.21
  -8   4  17    6.37    1.21
   9  -3 -17    7.66    1.12
  -9   3  17    9.10    1.09
 -10   2  17   25.86    1.33
 -10   2  17   28.13    1.40
  10  -2 -17   25.79    1.56
 -11   1  17    7.13    0.73
 -11   1  17    7.38    0.76
  11  -1 -17    9.31    0.90
 -12   0  17    0.04    0.51
  12   0 -17    0.73    0.61
 -12   0  17    0.81    0.52
  12   0 -17    0.71    0.51
  13   1 -17   10.93    0.96
  13   1 -17   10.01    0.99
 -13  -1  17   12.20    1.00
  14   2 -17    0.79    0.70
 -14  -2  17   -0.67    0.63
 -15  -3  17    3.39    0.99
  15   3 -17    0.70    0.94
  16   4 -17    4.21    1.20
 -16  -4  17    1.79    1.14
  -5   5  16    1.85    0.85
   5  -5 -16    1.09    1.16
   6  -4 -16    8.75    1.25
  -6   4  16    9.98    1.23
  -7   3  16   55.96    2.17
  -7   3  16   58.15    2.24
   7  -3 -16   55.25    2.35
  -8   2  16    2.25    0.57
  -8   2  16    0.64    0.54
   8  -2 -16    0.89    0.60
   9  -1 -16   12.89    1.01
  -9   1  16   13.07    0.88
  -9   1  16   14.33    0.87
 -10   0  16    8.04    0.68
 -10   0  16    7.43    0.75
  10   0 -16    8.48    0.80
  10   0 -16    8.36    0.78
  11   1 -16   46.71    1.81
  11   1 -16   43.24    1.74
 -11  -1  16   46.85    1.90
  12   2 -16   10.41    0.96
 -12  -2  16    8.90    0.91
  12   2 -16    8.35    0.82
  13   3 -16    8.32    1.17
 -13  -3  16    7.55    1.14
  14   4 -16   10.33    1.38
 -14  -4  16   10.81    1.41
   3  -5 -15    1.07    0.91
   3  -5 -15   -0.26    1.07
   4  -4 -15    1.20    0.75
   4  -4 -15    1.24    0.91
  -4   4  15    1.15    0.67
   5  -3 -15    0.64    0.52
  -5   3  15    0.95    0.56
  -6   2  15    1.75    0.49
   6  -2 -15    0.20    0.47
  -6   2  15    0.24    0.50
  -7   1  15    0.73    0.40
   7  -1 -15    0.44    0.49
  -7   1  15    0.14    0.37
   8   0 -15   -0.02    0.55
   8   0 -15    0.97    0.44
  -8   0  15   -0.23    0.42
  -8   0  15    0.75    0.39
   9   1 -15  290.42    6.58
   9   1 -15  288.24    6.50
  -9  -1  15  290.87    5.89
  -9  -1  15  281.18    6.89
  10   2 -15   58.61    2.23
 -10  -2  15   63.60    2.35
  10   2 -15   56.28    2.00
 -11  -3  15   68.33    2.74
  11   3 -15   64.59    2.64
 -12  -4  15    9.95    1.34
  12   4 -15   12.06    1.41
  13   5 -15    0.59    1.14
 -13  -5  15    1.73    1.07
  -1   5  14    2.00    1.03
   1  -5 -14    0.80    1.23
   1  -5 -14    1.91    0.82
   2  -4 -14    7.15    1.02
  -2   4  14    6.50    0.93
   2  -4 -14    4.94    0.90
  -3   3  14    5.15    0.73
   3  -3 -14    5.04    0.73
   3  -3 -14    5.34    0.71
   4  -2 -14  397.96    8.33
   4  -2 -14  384.41    8.73
  -4   2  14  392.57    8.96
  -5   1  14   11.02    0.75
  -5   1  14    7.56    0.63
   5  -1 -14    6.65    0.68
  -6   0  14  599.85   12.93
   6   0 -14  600.36   11.94
   6   0 -14  593.81   12.44
  -6   0  14  589.27   11.56
  -7  -1  14    8.26    0.60
   7   1 -14    7.28    0.68
   7   1 -14    8.79    0.70
  -7  -1  14    8.37    0.73
  -8  -2  14  342.70    7.91
   8   2 -14  349.61    7.41
   8   2 -14  297.06    7.42
   9   3 -14   74.17    2.76
  -9  -3  14   74.83    2.80
   9   3 -14   80.66    2.50
 -10  -4  14    5.54    1.04
  10   4 -14    1.38    0.93
 -11  -5  14    9.16    1.46
  11   5 -14    9.68    1.39
   2   6  13    1.65    1.20
   1   5  13    7.63    1.19
  -1  -5 -13    6.71    1.13
   0  -4 -13    4.03    0.83
   0   4  13    2.85    0.80
   0  -4 -13    3.41    0.85
   1  -3 -13    7.25    0.78
  -1   3  13    9.08    0.87
   1  -3 -13    7.68    0.82
  -2   2  13    4.36    0.61
   2  -2 -13    4.70    0.59
   2  -2 -13    4.59    0.62
   3  -1 -13  168.74    3.83
  -3   1  13  165.01    4.23
   3  -1 -13  165.71    4.14
   4   0 -13    0.03    0.41
  -4   0  13    0.50    0.32
   4   0 -13    0.38    0.38
  -4   0  13   -0.51    0.42
   5   1 -13 1097.55   21.89
  -5  -1  13 1099.27   20.45
   5   1 -13 1071.27   21.53
  -5  -1  13 1102.68   22.93
   6   2 -13   48.21    1.74
  -6  -2  13   49.83    1.91
   6   2 -13   47.46    1.82
   7   3 -13  197.72    5.24
   7   3 -13  203.62    4.99
  -7  -3  13  206.82    5.42
  -8  -4  13   14.20    1.36
   8   4 -13   12.21    1.30
  -9  -5  13    6.75    1.27
   9   5 -13    7.50    1.33
   4   6  12    0.52    1.02
  -3  -5 -12   -0.42    0.81
   3   5  12   -0.02    0.87
  -2  -4 -12    1.73    0.84
  -2  -4 -12   -0.88    0.69
   2   4  12    0.60    0.69
  -1  -3 -12   27.68    1.38
   1   3  12   28.34    1.51
  -1  -3 -12   30.24    1.42
   0  -2 -12  219.58    5.03
   0  -2 -12  217.93    5.19
   0   2  12  217.71    5.48
   1  -1 -12  125.36    3.02
   1  -1 -12  123.98    3.25
  -1   1  12  126.06    3.38
  -2   0  12  138.36    3.56
  -2   0  12  135.01    3.06
   2   0 -12  137.80    3.00
   2   0 -12  134.99    3.44
  -3  -1  12  313.17    7.27
  -3  -1  12  317.11    6.81
  -3  -1  12  323.20    6.11
   3   1 -12  319.00    7.00
   4   2 -12   24.88    1.19
  -4  -2  12   23.62    1.22
  -4  -2  12   26.41    1.27
  -5  -3  12  150.49    4.19
   5   3 -12  151.72    3.97
  -5  -3  12  155.20    4.27
   6   4 -12   89.28    2.87
   6   4 -12   93.13    3.25
  -6  -4  12   92.50    3.22
   7   5 -12    6.33    1.25
  -7  -5  12    8.64    1.28
  -8  -6  12    3.39    1.27
   8   6 -12    1.16    1.23
   6   6  11    7.56    1.40
  -5  -5 -11    5.70    1.14
   5   5  11    7.05    1.23
  -4  -4 -11    8.53    1.06
   4   4  11    5.97    0.94
   3   3  11  118.36    3.61
  -3  -3 -11  114.14    3.21
  -3  -3 -11  114.98    3.29
  -2  -2 -11   52.88    1.81
   2   2  11   55.91    2.04
  -2  -2 -11   56.22    1.84
   1   1  11   73.65    2.32
  -1  -1 -11   75.63    2.07
   1   1  11   76.11    1.69
  -1  -1 -11   76.50    2.21
   0   0  11    0.47    0.39
   0   0 -11    0.34    0.29
   0   0  11    0.54    0.44
  -1  -1  11  112.10    2.84
   1   1 -11  111.10    2.95
  -1  -1  11  113.41    3.04
  -2  -2  11  381.73    8.60
  -2  -2  11  381.63    8.26
   2   2 -11  380.71    8.28
  -3  -3  11   53.67    2.06
  -3  -3  11   47.28    1.93
   3   3 -11   53.08    1.90
  -4  -4  11   15.43    1.32
   4   4 -11   14.34    1.06
  -4  -4  11   16.47    1.22
   5   5 -11   38.46    2.21
  -5  -5  11   43.15    2.29
   6   6 -11   21.25    1.93
  -6  -6  11   21.01    1.92
  -7  -5 -10    3.86    1.13
   7   5  10    4.12    1.18
   6   4  10   22.72    1.58
  -6  -4 -10   19.96    1.42
  -5  -3 -10  188.84    4.49
   5   3  10  178.66    5.02
  -5  -3 -10  180.76    4.63
  -4  -2 -10   34.52    1.40
  -4  -2 -10   34.70    1.36
   4   2  10   36.12    1.58
  -3  -1 -10  606.33   12.50
   3   1  10  610.31   13.23
  -3  -1 -10  608.11   12.03
   3   1  10  618.57   11.99
  -2   0 -10  568.27   11.77
  -2   0 -10  566.21   11.06
   2   0  10  584.01   11.40
   2   0  10  574.32   12.31
   1  -1  10   27.38    1.18
  -1   1 -10   27.84    0.76
  -1   1 -10   27.30    1.18
   1  -1  10   28.06    1.14
   0  -2  10  138.27    3.49
   0   2 -10  130.39    3.46
   0  -2  10  132.35    3.48
  -1  -3  10    0.25    0.45
   1   3 -10    0.53    0.48
  -1  -3  10    0.10    0.47
  -2  -4  10    4.61    1.01
   2   4 -10    5.22    0.79
  -2  -4  10    6.67    0.87
   3   5 -10    0.05    0.88
  -3  -5  10    1.63    1.20
  -3  -5  10   -0.21    0.99
   4   6 -10   -0.03    1.09
  -4  -6  10    1.78    1.24
   9   5   9   22.57    1.84
  -9  -5  -9   20.81    1.69
   8   4   9    1.00    0.82
  -8  -4  -9    0.36    0.73
  -7  -3  -9    0.61    0.54
   7   3   9    0.86    0.64
   6   2   9   43.51    1.41
   6   2   9   42.21    1.80
  -6  -2  -9   43.85    1.52
  -6  -2  -9   45.24    1.67
   5   1   9   84.77    2.15
  -5  -1  -9   86.56    2.31
  -5  -1  -9   84.65    2.31
   5   1   9   86.87    2.59
   4   0   9   -0.37    0.36
  -4   0  -9   -0.43    0.41
   4   0   9   -0.71    0.39
  -4   0  -9   -0.45    0.29
  -3   1  -9  844.78   16.85
   3  -1   9  830.51   16.56
   3  -1   9  814.47   17.38
  -3   1  -9  844.10   15.73
  -2   2  -9  143.27    2.86
   2  -2   9  140.30    3.61
  -2   2  -9  142.12    3.66
   2  -2   9  139.69    3.57
   1  -3   9    6.82    0.78
   1  -3   9    8.17    0.75
  -1   3  -9    9.40    0.82
   0   4  -9  115.26    3.50
   0  -4   9  112.69    3.62
   0  -4   9  120.49    3.52
  -1  -5   9    3.43    0.98
   1   5  -9   -0.18    0.98
  -1  -5   9    3.23    1.20
  -2  -6   9   21.50    2.08
 -11  -5  -8    0.98    0.95
  11   5   8    2.14    1.08
 -10  -4  -8    2.11    0.84
  10   4   8    1.64    0.89
  -9  -3  -8   32.07    1.59
   9   3   8   31.99    1.77
  -8  -2  -8   -0.19    0.52
   8   2   8    0.16    0.51
  -8  -2  -8    0.27    0.41
   8   2   8    0.82    0.50
   7   1   8   54.75    1.66
   7   1   8   53.10    1.89
  -7  -1  -8   54.65    1.65
  -7  -1  -8   53.63    1.74
   6   0   8 2493.48   47.75
  -6   0  -8 2439.18   46.31
  -6   0  -8 2487.82   48.31
   6   0   8 2516.40   50.60
  -5   1  -8  118.99    2.66
  -5   1  -8  119.48    3.06
   5  -1   8  114.05    2.99
   5  -1   8  117.84    3.01
   4  -2   8  170.72    4.14
  -4   2  -8  175.53    3.61
  -4   2  -8  169.58    4.29
   4  -2   8  173.78    4.25
  -3   3  -8    1.58    0.53
   3  -3   8    0.65    0.51
   3  -3   8    1.60    0.47
  -2   4  -8   57.29    2.25
   2  -4   8   61.12    2.19
   2  -4   8   56.89    2.37
  -1   5  -8    1.09    0.84
   1  -5   8    0.20    1.05
   0  -6   8   -0.76    1.27
 -13  -5  -7   13.67    1.51
  13   5   7   11.72    1.45
 -12  -4  -7   16.50    1.41
  12   4   7   18.33    1.63
 -11  -3  -7   50.57    2.14
  11   3   7   51.56    2.30
  10   2   7   18.23    1.00
  10   2   7   15.71    1.14
 -10  -2  -7   18.70    1.12
   9   1   7    1.79    0.53
  -9  -1  -7    1.99    0.54
  -9  -1  -7    2.94    0.46
   9   1   7    1.44    0.52
  -8   0  -7    0.25    0.43
   8   0   7    0.08    0.46
  -8   0  -7    1.30    0.39
  -7   1  -7    1.35    0.43
  -7   1  -7    1.84    0.38
   7  -1   7    0.98    0.50
   7  -1   7    1.29    0.47
   6  -2   7  127.20    3.43
  -6   2  -7  129.76    3.47
  -6   2  -7  128.19    2.92
   6  -2   7  129.16    3.19
   5  -3   7  433.28    9.74
  -5   3  -7  449.79    9.90
   5  -3   7  452.98    9.73
   4  -4   7  106.89    3.43
  -4   4  -7  115.11    3.52
   3  -5   7   43.06    2.32
  -3   5  -7   44.78    2.22
  -2   6  -7   15.73    1.69
  15   5   6    0.36    1.21
 -15  -5  -6    0.09    0.91
  14   4   6   17.73    1.74
 -14  -4  -6   17.03    1.47
 -13  -3  -6    8.52    1.04
  13   3   6    6.30    1.10
  13   3   6    7.67    0.94
  12   2   6   13.00    1.11
 -12  -2  -6   13.42    1.02
  12   2   6   14.34    0.96
 -11  -1  -6  315.62    6.65
  11   1   6  313.13    7.43
  11   1   6  310.71    6.97
 -11  -1  -6  324.65    6.95
 -10   0  -6  328.64    7.02
  10   0   6  333.44    7.49
  10   0   6  339.96    7.30
 -10   0  -6  328.20    7.10
  -9   1  -6  335.37    7.39
   9  -1   6  343.65    7.39
   9  -1   6  338.75    7.44
  -9   1  -6  332.89    6.97
   8  -2   6   33.53    1.49
  -8   2  -6   37.17    1.28
   8  -2   6   36.73    1.26
  -8   2  -6   36.38    1.54
   7  -3   6    3.87    0.77
  -7   3  -6    4.60    0.54
  -7   3  -6    4.24    0.73
  -6   4  -6   45.17    2.06
   6  -4   6   46.00    2.12
   5  -5   6    0.85    1.09
  -5   5  -6   -0.12    0.80
   4  -6   6   13.74    1.74
  -4   6  -6   12.18    1.48
  16   4   5    0.20    1.06
 -16  -4  -5   -0.62    0.91
  15   3   5    5.08    1.05
 -15  -3  -5    4.43    0.89
  15   3   5    3.72    0.87
  14   2   5    8.19    0.96
  14   2   5    8.47    0.87
 -14  -2  -5    8.22    0.89
 -13  -1  -5    4.20    0.66
  13   1   5    4.41    0.69
  13   1   5    4.41    0.68
  12   0   5   -0.66    0.39
 -12   0  -5    0.00    0.35
 -12   0  -5   -0.15    0.48
  12   0   5    0.12    0.47
  11  -1   5   60.01    2.10
 -11   1  -5   60.93    1.88
  11  -1   5   61.37    1.80
 -11   1  -5   60.00    1.97
 -10   2  -5   21.50    0.97
  10  -2   5   17.53    1.17
 -10   2  -5   20.05    1.15
  -9   3  -5    4.47    0.79
  -9   3  -5    5.21    0.55
   9  -3   5    6.90    0.87
   8  -4   5    4.06    0.86
  -8   4  -5    2.13    0.83
  -7   5  -5    3.62    1.02
   7  -5   5    4.81    1.21
   6  -6   5   11.45    1.76
  -6   6  -5    9.89    1.46
 -18  -4  -4    1.08    1.01
  18   4   4    0.35    1.19
  17   3   4    1.59    1.05
 -17  -3  -4    1.71    0.94
  17   3   4    2.06    0.93
  16   2   4    5.43    0.87
  16   2   4    5.25    0.79
 -16  -2  -4    3.56    0.84
 -15  -1  -4    1.03    0.58
  15   1   4    1.70    0.75
  15   1   4    1.33    0.61
 -14   0  -4  340.73    7.44
 -14   0  -4  344.58    7.35
  14   0   4  344.45    7.74
  14   0   4  332.58    7.69
 -13   1  -4  130.06    3.37
  13  -1   4  130.95    3.65
 -13   1  -4  127.96    3.43
 -12   2  -4  439.70    8.94
  12  -2   4  417.55    9.51
 -11   3  -4   34.20    1.39
 -11   3  -4   35.98    1.74
  11  -3   4   35.43    1.77
 -10   4  -4   73.74    2.88
  10  -4   4   74.96    2.90
  -9   5  -4    0.26    0.90
   9  -5   4   -0.06    1.05
  -8   6  -4    1.87    1.04
   8  -6   4    0.92    1.53
 -20  -4  -3    0.10    0.95
  20   4   3    1.15    1.23
 -19  -3  -3    4.69    1.12
  19   3   3    6.38    1.17
  19   3   3    5.69    1.30
  18   2   3   13.71    1.25
 -18  -2  -3   10.94    1.19
  18   2   3   11.35    1.19
 -17  -1  -3   90.90    2.97
  17   1   3   91.87    3.04
  17   1   3   93.83    3.03
 -16   0  -3    0.62    0.54
  16   0   3    0.62    0.53
 -15   1  -3  232.58    5.44
  15  -1   3  228.54    5.78
 -15   1  -3  232.97    5.49
  14  -2   3    9.61    0.96
 -14   2  -3   10.73    0.85
 -14   2  -3   11.27    1.02
  13  -3   3  108.61    3.53
 -13   3  -3  105.27    3.44
 -13   3  -3  109.63    3.01
  12  -4   3    0.04    0.73
 -12   4  -3    0.67    0.84
  11  -5   3    4.47    1.29
 -11   5  -3    4.37    1.03
  10  -6   3    2.26    1.47
 -10   6  -3    1.26    1.12
 -21  -3  -2    0.65    1.02
  21   3   2    0.13    1.04
  21   3   2    0.70    1.19
  20   2   2    8.85    1.26
  20   2   2    7.50    1.15
 -20  -2  -2    7.81    1.07
  19   1   2   21.99    1.52
 -19  -1  -2   20.85    1.42
 -18   0  -2   11.91    1.01
  18   0   2   11.49    1.14
 -17   1  -2  106.06    3.18
  17  -1   2  109.11    3.49
 -17   1  -2  110.23    3.13
  16  -2   2    3.15    0.81
 -16   2  -2    3.65    0.70
 -16   2  -2    2.38    0.55
  15  -3   2   10.28    1.11
 -15   3  -2   10.52    0.89
 -15   3  -2    9.58    1.13
  14  -4   2   -0.45    0.89
 -14   4  -2   -0.07    0.59
 -14   4  -2   -0.31    0.84
  13  -5   2    1.94    1.25
 -13   5  -2    2.69    0.94
  12  -6   2    1.73    1.54
  23   3   1    5.90    1.34
  23   3   1    5.41    1.67
 -23  -3  -1    5.25    1.17
  22   2   1    4.00    1.13
 -22  -2  -1    4.07    1.08
  21   1   1   48.80    2.38
 -21  -1  -1   49.67    2.24
 -20   0  -1    0.60    0.73
  20   0   1   -1.09    0.77
  19  -1   1   19.45    1.49
 -19   1  -1   18.79    1.33
 -18   2  -1    9.00    0.98
  18  -2   1    7.93    1.10
 -18   2  -1   10.61    1.06
  17  -3   1    1.77    0.94
 -17   3  -1    1.84    0.71
 -17   3  -1    1.70    0.89
  16  -4   1   19.98    1.74
 -16   4  -1   17.98    1.63
 -16   4  -1   21.12    1.43
 -15   5  -1   11.13    1.45
  15  -5   1   10.21    1.55
 -24  -2   0    1.70    0.92
  24   2   0    2.26    1.17
  23   1   0    7.29    1.28
 -23  -1   0    7.83    1.18
 -22   0   0   27.63    1.73
  22   0   0   27.71    1.88
  21  -1   0    4.53    0.97
 -21   1   0    4.68    0.97
 -20   2   0   21.79    1.47
 -20   2   0   24.02    1.57
  20  -2   0   20.16    1.60
  19  -3   0    0.57    0.95
 -19   3   0    0.78    1.03
 -19   3   0    0.38    0.77
 -18   4   0    0.84    0.81
 -18   4   0    0.68    1.03
  18  -4   0    1.37    1.04
  17  -5   0    1.59    1.22
 -17   5   0    4.30    1.20
  26   2  -1   -0.27    1.19
  25   1  -1    1.39    1.18
 -25  -1   1    0.38    0.99
 -24   0   1    1.15    0.91
  24   0  -1    1.07    0.98
 -23   1   1    5.26    0.95
  23  -1  -1    3.20    1.04
 -22   2   1   -0.40    0.81
  22  -2  -1    0.30    0.78
 -21   3   1    7.92    1.43
 -21   3   1    7.53    1.14
  21  -3  -1    8.11    1.39
 -20   4   1    1.24    1.10
 -20   4   1   -0.15    0.85
  20  -4  -1    0.33    1.11
  19  -5  -1    6.18    1.58
 -26   0   2    1.82    0.89
  26   0  -2    0.98    1.04
 -25   1   2    2.39    1.04
  25  -1  -2    1.64    1.05
  24  -2  -2    1.09    1.04
 -24   2   2    0.29    0.93
 -23   3   2   -0.06    0.95
  23  -3  -2    1.02    1.06
 -23   3   2    2.62    1.32
  22  -4  -2    1.28    1.27
 -22   4   2    0.45    1.09
 -22   4   2    1.36    0.86
 -26   2   3    3.57    1.01
  26  -2  -3    1.45    1.09
  22  -2 -24    2.95    1.52
 -22   2  24    1.69    1.16
 -19   3  23    5.17    1.41
  19  -3 -23    7.02    1.53
  20  -2 -23    2.38    1.33
 -20   2  23    1.70    1.15
  21  -1 -23   14.76    1.68
 -21   1  23   16.70    1.68
 -17   3  22   -2.04    1.07
  17  -3 -22    0.97    1.06
 -18   2  22   24.82    1.82
  18  -2 -22   26.60    1.97
 -19   1  22   -2.14    0.94
  19  -1 -22   -0.32    1.12
  21   1 -22    2.75    1.32
  22   2 -22    3.92    1.46
 -22  -2  22    1.11    1.26
  14  -4 -21    3.55    1.15
 -14   4  21    3.51    1.30
  15  -3 -21    1.85    1.08
 -15   3  21    1.09    1.12
 -16   2  21    9.56    1.24
  16  -2 -21    7.67    1.28
  17  -1 -21    7.94    1.24
 -17   1  21    5.52    1.01
 -18   0  21    0.57    0.89
  18   0 -21    0.77    1.07
 -19  -1  21   -0.34    0.87
  19   1 -21    0.60    1.17
  20   2 -21    0.83    1.25
 -20  -2  21   -0.91    1.13
 -21  -3  21    3.59    1.27
  21   3 -21    1.96    1.40
 -12   4  20    4.69    1.37
  12  -4 -20    4.97    1.25
  13  -3 -20    4.37    1.02
 -13   3  20    4.72    1.15
  14  -2 -20   -0.17    0.87
 -14   2  20    0.74    0.88
 -15   1  20    2.18    0.76
 -15   1  20    0.33    0.64
  15  -1 -20    2.14    0.91
 -16   0  20   11.98    1.06
  16   0 -20   11.98    1.15
  17   1 -20   26.56    1.75
 -17  -1  20   25.21    1.68
  18   2 -20    4.75    1.37
 -18  -2  20    0.95    1.00
 -19  -3  20    0.29    1.15
  19   3 -20    0.67    1.22
   9  -5 -19    3.79    1.26
  -9   5  19    6.47    1.31
  10  -4 -19   12.94    1.51
 -10   4  19   13.14    1.49
 -11   3  19   10.28    1.25
  11  -3 -19   11.82    1.36
 -12   2  19   70.91    2.50
 -12   2  19   67.69    2.43
  12  -2 -19   70.62    2.80
  13  -1 -19    5.74    0.94
 -13   1  19    8.08    0.81
 -13   1  19    7.54    0.82
 -14   0  19    0.61    0.62
  14   0 -19    1.33    0.64
  14   0 -19    0.48    0.60
 -14   0  19    1.08    0.56
  15   1 -19    7.10    0.92
 -15  -1  19    7.18    0.92
  15   1 -19    8.14    0.99
  16   2 -19    4.92    1.06
 -16  -2  19    5.77    0.99
 -17  -3  19   -1.35    0.97
  17   3 -19    0.61    0.97
  18   4 -19    2.47    1.16
 -18  -4  19    0.92    1.04
   7  -5 -18    4.39    1.36
  -7   5  18    3.64    1.11
   8  -4 -18    6.94    1.26
  -8   4  18    7.68    1.31
  -9   3  18    8.89    0.98
  -9   3  18    6.98    1.10
   9  -3 -18    7.62    1.13
  10  -2 -18   29.50    1.72
 -10   2  18   30.83    1.51
 -10   2  18   31.46    1.51
 -11   1  18    0.37    0.53
 -11   1  18   -0.11    0.44
  11  -1 -18   -0.34    0.54
 -12   0  18    1.67    0.57
  12   0 -18    2.22    0.63
  12   0 -18    1.29    0.64
 -12   0  18    1.99    0.53
  13   1 -18    1.51    0.58
  13   1 -18    0.52    0.58
 -13  -1  18    0.75    0.52
 -14  -2  18    3.66    0.93
  14   2 -18    2.56    0.83
  15   3 -18    2.71    0.98
 -15  -3  18    4.35    1.08
  16   4 -18    2.37    1.12
 -16  -4  18    2.77    1.07
   5  -5 -17   -0.34    1.18
  -5   5  17   -1.23    0.73
  -6   4  17   18.69    1.52
   6  -4 -17   19.14    1.59
  -7   3  17   16.93    1.24
   7  -3 -17   15.36    1.29
  -7   3  17   18.03    1.21
  -8   2  17    1.27    0.55
   8  -2 -17    0.51    0.57
  -8   2  17    0.53    0.53
  -9   1  17   44.71    1.65
  -9   1  17   47.32    1.81
   9  -1 -17   44.56    1.87
  10   0 -17    0.90    0.59
 -10   0  17    0.55    0.43
 -10   0  17    0.49    0.44
  10   0 -17    1.07    0.54
  11   1 -17    7.62    0.80
  11   1 -17    6.60    0.74
 -11  -1  17    8.34    0.84
 -12  -2  17    4.62    0.82
  12   2 -17    4.01    0.68
  12   2 -17    4.88    0.76
  13   3 -17    3.66    0.99
 -13  -3  17    2.88    0.93
  14   4 -17    5.66    1.21
 -14  -4  17    3.54    1.13
   3  -5 -16   -0.51    1.31
   3  -5 -16    0.74    0.86
  -4   4  16    1.11    0.68
   4  -4 -16   -0.38    0.88
   4  -4 -16    0.64    0.73
  -5   3  16    0.95    0.54
   5  -3 -16    0.57    0.54
   6  -2 -16    0.72    0.57
  -6   2  16    0.92    0.53
  -6   2  16    0.81    0.46
   7  -1 -16   29.79    1.46
  -7   1  16   29.70    1.24
  -7   1  16   29.65    1.39
  -8   0  16    1.12    0.44
   8   0 -16    0.61    0.50
   8   0 -16    1.23    0.62
  -8   0  16    0.73    0.44
   9   1 -16   13.23    0.93
  -9  -1  16   13.58    0.97
   9   1 -16   13.65    0.94
 -10  -2  16    6.78    0.79
  10   2 -16    4.87    0.77
  10   2 -16    6.03    0.75
  11   3 -16   45.17    2.20
 -11  -3  16   45.73    2.23
 -12  -4  16    0.14    1.01
  12   4 -16    0.55    0.95
  13   5 -16    0.91    1.14
 -13  -5  16    1.27    1.08
  -1   5  15   16.05    1.60
   1  -5 -15   14.34    1.44
  -2   4  15   32.72    1.81
   2  -4 -15   30.19    1.70
   2  -4 -15   34.08    1.87
  -3   3  15   36.12    1.75
   3  -3 -15   39.15    1.72
   3  -3 -15   38.65    1.79
   4  -2 -15   75.86    2.52
  -4   2  15   79.49    2.53
   4  -2 -15   64.88    2.21
   5  -1 -15    0.60    0.50
  -5   1  15    1.23    0.37
  -5   1  15    1.48    0.40
  -6   0  15    0.79    0.37
   6   0 -15   -1.24    0.49
  -6   0  15   -0.31    0.42
   6   0 -15    1.21    0.41
  -7  -1  15   -0.01    0.37
   7   1 -15    0.63    0.37
   7   1 -15    0.38    0.38
   8   2 -15   85.79    2.61
   8   2 -15   85.15    2.74
  -8  -2  15   82.75    2.79
  -9  -3  15    6.13    0.93
   9   3 -15    5.69    0.96
   9   3 -15    5.73    0.79
 -10  -4  15   11.26    1.33
  10   4 -15   10.48    1.21
  11   5 -15    3.43    1.27
 -11  -5  15    3.14    1.23
   2   6  14   -1.51    1.14
   1   5  14    7.13    1.22
  -1  -5 -14    7.67    1.18
   0   4  14    0.21    0.69
   0  -4 -14   -0.23    0.73
   0  -4 -14    0.35    0.69
  -1   3  14   38.42    1.79
   1  -3 -14   37.43    1.67
   1  -3 -14   38.58    1.73
   2  -2 -14   28.12    1.38
  -2   2  14   28.17    1.40
   2  -2 -14   28.91    1.30
   3  -1 -14    6.54    0.59
  -3   1  14    7.39    0.67
   3  -1 -14    6.79    0.69
   4   0 -14  291.58    6.58
   4   0 -14  292.69    6.11
  -4   0  14  281.74    6.77
  -4   0  14  298.30    5.97
   5   1 -14   12.88    0.83
   5   1 -14    7.39    0.74
  -5  -1  14    8.38    0.74
  -5  -1  14    8.30    0.59
   6   2 -14   44.74    1.71
  -6  -2  14   47.46    1.88
   6   2 -14   42.93    1.74
   7   3 -14    7.53    0.86
   7   3 -14    7.70    0.87
  -7  -3  14    8.39    0.91
  -8  -4  14    6.13    1.09
   8   4 -14    4.62    1.07
  -9  -5  14    4.44    1.23
   9   5 -14    2.87    1.03
   4   6  13   10.02    1.47
  -3  -5 -13    2.87    1.00
   3   5  13    5.55    1.15
  -2  -4 -13   46.44    2.05
   2   4  13   45.35    2.23
  -2  -4 -13   43.75    2.08
  -1  -3 -13   33.73    1.55
  -1  -3 -13   35.73    1.62
   1   3  13   35.94    1.73
   0  -2 -13   17.80    1.02
   0   2  13   18.42    1.13
   0  -2 -13   16.72    1.01
   1  -1 -13  152.86    3.87
  -1   1  13  150.19    4.00
   1  -1 -13  155.02    3.59
  -2   0  13    0.23    0.48
   2   0 -13    1.06    0.38
   2   0 -13   -0.01    0.35
   3   1 -13  170.52    4.17
  -3  -1  13  171.91    3.38
  -3  -1  13  165.41    4.29
  -3  -1  13  167.50    4.00
   4   2 -13   -0.12    0.36
  -4  -2  13    1.78    0.52
  -4  -2  13    0.48    0.48
   5   3 -13    0.51    0.51
  -5  -3  13    0.76    0.67
  -5  -3  13    1.87    0.61
   6   4 -13    0.65    0.86
  -6  -4  13    1.10    0.82
   6   4 -13   -0.57    0.60
  -7  -5  13    2.85    1.10
   7   5 -13    0.86    1.03
  -8  -6  13    2.70    1.25
   5   5  12    0.02    1.00
  -5  -5 -12    0.00    0.91
   4   4  12   38.65    2.09
  -4  -4 -12   36.16    1.88
  -3  -3 -12   12.30    0.90
  -3  -3 -12   10.31    0.91
   3   3  12   10.87    1.03
  -2  -2 -12  387.13    8.27
   2   2  12  393.58    9.08
  -2  -2 -12  390.84    8.51
   1   1  12   15.72    0.63
  -1  -1 -12   16.15    0.92
   1   1  12   16.04    0.96
  -1  -1 -12   15.35    0.81
   0   0  12 2644.52   53.00
   0   0  12 2539.32   49.69
   0   0 -12 2526.48   48.26
   0   0 -12 2690.14   50.74
   1   1 -12  129.47    3.40
   1   1 -12  134.19    2.66
  -1  -1  12  131.77    3.25
  -1  -1  12  128.73    3.47
   2   2 -12  307.68    6.86
  -2  -2  12  304.73    7.08
  -2  -2  12  295.44    6.77
   3   3 -12    1.00    0.51
  -3  -3  12    1.60    0.61
  -3  -3  12    2.01    0.67
   4   4 -12   27.85    1.44
  -4  -4  12   26.00    1.54
  -4  -4  12   22.95    1.66
   5   5 -12   29.30    1.92
  -5  -5  12   33.02    2.04
   6   6 -12    2.01    1.21
  -6  -6  12    4.78    1.40
  -7  -5 -11    6.91    1.20
   7   5  11    5.74    1.09
   6   4  11   10.66    1.24
  -6  -4 -11   11.22    1.16
   5   3  11   95.43    3.21
  -5  -3 -11   91.37    2.68
  -5  -3 -11   85.56    2.80
  -4  -2 -11   -0.18    0.48
  -4  -2 -11    0.27    0.37
   4   2  11   -0.03    0.43
  -3  -1 -11  217.23    4.76
   3   1  11  217.17    4.48
  -3  -1 -11  208.50    4.92
   3   1  11  211.04    5.27
   2   0  11    0.16    0.45
  -2   0 -11   -0.17    0.36
  -2   0 -11    0.52    0.47
   2   0  11   -0.27    0.45
  -1   1 -11   78.92    1.70
   1  -1  11   74.78    2.25
   1  -1  11   74.72    2.14
  -1   1 -11   74.02    2.25
   0  -2  11   16.68    0.95
   0  -2  11   15.39    0.95
   0   2 -11   17.23    0.98
   1   3 -11    2.17    0.54
  -1  -3  11    1.78    0.59
  -1  -3  11    1.74    0.63
  -2  -4  11    0.66    0.89
   2   4 -11    3.40    0.76
  -2  -4  11    3.82    0.75
  -3  -5  11   -0.08    1.04
  -3  -5  11   -0.21    1.12
   3   5 -11   -0.08    0.86
   4   6 -11    1.77    1.16
  -9  -5 -10    3.50    1.10
   9   5  10    4.11    1.18
  -8  -4 -10    2.68    0.87
   8   4  10    2.74    0.92
  -7  -3 -10   25.96    1.44
   7   3  10   27.59    1.59
  -6  -2 -10   20.26    1.03
   6   2  10   21.62    1.25
  -6  -2 -10   19.06    1.09
   5   1  10   12.94    0.89
   5   1  10   11.03    0.68
  -5  -1 -10   12.59    0.80
  -5  -1 -10   11.16    0.72
  -4   0 -10   38.91    1.26
   4   0  10   37.84    1.30
   4   0  10   39.39    1.48
  -4   0 -10   39.30    1.45
   3  -1  10  584.56   12.88
  -3   1 -10  613.27   11.56
   3  -1  10  610.01   12.30
  -3   1 -10  615.15   12.57
   2  -2  10  172.14    4.20
  -2   2 -10  167.38    4.23
   2  -2  10  166.86    4.19
   1  -3  10   76.74    2.53
   1  -3  10   71.23    2.34
  -1   3 -10   72.18    2.43
   0  -4  10   21.45    1.38
   0  -4  10   18.74    1.46
   0   4 -10   19.69    1.31
  -1  -5  10   60.80    2.55
  -1  -5  10   58.70    2.74
   1   5 -10   56.59    2.48
  -2  -6  10    0.70    1.39
  11   5   9    2.31    1.03
 -11  -5  -9   -0.90    0.91
 -10  -4  -9   16.25    1.33
  10   4   9   14.88    1.43
  -9  -3  -9   -0.22    0.64
   9   3   9   -0.60    0.67
   8   2   9   93.52    3.04
  -8  -2  -9   96.56    2.82
   8   2   9   95.54    2.56
  -8  -2  -9   93.14    2.53
   7   1   9   58.24    1.73
   7   1   9   53.90    1.99
  -7  -1  -9   59.69    1.78
  -7  -1  -9   56.85    1.83
   6   0   9   -0.90    0.44
   6   0   9    0.54    0.52
  -6   0  -9   -0.37    0.41
  -6   0  -9   -0.35    0.47
   5  -1   9   84.92    2.42
  -5   1  -9   88.01    2.49
   5  -1   9   84.26    2.39
  -5   1  -9   86.08    2.07
   4  -2   9   39.39    1.45
  -4   2  -9   35.96    1.49
  -4   2  -9   39.74    1.12
   4  -2   9   38.65    1.52
   3  -3   9    9.57    0.74
  -3   3  -9    8.66    0.82
   3  -3   9    7.62    0.87
   2  -4   9   10.66    1.19
  -2   4  -9   12.26    1.09
   2  -4   9   11.20    1.01
   1  -5   9    5.02    1.24
  -1   5  -9    6.07    1.06
   0  -6   9   -0.16    1.35
 -13  -5  -8    2.27    1.03
  13   5   8    3.22    1.10
  12   4   8   13.50    1.53
 -12  -4  -8   15.65    1.48
 -11  -3  -8  125.16    3.75
  11   3   8  124.65    4.08
 -10  -2  -8  168.09    4.29
  10   2   8  163.24    4.63
  10   2   8  167.03    4.06
   9   1   8   93.51    2.56
  -9  -1  -8   90.20    2.43
  -9  -1  -8   93.42    2.64
   9   1   8   92.09    2.82
   8   0   8  758.65   15.12
  -8   0  -8  758.71   15.22
  -8   0  -8  745.74   14.63
   8   0   8  737.22   15.90
  -7   1  -8   52.47    1.55
   7  -1   8   54.03    1.81
   7  -1   8   52.54    1.69
  -7   1  -8   53.69    1.80
   6  -2   8   50.51    1.88
  -6   2  -8   51.00    1.48
  -6   2  -8   55.40    1.94
   6  -2   8   50.47    1.68
  -5   3  -8   -0.64    0.55
   5  -3   8    0.83    0.64
   5  -3   8    0.09    0.51
  -4   4  -8   10.63    1.07
   4  -4   8    9.47    1.10
  -3   5  -8    1.14    0.91
   3  -5   8    1.67    1.11
  -2   6  -8    5.36    1.22
   2  -6   8    4.95    1.54
 -15  -5  -7    0.44    1.00
  14   4   7   38.85    2.31
 -14  -4  -7   41.17    2.25
  13   3   7   -0.08    0.87
 -13  -3  -7    0.58    0.78
  12   2   7    0.57    0.59
 -12  -2  -7   -0.08    0.47
  12   2   7   -0.06    0.53
  11   1   7   20.17    1.19
 -11  -1  -7   21.02    1.00
  11   1   7   23.39    1.13
 -11  -1  -7   18.70    1.08
 -10   0  -7   -0.11    0.48
  10   0   7    0.34    0.41
 -10   0  -7    0.15    0.35
  10   0   7    0.99    0.43
  -9   1  -7    1.83    0.47
   9  -1   7    2.25    0.51
   9  -1   7    2.16    0.58
  -9   1  -7    1.59    0.42
   8  -2   7    0.12    0.53
  -8   2  -7   -0.01    0.39
   8  -2   7    0.14    0.46
  -8   2  -7   -0.25    0.49
   7  -3   7    1.26    0.64
  -7   3  -7    1.31    0.61
  -6   4  -7   11.59    1.15
   6  -4   7   12.41    1.17
   5  -5   7   -0.46    1.03
  -5   5  -7    0.31    0.87
  -4   6  -7   30.55    2.17
   4  -6   7   32.72    2.35
 -16  -4  -6   -0.05    0.94
  16   4   6    1.83    1.16
 -15  -3  -6    7.00    1.10
  15   3   6    7.01    1.09
  14   2   6   17.97    1.28
  14   2   6   15.10    1.09
 -14  -2  -6   14.87    1.11
 -13  -1  -6    9.00    0.83
  13   1   6   10.09    0.92
  13   1   6    9.96    0.88
 -12   0  -6   25.11    1.20
 -12   0  -6   25.64    1.15
  12   0   6   29.00    1.28
  12   0   6   24.75    1.27
 -11   1  -6  315.86    6.82
  11  -1   6  323.62    7.30
 -11   1  -6  317.64    7.15
  11  -1   6  325.17    7.12
 -10   2  -6   87.20    2.31
  10  -2   6   84.61    2.71
 -10   2  -6   73.85    2.55
   9  -3   6  214.46    5.55
  -9   3  -6  214.34    5.54
  -9   3  -6  220.15    4.83
  -8   4  -6    7.85    1.06
   8  -4   6    6.46    1.11
  -7   5  -6   16.16    1.52
   7  -5   6   17.27    1.62
   6  -6   6    0.77    1.42
  -6   6  -6    1.19    1.10
 -18  -4  -5   10.29    1.45
  18   4   5   10.53    1.65
 -17  -3  -5   11.61    1.34
  17   3   5   13.66    1.42
  17   3   5   12.94    1.50
  16   2   5   96.95    3.08
  16   2   5   96.41    3.31
 -16  -2  -5   89.28    3.12
  15   1   5   54.16    2.05
  15   1   5   48.92    2.01
 -15  -1  -5   51.05    2.01
 -14   0  -5    0.30    0.40
  14   0   5    0.45    0.55
  14   0   5    0.40    0.54
 -14   0  -5   -0.27    0.60
 -13   1  -5    4.56    0.64
 -13   1  -5    3.72    0.60
  13  -1   5    2.81    0.70
  12  -2   5    1.23    0.69
 -12   2  -5    1.93    0.54
 -12   2  -5    1.24    0.65
 -11   3  -5    9.44    0.77
 -11   3  -5    8.28    0.96
  11  -3   5    8.02    0.99
  10  -4   5   42.68    2.11
 -10   4  -5   39.90    2.13
   9  -5   5    1.11    1.15
  -9   5  -5   -0.01    0.91
  -8   6  -5    3.73    1.15
   8  -6   5    5.58    1.71
 -20  -4  -4   -0.34    1.03
  20   4   4   -0.17    1.30
 -19  -3  -4   24.75    1.85
  19   3   4   26.24    1.80
  19   3   4   25.29    2.01
 -18  -2  -4    7.86    1.12
  18   2   4    8.02    1.12
  18   2   4    6.32    1.01
  17   1   4    7.95    1.01
 -17  -1  -4    5.94    0.83
  17   1   4    6.75    0.92
  16   0   4    5.53    0.79
 -16   0  -4    5.19    0.71
  15  -1   4    1.42    0.68
 -15   1  -4   -0.06    0.55
 -15   1  -4    0.54    0.51
 -14   2  -4   41.36    1.64
 -14   2  -4   41.29    1.80
  14  -2   4   38.26    1.83
 -13   3  -4    7.10    0.94
  13  -3   4    7.05    0.96
 -13   3  -4    7.81    0.78
  12  -4   4    2.95    1.00
 -12   4  -4    2.24    0.97
  11  -5   4    4.75    1.31
 -11   5  -4    3.50    1.14
 -10   6  -4    1.78    1.13
  10  -6   4    3.29    1.47
  21   3   3    5.95    1.46
 -21  -3  -3    4.55    1.17
  21   3   3    3.18    1.32
  20   2   3    4.85    1.08
 -20  -2  -3    6.76    1.14
  20   2   3    5.01    1.25
  19   1   3    9.49    1.13
 -19  -1  -3   11.57    1.15
 -18   0  -3   -0.14    0.50
  18   0   3   -0.59    0.58
 -17   1  -3   91.92    2.86
 -17   1  -3   89.65    2.81
  17  -1   3   96.10    3.19
  16  -2   3    5.66    0.97
 -16   2  -3    7.69    0.93
 -16   2  -3    8.97    0.81
 -15   3  -3   22.38    1.22
 -15   3  -3   20.93    1.52
  15  -3   3   20.31    1.55
 -14   4  -3    3.12    1.02
  14  -4   3    2.39    0.90
 -13   5  -3   -0.30    0.96
  13  -5   3    1.45    1.26
  12  -6   3    7.00    1.82
  23   3   2    0.42    1.16
  23   3   2    0.48    1.58
 -23  -3  -2   -0.04    1.02
 -22  -2  -2   22.29    1.74
  22   2   2   23.27    1.80
 -21  -1  -2    0.20    0.69
  21   1   2    0.81    0.98
 -20   0  -2   91.21    3.07
  20   0   2   90.25    3.26
  19  -1   2   19.72    1.52
 -19   1  -2   21.54    1.40
 -18   2  -2   55.08    2.17
  18  -2   2   48.73    2.31
 -18   2  -2   52.57    2.20
 -17   3  -2    1.56    0.74
 -17   3  -2    0.81    0.89
  17  -3   2    0.73    0.89
  16  -4   2   13.19    1.49
 -16   4  -2   12.41    1.47
 -15   5  -2    0.10    0.99
  15  -5   2   -1.66    1.15
  24   2   1    4.15    1.36
 -24  -2  -1    5.07    1.15
  23   1   1   11.59    1.51
 -23  -1  -1   10.91    1.31
 -22   0  -1    0.75    0.81
  22   0   1    0.33    0.84
  21  -1   1   48.64    2.41
 -21   1  -1   51.34    2.26
 -20   2  -1    1.90    0.80
 -20   2  -1   -0.48    0.90
  20  -2   1    0.22    0.87
 -19   3  -1   17.03    1.34
 -19   3  -1   18.95    1.59
  19  -3   1   14.34    1.54
  18  -4   1    0.25    1.01
 -18   4  -1    0.68    0.84
 -18   4  -1    0.69    1.05
 -17   5  -1    2.20    1.11
  17  -5   1    1.65    1.25
  25   1   0    2.73    1.19
 -25  -1   0    0.89    1.00
  24   0   0   16.61    1.58
 -24   0   0   15.26    1.45
 -23   1   0    9.26    1.22
  23  -1   0    7.29    1.29
 -22   2   0    4.91    1.02
  22  -2   0    3.96    1.07
 -21   3   0   14.55    1.34
  21  -3   0   16.27    1.63
 -21   3   0   14.18    1.58
 -20   4   0    3.17    0.99
  20  -4   0    3.82    1.29
 -20   4   0    4.09    1.26
  26   0  -1    0.37    1.01
 -26   0   1    0.74    0.86
  25  -1  -1   -0.13    0.82
 -25   1   1    2.21    1.03
 -24   2   1   12.82    1.41
  24  -2  -1   12.93    1.52
 -23   3   1    1.42    0.95
  23  -3  -1    2.30    0.95
  22  -4  -1    3.03    1.29
 -22   4   1    2.75    0.96
 -22   4   1    4.27    1.30
 -26   2   2   11.61    1.36
 -19   3  24    8.70    1.57
 -20   2  24    1.57    1.24
  20  -2 -24    1.87    1.22
  21  -1 -24    1.77    1.29
 -17   3  23   -0.29    1.16
  17  -3 -23    0.05    1.13
  18  -2 -23    5.19    1.29
 -18   2  23    4.84    1.40
 -19   1  23   15.24    1.47
  19  -1 -23   13.92    1.59
  22   2 -23    6.11    1.53
 -22  -2  23    6.33    1.37
  14  -4 -22    2.92    1.21
 -14   4  22    1.14    1.28
  15  -3 -22    0.22    1.04
 -15   3  22    0.11    1.19
  16  -2 -22   43.54    2.40
 -16   2  22   43.60    2.14
 -17   1  22    7.24    1.09
  17  -1 -22    6.71    1.27
  18   0 -22   33.63    2.00
 -18   0  22   35.07    1.98
  19   1 -22    0.20    1.27
 -19  -1  22    1.38    0.92
 -20  -2  22    0.65    0.98
  20   2 -22    1.64    1.34
  12  -4 -21    3.49    1.22
 -12   4  21    3.48    1.35
  13  -3 -21    2.53    1.09
 -13   3  21    3.85    1.17
  14  -2 -21   -0.33    0.91
 -14   2  21    1.30    0.89
  15  -1 -21   11.08    1.31
 -15   1  21   12.41    1.08
 -15   1  21   10.74    1.07
 -16   0  21    1.11    0.72
  16   0 -21   -1.38    0.70
  17   1 -21    5.84    1.25
 -17  -1  21    7.37    1.15
 -18  -2  21   17.48    1.59
  18   2 -21   17.23    1.75
  19   3 -21    4.74    1.38
 -19  -3  21    4.76    1.25
   9  -5 -20    2.81    1.32
  10  -4 -20    1.13    1.06
 -10   4  20    3.39    1.24
 -11   3  20   16.92    1.48
  11  -3 -20   16.33    1.50
 -12   2  20    9.91    1.10
 -12   2  20    9.43    0.95
  12  -2 -20   11.13    1.22
  13  -1 -20    7.39    1.06
 -13   1  20    8.93    0.90
 -13   1  20    8.33    0.87
 -14   0  20   10.77    1.00
  15   1 -20    1.75    0.85
  15   1 -20    1.96    0.86
 -15  -1  20    2.54    0.85
  16   2 -20   10.38    1.30
 -16  -2  20   11.49    1.31
  17   3 -20    1.57    1.06
 -17  -3  20    1.05    0.91
  -7   5  19    4.69    1.34
   7  -5 -19    4.09    1.35
   8  -4 -19   11.87    1.45
  -8   4  19   14.67    1.55
  -9   3  19   10.30    1.22
   9  -3 -19    9.71    1.17
  -9   3  19   11.87    1.01
  10  -2 -19   24.09    1.59
 -10   2  19   21.91    1.33
 -10   2  19   22.34    1.33
  11  -1 -19   12.98    1.14
 -11   1  19   14.57    1.00
 -11   1  19   12.23    0.96
 -12   0  19    0.33    0.59
 -12   0  19    0.05    0.52
  12   0 -19   -0.09    0.61
 -13  -1  19    5.78    0.83
  13   1 -19    5.12    0.78
  13   1 -19    5.72    0.84
 -14  -2  19   23.64    1.64
  14   2 -19   25.12    1.66
  15   3 -19    2.65    1.03
 -15  -3  19    2.45    0.91
  16   4 -19    1.06    1.00
 -16  -4  19    1.38    0.96
   5  -5 -18    8.46    1.48
  -5   5  18    3.78    1.13
  -6   4  18    4.25    1.10
   6  -4 -18    3.35    1.04
   7  -3 -18   73.50    2.87
  -7   3  18   78.83    2.76
  -7   3  18   79.49    2.81
  -8   2  18    1.40    0.60
   8  -2 -18    0.81    0.67
  -8   2  18    1.59    0.54
   9  -1 -18   32.03    1.62
  -9   1  18   32.17    1.52
  -9   1  18   33.09    1.41
 -10   0  18   24.47    1.32
  10   0 -18   23.83    1.35
 -10   0  18   23.61    1.08
  10   0 -18   23.10    1.19
 -11  -1  18    0.68    0.48
  11   1 -18    0.03    0.53
  11   1 -18    0.17    0.48
  12   2 -18   18.57    1.20
 -12  -2  18   17.87    1.37
  12   2 -18   17.29    1.27
  13   3 -18   -0.24    0.83
 -13  -3  18    0.78    0.85
  14   4 -18    4.57    1.15
 -14  -4  18    2.74    1.04
   3  -5 -17    2.10    0.99
   3  -5 -17    1.28    1.26
   4  -4 -17    9.55    1.24
   4  -4 -17    9.86    1.15
  -4   4  17   11.02    1.29
   5  -3 -17    4.73    0.88
  -5   3  17    6.28    0.79
  -6   2  17    4.76    0.72
  -6   2  17    5.39    0.70
   6  -2 -17    5.85    0.82
  -7   1  17   14.28    0.88
  -7   1  17   12.06    0.92
   7  -1 -17   14.64    1.04
   8   0 -17    0.12    0.50
  -8   0  17    1.77    0.48
   8   0 -17   -0.32    0.58
  -8   0  17    0.53    0.45
  -9  -1  17   49.46    1.95
   9   1 -17   50.36    1.83
   9   1 -17   40.04    1.73
  10   2 -17   26.45    1.37
 -10  -2  17   25.58    1.49
  10   2 -17   26.63    1.47
  11   3 -17   66.93    2.73
 -11  -3  17   63.93    2.68
 -12  -4  17    4.86    1.17
  12   4 -17    3.61    1.07
 -13  -5  17    3.28    1.24
  13   5 -17    3.98    1.21
   1  -5 -16    0.74    0.87
  -1   5  16    1.54    1.12
   2  -4 -16    0.97    0.73
  -2   4  16    0.80    0.80
   2  -4 -16    1.39    0.95
  -3   3  16   20.27    1.31
   3  -3 -16   19.36    1.30
   3  -3 -16   21.14    1.28
   4  -2 -16    4.33    0.62
  -4   2  16    3.06    0.62
   4  -2 -16    3.69    0.68
   5  -1 -16  124.68    3.70
  -5   1  16  143.12    3.42
  -5   1  16  144.81    3.82
  -6   0  16   92.77    2.34
   6   0 -16   90.51    2.77
  -6   0  16   89.60    2.80
   6   0 -16   96.71    2.46
   7   1 -16   30.05    1.40
   7   1 -16   31.55    1.34
  -7  -1  16   30.60    1.47
   8   2 -16    1.01    0.57
  -8  -2  16    1.17    0.48
   8   2 -16    1.34    0.51
  -9  -3  16    0.46    0.75
   9   3 -16    1.24    0.61
   9   3 -16    1.03    0.74
 -10  -4  16   -0.23    0.88
  10   4 -16    0.27    0.86
  11   5 -16    2.70    1.14
 -11  -5  16    4.72    1.32
   1   5  15   10.85    1.36
  -1  -5 -15    8.77    1.17
   0  -4 -15   -0.11    0.66
   0   4  15   -0.07    0.76
   0  -4 -15    0.25    0.89
   1  -3 -15   14.94    1.05
   1  -3 -15   14.46    1.10
  -1   3  15   12.71    1.06
   2  -2 -15    0.75    0.51
   2  -2 -15    0.19    0.41
  -2   2  15   -0.06    0.45
   3  -1 -15    4.89    0.53
   3  -1 -15    4.03    0.64
  -3   1  15    5.40    0.63
   4   0 -15    1.36    0.47
  -4   0  15   -0.88    0.45
  -4   0  15    0.51    0.35
   4   0 -15    0.44    0.49
   5   1 -15    1.39    0.48
  -5  -1  15    1.10    0.43
   5   1 -15    1.73    0.51
   6   2 -15    0.25    0.50
  -6  -2  15    0.69    0.51
   6   2 -15    0.87    0.49
   7   3 -15    1.21    0.60
   7   3 -15    1.54    0.70
  -7  -3  15   -0.11    0.50
   8   4 -15    9.53    1.28
  -8  -4  15   10.60    1.28
  -9  -5  15    0.64    1.13
   9   5 -15   -0.33    1.05
  -3  -5 -14   10.07    1.32
   3   5  14   14.27    1.56
  -2  -4 -14    0.69    0.79
   2   4  14    0.95    0.78
  -2  -4 -14   -0.90    0.66
  -1  -3 -14   13.74    1.03
   1   3  14   13.82    1.10
  -1  -3 -14   12.32    1.02
   0  -2 -14   51.95    1.92
   0  -2 -14   50.36    1.82
   0   2  14   52.49    2.06
  -1   1  14    0.35    0.32
   1  -1 -14    0.21    0.42
   2   0 -14  132.71    2.99
  -2   0  14  134.98    3.59
  -2   0  14  129.61    3.05
   2   0 -14  131.80    3.46
   3   1 -14    7.04    0.64
  -3  -1  14    6.42    0.69
  -3  -1  14    7.36    0.74
  -4  -2  14  396.62    8.59
  -4  -2  14  368.18    8.92
   4   2 -14  403.58    8.65
  -5  -3  14    0.48    0.64
  -5  -3  14    1.19    0.60
   5   3 -14    0.51    0.52
  -6  -4  14   52.73    2.38
   6   4 -14   52.36    2.15
   6   4 -14   51.43    2.40
  -7  -5  14    4.92    1.25
   7   5 -14    3.77    1.16
  -8  -6  14    1.40    1.23
   5   5  13    4.36    1.15
  -5  -5 -13    4.64    1.09
  -4  -4 -13    3.45    0.92
   4   4  13    5.50    1.05
   3   3  13   22.37    1.43
  -3  -3 -13   23.48    1.32
  -3  -3 -13   24.77    1.30
  -2  -2 -13    5.97    0.66
  -2  -2 -13    6.54    0.73
   2   2  13    6.75    0.81
  -1  -1 -13  130.86    3.17
  -1  -1 -13  126.98    3.38
   1   1  13  126.54    3.55
  -1  -1  13  158.35    3.78
   1   1 -13  157.68    3.16
   1   1 -13  156.62    3.99
  -1  -1  13  154.11    4.05
  -2  -2  13    4.11    0.64
  -2  -2  13    4.83    0.65
   2   2 -13    4.05    0.62
   3   3 -13  194.52    4.90
  -3  -3  13  194.40    5.11
  -3  -3  13  186.65    4.98
  -4  -4  13    5.21    0.89
  -4  -4  13    2.67    0.90
   4   4 -13    4.64    0.79
   5   5 -13   15.90    1.60
  -5  -5  13   20.02    1.68
   6   6 -13    3.60    1.31
  -6  -6  13    0.08    1.14
  -7  -5 -12    3.92    1.09
   7   5  12    3.59    1.15
  -6  -4 -12    0.70    0.80
   6   4  12    0.94    0.76
   5   3  12    2.29    0.75
  -5  -3 -12    5.09    0.68
  -5  -3 -12    2.72    0.58
   4   2  12    3.46    0.64
  -4  -2 -12    2.51    0.55
  -4  -2 -12    3.11    0.50
   3   1  12    4.72    0.58
  -3  -1 -12    5.19    0.60
  -3  -1 -12    6.70    0.58
   3   1  12    5.60    0.65
   2   0  12  296.52    6.31
  -2   0 -12  302.98    6.18
   2   0  12  303.63    7.00
  -2   0 -12  307.25    6.74
   1  -1  12   14.82    0.89
  -1   1 -12   15.84    0.59
  -1   1 -12   15.90    0.96
   1  -1  12   15.42    0.87
   0   2 -12  216.90    5.22
   0  -2  12  207.36    5.10
   0  -2  12  220.34    5.30
   1   3 -12  117.23    3.34
  -1  -3  12  103.55    3.28
  -1  -3  12  120.80    3.46
   2   4 -12   38.37    1.82
  -2  -4  12   38.79    2.06
  -2  -4  12   42.11    1.91
   3   5 -12    0.78    0.91
  -3  -5  12    0.53    1.01
  -3  -5  12    0.56    1.14
   4   6 -12    0.27    1.13
  -9  -5 -11    1.94    1.02
   9   5  11    1.33    1.03
   8   4  11    8.10    1.15
  -8  -4 -11    6.00    1.02
  -7  -3 -11    1.59    0.60
   7   3  11    1.03    0.72
  -6  -2 -11    6.76    0.74
  -6  -2 -11    8.09    0.74
   6   2  11    7.02    0.85
   5   1  11  636.12   13.93
  -5  -1 -11  622.59   13.08
   5   1  11  641.12   12.69
  -5  -1 -11  653.43   12.72
  -4   0 -11   -0.43    0.37
   4   0  11    0.64    0.47
   4   0  11    0.24    0.40
  -4   0 -11    0.67    0.44
  -3   1 -11  212.69    4.29
  -3   1 -11  214.30    5.00
   3  -1  11  203.19    5.01
   3  -1  11  207.49    4.80
   2  -2  11   54.83    1.86
   2  -2  11   54.89    1.90
  -2   2 -11   52.18    1.92
  -1   3 -11   11.08    0.95
   1  -3  11    9.83    0.83
   1  -3  11   10.88    0.98
   0   4 -11  217.46    5.73
   0  -4  11  232.87    5.83
   0  -4  11  219.22    5.87
  -1  -5  11    0.04    0.90
  -1  -5  11    0.37    0.93
   1   5 -11    0.34    0.91
  -2  -6  11    3.49    1.41
 -11  -5 -10   -1.33    0.83
  11   5  10    0.76    0.95
 -10  -4 -10    5.47    1.03
  10   4  10    5.25    1.03
  -9  -3 -10    6.20    0.89
   9   3  10    4.61    0.95
  -8  -2 -10  146.27    3.62
   8   2  10  144.63    4.20
  -8  -2 -10  143.90    3.85
  -7  -1 -10   66.25    2.00
   7   1  10   67.31    2.28
  -7  -1 -10   64.83    2.04
   7   1  10   64.31    1.91
  -6   0 -10  655.68   13.46
   6   0  10  650.78   14.06
   6   0  10  649.27   13.18
  -6   0 -10  663.42   12.84
   5  -1  10   11.22    0.83
   5  -1  10   13.30    0.84
  -5   1 -10   12.48    0.65
  -5   1 -10   11.23    0.79
  -4   2 -10   35.72    1.54
   4  -2  10   34.54    1.45
   4  -2  10   34.67    1.39
   3  -3  10    3.25    0.54
  -3   3 -10    4.86    0.71
   3  -3  10    4.39    0.77
   2  -4  10   52.43    2.37
   2  -4  10   61.26    2.24
  -2   4 -10   55.24    2.32
  -1   5 -10    3.22    1.07
   1  -5  10    2.00    1.12
   0  -6  10    3.13    1.39
  13   5   9    9.04    1.41
 -13  -5  -9    8.82    1.33
 -12  -4  -9    3.99    1.04
  12   4   9    3.63    1.16
 -11  -3  -9   61.75    2.50
  11   3   9   68.96    2.84
 -10  -2  -9   44.92    1.86
  10   2   9   46.65    1.68
  10   2   9   45.74    2.00
   9   1   9    3.56    0.58
  -9  -1  -9    3.57    0.56
   9   1   9    2.93    0.58
  -9  -1  -9    2.66    0.63
   8   0   9    0.25    0.44
  -8   0  -9    0.29    0.39
   8   0   9   -0.25    0.49
  -8   0  -9    0.42    0.47
  -7   1  -9   57.53    1.67
   7  -1   9   55.12    1.89
  -7   1  -9   58.52    1.95
   7  -1   9   58.61    1.84
  -6   2  -9   41.01    1.68
  -6   2  -9   41.64    1.27
   6  -2   9   40.59    1.66
   6  -2   9   40.58    1.49
   5  -3   9  163.29    4.47
  -5   3  -9  167.41    4.54
   5  -3   9  174.54    4.29
  -4   4  -9   30.86    1.70
   4  -4   9   30.09    1.70
   3  -5   9    9.57    1.42
  -3   5  -9   11.84    1.31
   2  -6   9   -0.49    1.27
  -2   6  -9   -0.64    1.02
  14   4   8    5.86    1.21
 -14  -4  -8    7.03    1.25
 -13  -3  -8   11.87    1.24
  13   3   8   13.89    1.41
  12   2   8    3.89    0.70
 -12  -2  -8    3.29    0.65
  12   2   8    3.26    0.73
 -11  -1  -8    0.67    0.59
  11   1   8    0.04    0.53
 -11  -1  -8    0.13    0.46
  11   1   8    0.52    0.53
  10   0   8   14.19    0.91
 -10   0  -8   11.48    0.77
 -10   0  -8   13.97    0.89
  10   0   8   12.08    0.85
   9  -1   8   95.01    2.75
  -9   1  -8   95.05    2.45
   9  -1   8   89.98    2.56
  -9   1  -8   90.19    2.67
  -8   2  -8   -0.36    0.37
   8  -2   8    0.76    0.60
  -8   2  -8    0.41    0.43
   8  -2   8   -0.01    0.49
   7  -3   8   97.87    3.12
  -7   3  -8   95.83    3.09
   6  -4   8    0.45    0.86
  -6   4  -8    0.50    0.67
   5  -5   8   13.75    1.55
  -5   5  -8   13.45    1.40
  -4   6  -8    2.45    1.22
   4  -6   8    4.60    1.47
 -16  -4  -7    1.01    1.00
  16   4   7    3.59    1.30
 -15  -3  -7    5.27    1.04
  15   3   7    4.78    1.15
  14   2   7   16.68    1.29
  14   2   7   16.17    1.13
 -14  -2  -7   15.95    1.21
 -13  -1  -7  108.85    3.09
  13   1   7   93.90    3.12
  13   1   7  104.98    3.03
  12   0   7    0.66    0.49
 -12   0  -7   -0.64    0.37
 -12   0  -7    0.16    0.50
  12   0   7    1.07    0.43
 -11   1  -7   23.36    1.08
  11  -1   7   23.88    1.29
 -11   1  -7   22.72    1.17
  11  -1   7   23.21    1.12
 -10   2  -7   17.09    0.90
  10  -2   7   17.14    1.16
 -10   2  -7   16.68    1.14
   9  -3   7    1.86    0.62
  -9   3  -7    2.82    0.73
  -8   4  -7    6.53    1.05
   8  -4   7    5.53    1.10
  -7   5  -7   17.14    1.58
   7  -5   7   16.72    1.67
  -6   6  -7    4.66    1.23
   6  -6   7    2.93    1.41
 -18  -4  -6    5.34    1.20
  18   4   6    6.16    1.44
  17   3   6    3.99    1.17
 -17  -3  -6    4.77    1.12
 -16  -2  -6   16.24    1.31
  16   2   6   17.84    1.32
  16   2   6   21.60    1.50
 -15  -1  -6   24.12    1.35
  15   1   6   28.10    1.51
  15   1   6   27.32    1.45
  14   0   6   14.82    0.98
  14   0   6   14.40    1.03
 -14   0  -6   15.31    0.98
 -14   0  -6   14.83    1.00
 -13   1  -6    8.95    0.76
 -13   1  -6    9.33    0.88
  13  -1   6    9.16    0.92
 -12   2  -6   13.90    0.90
  12  -2   6   12.23    1.09
 -12   2  -6   13.77    1.07
 -11   3  -6   10.27    0.80
  11  -3   6    9.36    1.03
 -11   3  -6   10.65    1.09
 -10   4  -6   59.16    2.64
  10  -4   6   63.59    2.67
  -9   5  -6   11.42    1.37
   9  -5   6   12.41    1.53
  -8   6  -6    6.25    1.34
   8  -6   6    7.29    1.59
  20   4   5   -0.77    1.27
 -19  -3  -5    4.44    1.18
  19   3   5    2.99    1.25
  18   2   5    1.24    0.85
 -18  -2  -5    1.30    0.79
  18   2   5    0.72    1.03
  17   1   5   10.01    1.01
  17   1   5    8.74    1.02
 -17  -1  -5    8.87    1.00
  16   0   5   -0.07    0.56
 -16   0  -5    0.55    0.49
 -15   1  -5   57.49    2.04
  15  -1   5   52.70    2.19
 -15   1  -5   52.47    1.97
 -14   2  -5    9.10    0.79
 -14   2  -5    8.72    0.92
  14  -2   5    9.62    1.01
 -13   3  -5    0.43    0.52
 -13   3  -5    0.12    0.63
  13  -3   5   -0.92    0.71
  12  -4   5    0.33    0.92
 -12   4  -5    0.78    0.92
 -11   5  -5   -0.17    0.92
  11  -5   5    0.45    1.19
  10  -6   5    0.64    1.44
 -21  -3  -4    2.79    0.99
  21   3   4    4.14    1.36
  21   3   4    2.22    1.32
 -20  -2  -4   -0.48    0.85
  20   2   4   -0.10    0.98
  20   2   4   -0.17    1.00
 -19  -1  -4    0.35    0.72
  19   1   4   -0.23    0.82
 -18   0  -4    7.62    0.90
  18   0   4    6.85    1.01
  17  -1   4    7.67    1.03
 -17   1  -4    7.78    0.87
 -17   1  -4    6.23    0.89
  16  -2   4    5.24    0.89
 -16   2  -4    5.31    0.71
 -16   2  -4    7.35    0.87
  15  -3   4    2.78    0.86
 -15   3  -4    2.71    0.95
 -15   3  -4    3.37    0.62
  14  -4   4    0.14    0.91
 -14   4  -4   -0.07    0.96
 -13   5  -4    0.86    1.09
  13  -5   4    0.81    1.13
  23   3   3    8.13    1.57
  23   3   3    9.21    1.82
  22   2   3    0.46    1.12
 -22  -2  -3    0.61    0.96
 -21  -1  -3    5.52    1.06
  21   1   3    6.19    1.20
 -20   0  -3   -0.09    0.76
  20   0   3    0.62    0.88
  19  -1   3   13.39    1.30
 -19   1  -3   12.41    1.17
 -18   2  -3   12.16    1.10
 -18   2  -3   13.26    1.21
  18  -2   3    9.24    1.21
 -17   3  -3   29.99    1.87
 -17   3  -3   28.59    1.60
  17  -3   3   26.54    1.83
  16  -4   3   -0.80    0.95
 -16   4  -3    0.53    1.01
 -15   5  -3   15.53    1.63
  15  -5   3   14.17    1.77
 -24  -2  -2    0.97    0.96
  24   2   2    0.85    1.28
 -23  -1  -2   -0.28    0.85
  23   1   2    0.75    1.08
  22   0   2   21.11    1.69
 -22   0  -2   18.32    1.43
  21  -1   2   -0.17    0.88
 -21   1  -2    0.17    0.84
  20  -2   2    7.97    1.11
 -20   2  -2    7.80    1.06
 -20   2  -2    7.30    1.14
 -19   3  -2    1.41    1.06
 -19   3  -2    2.40    0.85
  19  -3   2    0.94    0.98
 -18   4  -2    4.24    1.22
  18  -4   2    4.26    1.17
 -17   5  -2    2.30    1.15
  17  -5   2    3.61    1.40
  25   1   1    8.38    1.38
 -25  -1  -1    8.10    1.20
  24   0   1    0.35    0.98
 -24   0  -1   -0.15    0.87
 -23   1  -1   12.23    1.32
  23  -1   1    9.94    1.30
 -22   2  -1    3.47    0.98
  22  -2   1    3.18    1.10
  21  -3   1    1.81    1.06
 -21   3  -1    0.81    1.15
 -21   3  -1    1.07    0.93
 -20   4  -1    4.11    1.24
  20  -4   1    3.60    1.18
  26   0   0   16.37    1.71
 -26   0   0   14.55    1.49
  25  -1   0    1.74    1.10
 -25   1   0    1.20    0.85
 -24   2   0    2.26    1.03
  24  -2   0    1.96    1.01
  23  -3   0    1.44    1.01
 -23   3   0    0.32    0.93
 -22   4   0    3.35    1.38
 -22   4   0    3.09    1.08
  20  -2 -25    5.23    1.41
 -20   2  25    4.98    1.28
  21  -1 -25    1.44    1.51
 -17   3  24   -0.60    1.14
  17  -3 -24    1.89    1.24
  18  -2 -24    9.79    1.54
 -18   2  24   10.57    1.51
  19  -1 -24    4.40    1.32
 -22  -2  24    1.38    1.29
  22   2 -24    1.88    1.59
 -14   4  23    8.10    1.59
  15  -3 -23    9.73    1.48
 -15   3  23    9.88    1.52
 -16   2  23    3.29    1.13
  16  -2 -23    6.21    1.34
 -17   1  23   27.80    1.69
  17  -1 -23   29.29    2.01
 -18   0  23   -0.51    0.94
  18   0 -23    1.58    1.09
 -19  -1  23   15.00    1.48
  20   2 -23    2.20    1.35
 -20  -2  23    0.73    1.21
  12  -4 -22    4.04    1.21
 -12   4  22    5.23    1.37
 -13   3  22    3.93    1.23
  13  -3 -22    4.50    1.18
 -14   2  22    3.61    1.02
  14  -2 -22    2.94    1.08
  15  -1 -22   38.85    2.14
 -15   1  22   40.53    1.87
 -15   1  22   37.57    1.87
  16   0 -22   13.45    1.34
 -16   0  22   16.78    1.38
  17   1 -22    6.94    1.25
 -17  -1  22    8.79    1.25
  18   2 -22   28.82    2.12
 -18  -2  22   26.92    1.92
  19   3 -22    1.76    1.20
 -19  -3  22    0.05    1.05
 -10   4  21   10.06    1.51
  10  -4 -21    8.67    1.41
 -11   3  21   37.98    2.06
  11  -3 -21   38.84    2.24
 -12   2  21   42.28    1.97
  12  -2 -21   43.10    2.23
 -12   2  21   43.92    1.97
 -13   1  21  163.24    4.59
  13  -1 -21  158.85    4.69
 -13   1  21  159.69    4.16
  14   0 -21   -0.31    0.70
 -14   0  21    0.68    0.62
  15   1 -21   11.42    1.26
 -15  -1  21   12.12    1.28
  15   1 -21   12.55    1.28
  16   2 -21    8.02    1.35
 -16  -2  21    8.27    1.24
 -17  -3  21   12.05    1.43
  17   3 -21   14.15    1.54
   7  -5 -20    2.34    1.23
  -7   5  20    1.85    1.17
   8  -4 -20   14.90    1.57
  -8   4  20   14.86    1.64
   9  -3 -20   13.12    1.42
  -9   3  20   16.10    1.29
  -9   3  20   15.17    1.41
 -10   2  20   70.67    2.57
 -10   2  20   71.52    2.52
  10  -2 -20   73.88    2.86
 -11   1  20   27.35    1.45
  11  -1 -20   23.10    1.52
 -11   1  20   23.57    1.27
  12   0 -20   91.96    3.05
 -12   0  20   88.33    3.01
 -13  -1  20    8.97    1.05
  13   1 -20    7.44    0.90
  13   1 -20    8.57    0.98
  14   2 -20    0.00    0.79
 -14  -2  20   -0.29    0.68
  15   3 -20   19.98    1.75
 -15  -3  20   27.08    1.92
 -16  -4  20    1.84    1.08
  16   4 -20    1.53    1.09
   5  -5 -19   -0.62    1.17
  -5   5  19    2.57    1.20
   6  -4 -19    1.23    1.04
  -6   4  19    1.74    1.09
  -7   3  19   34.59    1.77
  -7   3  19   31.87    1.82
   7  -3 -19   30.98    1.89
  -8   2  19    0.60    0.56
   8  -2 -19   -0.02    0.71
  -8   2  19    0.79    0.56
  -9   1  19   17.18    1.06
   9  -1 -19   19.30    1.30
  -9   1  19   18.19    1.15
 -10   0  19    0.41    0.48
  10   0 -19    0.71    0.54
 -10   0  19   -1.15    0.50
 -11  -1  19   12.82    1.09
  11   1 -19   12.76    1.01
  11   1 -19   15.52    1.11
  12   2 -19   67.05    2.62
 -12  -2  19   70.95    2.81
  12   2 -19   73.22    2.55
 -13  -3  19   -0.26    0.71
  13   3 -19   -0.22    0.85
 -14  -4  19    7.63    1.43
  14   4 -19    9.79    1.45
   3  -5 -18    0.17    0.76
   3  -5 -18    1.07    1.25
  -4   4  18    4.09    1.00
   4  -4 -18    4.14    1.09
   4  -4 -18    2.97    0.91
  -5   3  18   21.51    1.39
   5  -3 -18   19.21    1.45
  -6   2  18   64.73    2.25
   6  -2 -18   66.40    2.52
  -6   2  18   69.52    2.47
   7  -1 -18   -0.10    0.54
  -7   1  18    0.99    0.52
  -7   1  18    0.99    0.55
  -8   0  18   55.13    1.70
   8   0 -18   55.37    1.83
   8   0 -18   56.10    2.13
  -8   0  18   53.29    2.09
   9   1 -18   31.11    1.45
   9   1 -18   32.21    1.54
  -9  -1  18   32.65    1.59
  10   2 -18   30.68    1.50
 -10  -2  18   28.61    1.65
  10   2 -18   28.91    1.57
  11   3 -18    2.77    0.90
 -11  -3  18    2.27    0.93
  12   4 -18    4.23    1.05
 -12  -4  18    6.66    1.30
 -13  -5  18   -0.53    1.10
   1  -5 -17    0.83    0.78
  -1   5  17    1.88    1.10
  -2   4  17  121.96    4.03
   2  -4 -17  114.11    3.75
   2  -4 -17  119.27    3.90
   3  -3 -17   21.01    1.33
   3  -3 -17   23.01    1.48
  -3   3  17   23.58    1.47
  -4   2  17   89.01    2.93
   4  -2 -17   85.89    2.64
   4  -2 -17   86.39    2.89
  -5   1  17    8.68    0.82
  -5   1  17    8.51    0.70
   5  -1 -17    7.38    0.85
   6   0 -17    0.34    0.57
  -6   0  17   -0.71    0.38
   6   0 -17   -0.40    0.38
  -6   0  17    0.34    0.46
  -7  -1  17   13.54    1.01
   7   1 -17   13.59    0.92
   7   1 -17   13.37    0.96
   8   2 -17    0.75    0.55
  -8  -2  17    0.93    0.56
   8   2 -17    1.32    0.56
   9   3 -17    8.18    1.10
  -9  -3  17    8.90    1.18
   9   3 -17    8.47    0.89
  10   4 -17    1.44    1.00
 -10  -4  17    1.44    1.03
 -11  -5  17   -1.79    1.03
  11   5 -17   -1.01    0.84
   1   5  16   -0.39    0.98
  -1  -5 -16   -0.80    0.83
   0  -4 -16    2.02    1.02
   0  -4 -16   -0.25    0.67
   0   4  16    0.88    0.83
   1  -3 -16   52.10    2.13
   1  -3 -16   51.03    2.07
  -1   3  16   52.75    2.24
   2  -2 -16   24.26    1.24
  -2   2  16   24.12    1.35
   2  -2 -16   25.10    1.36
   3  -1 -16   51.19    1.65
  -3   1  16   51.61    1.95
   3  -1 -16   46.35    1.87
  -4   0  16    1.37    0.54
   4   0 -16    1.91    0.53
   4   0 -16    0.99    0.53
  -4   0  16    1.98    0.53
   5   1 -16  142.10    3.75
  -5  -1  16  124.08    3.78
   5   1 -16  149.66    3.60
  -6  -2  16    0.58    0.59
   6   2 -16    0.16    0.49
   6   2 -16    0.38    0.54
   7   3 -16   56.45    2.14
  -7  -3  16   53.27    2.30
   7   3 -16   51.57    2.26
   8   4 -16    0.82    0.94
  -8  -4  16    0.89    0.93
   9   5 -16   16.66    1.77
  -9  -5  16   20.87    1.90
   3   5  15    1.50    1.03
  -3  -5 -15    0.66    0.93
  -2  -4 -15    0.36    0.62
   2   4  15    0.42    0.68
  -1  -3 -15   31.76    1.57
  -1  -3 -15   31.33    1.59
   1   3  15   32.01    1.73
   0  -2 -15   45.46    1.71
   0   2  15   44.52    1.89
   0  -2 -15   39.43    1.72
   1  -1 -15  108.27    3.11
   1  -1 -15  103.79    2.76
  -1   1  15  109.27    3.23
  -2   0  15    1.17    0.52
   2   0 -15    1.14    0.42
  -3  -1  15    4.48    0.63
   3   1 -15    6.48    0.69
  -3  -1  15    4.76    0.66
   4   2 -15   66.17    2.35
  -4  -2  15   73.92    2.51
  -4  -2  15   77.43    2.46
  -5  -3  15    0.07    0.49
   5   3 -15    0.58    0.62
  -5  -3  15    0.64    0.66
   6   4 -15   62.01    2.41
   6   4 -15   55.89    2.53
  -6  -4  15   62.32    2.65
  -7  -5  15   -0.22    1.06
   7   5 -15   -0.19    0.97
   5   5  14    6.36    1.26
  -5  -5 -14    4.94    1.13
   4   4  14   15.39    1.44
  -4  -4 -14   14.04    1.27
  -3  -3 -14    5.39    0.74
  -3  -3 -14    6.36    0.83
   3   3  14    5.62    0.81
  -2  -2 -14  159.40    4.14
   2   2  14  159.71    4.46
  -2  -2 -14  159.66    4.04
  -1  -1 -14  138.44    3.66
  -1  -1 -14  139.04    3.40
   1   1  14  139.90    3.87
   0   0  14   56.14    1.66
   0   0 -14   57.39    1.95
   0   0 -14   57.14    1.59
   0   0  14   55.48    1.97
   1   1 -14   -0.65    0.37
  -1  -1  14    0.24    0.44
  -2  -2  14   29.51    1.39
  -2  -2  14   27.48    1.39
   2   2 -14   28.01    1.40
  -3  -3  14    6.54    0.90
   3   3 -14    5.70    0.76
  -3  -3  14    5.50    0.80
   4   4 -14   15.62    1.21
  -4  -4  14   16.64    1.49
  -4  -4  14   18.04    1.41
  -5  -5  14    0.55    1.03
   5   5 -14    0.56    0.91
  -6  -6  14   -1.45    1.05
   7   5  13    2.44    1.10
  -7  -5 -13    0.25    0.91
   6   4  13   30.17    1.86
  -6  -4 -13   27.28    1.70
  -5  -3 -13   32.08    1.51
   5   3  13   34.58    1.85
  -5  -3 -13   31.28    1.57
  -4  -2 -13  116.81    3.26
   4   2  13  122.55    3.67
  -4  -2 -13  119.94    3.27
  -3  -1 -13   18.29    0.93
  -3  -1 -13   17.67    1.01
   3   1  13   19.03    1.13
  -2   0 -13    0.09    0.36
   2   0  13   -0.68    0.51
   2   0  13    1.46    0.51
  -1   1 -13  131.55    3.51
  -1   1 -13  130.57    2.74
   1  -1  13  129.85    3.28
   1  -1  13  127.35    3.49
   0   2 -13   16.62    1.07
   0  -2  13   18.08    1.08
   0  -2  13   20.47    1.15
  -1  -3  13    7.57    0.92
   1   3 -13    7.71    0.85
  -1  -3  13    9.18    0.88
   2   4 -13    9.56    1.03
  -2  -4  13   10.73    1.26
  -2  -4  13   11.88    1.10
   3   5 -13    8.21    1.21
  -3  -5  13    9.60    1.37
  -3  -5  13    7.99    1.42
   4   6 -13   -1.12    1.12
  -9  -5 -12    4.70    1.04
   9   5  12    2.40    1.05
   8   4  12    3.81    1.04
  -8  -4 -12    3.47    0.92
  -7  -3 -12   68.86    2.51
   7   3  12   70.14    2.75
   6   2  12   21.96    1.36
  -6  -2 -12   21.50    1.12
  -6  -2 -12   20.81    1.19
   5   1  12  179.77    4.80
  -5  -1 -12  183.29    4.42
  -5  -1 -12  183.22    4.30
   5   1  12  186.58    4.10
  -4   0 -12  475.63    9.49
   4   0  12  480.64    9.78
   4   0  12  478.04   10.60
  -4   0 -12  474.14   10.14
  -3   1 -12    5.25    0.48
  -3   1 -12    5.87    0.67
   3  -1  12    5.04    0.67
   3  -1  12    8.71    0.71
   2  -2  12  383.11    8.41
  -2   2 -12  384.56    8.57
   2  -2  12  386.92    8.70
  -1   3 -12   30.57    1.52
   1  -3  12   28.91    1.39
   1  -3  12   27.90    1.53
   0   4 -12   24.75    1.57
   0  -4  12   30.27    1.58
   0  -4  12   25.43    1.71
  -1  -5  12   23.77    1.81
  -1  -5  12   19.03    1.71
   1   5 -12   19.23    1.66
  -2  -6  12    0.44    1.28
 -11  -5 -11    1.81    0.97
  11   5  11    2.63    1.09
 -10  -4 -11    1.37    0.87
  10   4  11    2.07    0.97
   9   3  11   87.04    3.27
  -9  -3 -11   81.60    2.90
  -8  -2 -11   56.14    2.06
   8   2  11   55.24    2.25
  -7  -1 -11  447.21    9.55
   7   1  11  463.10    9.36
  -7  -1 -11  452.62    9.36
   7   1  11  442.69   10.25
   6   0  11   -0.74    0.41
  -6   0 -11    0.03    0.32
   6   0  11    0.39    0.43
  -6   0 -11    0.30    0.41
   5  -1  11  663.04   13.39
  -5   1 -11  646.25   13.59
  -5   1 -11  658.26   12.60
   5  -1  11  644.03   13.97
   4  -2  11    0.11    0.42
   4  -2  11   -0.56    0.38
  -4   2 -11    1.24    0.42
  -3   3 -11  116.36    3.45
   3  -3  11  109.53    3.38
   3  -3  11  116.25    3.26
   2  -4  11   16.95    1.23
   2  -4  11   14.76    1.40
  -2   4 -11   15.97    1.28
  -1   5 -11    7.14    1.15
   1  -5  11    6.90    1.31
   0  -6  11    2.52    1.30
   0   6 -11    3.12    1.13
 -13  -5 -10    3.05    1.10
 -12  -4 -10    0.37    0.87
  12   4  10    0.12    1.04
  11   3  10   -1.25    0.80
 -11  -3 -10   -0.01    0.70
 -10  -2 -10  307.67    7.03
  10   2  10  307.04    7.67
   9   1  10   19.73    1.20
  -9  -1 -10   21.54    1.13
  -9  -1 -10   21.03    1.08
   9   1  10   21.31    1.11
   8   0  10  424.23    8.98
  -8   0 -10  417.22    8.68
  -8   0 -10  426.95    9.09
   8   0  10  423.02    9.51
   7  -1  10   63.04    2.01
   7  -1  10   65.14    2.11
  -7   1 -10   61.13    2.08
  -7   1 -10   66.23    1.83
   6  -2  10   21.75    1.07
  -6   2 -10   20.09    1.19
   6  -2  10   20.02    1.17
  -5   3 -10  188.84    4.94
   5  -3  10  183.28    4.84
   5  -3  10  183.06    4.62
   4  -4  10   63.42    2.61
  -4   4 -10   62.84    2.57
  -3   5 -10    3.56    1.04
   3  -5  10    2.41    1.19
  -2   6 -10   -0.02    1.05
   2  -6  10   -0.57    1.19
  14   4   9    4.55    1.18
 -14  -4  -9    2.78    1.07
 -13  -3  -9    3.59    0.91
  13   3   9    3.04    1.05
 -12  -2  -9   36.93    1.75
  12   2   9   36.97    1.61
  12   2   9   35.83    1.83
  11   1   9   84.44    2.93
 -11  -1  -9   98.75    2.85
  11   1   9  100.78    2.78
  10   0   9    0.47    0.41
 -10   0  -9    0.71    0.37
  10   0   9    0.43    0.44
 -10   0  -9    0.05    0.41
  -9   1  -9    3.65    0.48
   9  -1   9    5.19    0.64
  -9   1  -9    4.04    0.61
   9  -1   9    2.72    0.58
   8  -2   9   95.87    3.00
   8  -2   9   98.67    2.72
  -8   2  -9   97.09    2.48
  -8   2  -9   97.76    2.97
   7  -3   9    1.54    0.72
  -7   3  -9    0.69    0.54
   6  -4   9   59.05    2.55
  -6   4  -9   64.78    2.62
  -5   5  -9   -0.34    0.88
   5  -5   9    0.77    1.01
   4  -6   9   22.77    2.01
  -4   6  -9   19.70    1.82
 -16  -4  -8    0.41    1.03
  16   4   8   -0.16    1.20
  15   3   8    1.50    1.05
 -15  -3  -8    1.26    0.78
  14   2   8    1.94    0.77
  14   2   8    1.91    0.78
 -14  -2  -8    1.20    0.74
  13   1   8    3.50    0.68
 -13  -1  -8    4.80    0.68
  13   1   8    3.21    0.73
  12   0   8  100.62    2.96
 -12   0  -8   86.27    2.72
  12   0   8  102.78    2.94
 -12   0  -8  103.21    2.78
  11  -1   8    0.18    0.53
  11  -1   8   -0.24    0.58
 -11   1  -8    1.13    0.55
 -11   1  -8    0.50    0.36
  10  -2   8  164.71    4.45
 -10   2  -8  162.95    4.39
 -10   2  -8  167.46    3.89
  -9   3  -8   32.13    1.69
   9  -3   8   29.03    1.67
   8  -4   8    8.45    1.22
  -8   4  -8    6.26    1.07
  -7   5  -8    5.61    1.18
   7  -5   8    4.69    1.25
  -6   6  -8    5.27    1.27
   6  -6   8    8.11    1.57
 -18  -4  -7   11.49    1.47
  18   4   7   11.36    1.66
  17   3   7    2.42    1.16
 -17  -3  -7    3.97    1.08
  16   2   7   54.99    2.46
  16   2   7   54.72    2.23
 -16  -2  -7   50.11    2.24
 -15  -1  -7   56.88    2.18
  15   1   7   58.05    2.26
  15   1   7   55.17    2.17
  14   0   7    1.64    0.57
  14   0   7    0.42    0.52
 -14   0  -7    0.17    0.44
 -14   0  -7    0.00    0.47
 -13   1  -7   84.27    2.67
 -13   1  -7  101.18    2.89
  13  -1   7  104.98    3.12
 -12   2  -7    1.06    0.51
  12  -2   7    0.96    0.66
 -12   2  -7   -0.95    0.51
  11  -3   7   49.24    2.27
 -11   3  -7   51.60    2.25
 -10   4  -7    3.12    1.04
  10  -4   7    3.78    1.10
  -9   5  -7    5.08    1.20
   9  -5   7    6.01    1.33
  -8   6  -7    0.30    1.10
   8  -6   7    0.93    1.41
 -19  -3  -6   37.10    2.24
  19   3   6   38.95    2.41
 -18  -2  -6   25.21    1.66
  18   2   6   29.37    1.91
  18   2   6   29.24    1.81
  17   1   6   17.22    1.30
 -17  -1  -6   14.67    1.21
  17   1   6   18.20    1.29
 -16   0  -6    0.81    0.54
  16   0   6    0.09    0.58
 -15   1  -6   25.57    1.30
 -15   1  -6   22.82    1.31
  15  -1   6   26.11    1.48
  14  -2   6   15.35    1.25
 -14   2  -6   16.37    1.22
 -14   2  -6   17.50    1.07
 -13   3  -6    7.39    1.10
  13  -3   6    7.96    1.09
  12  -4   6    3.67    1.07
 -12   4  -6    4.34    1.08
  11  -5   6   10.28    1.54
 -11   5  -6    9.44    1.38
  10  -6   6   -0.13    1.48
  21   3   5    0.51    1.33
 -21  -3  -5    0.96    0.99
  20   2   5    0.45    1.08
 -20  -2  -5    0.31    0.80
  20   2   5    2.66    1.13
  19   1   5    0.73    0.83
 -19  -1  -5   -0.57    0.69
 -18   0  -5    0.43    0.68
  18   0   5   -0.28    0.68
 -17   1  -5    7.96    0.97
 -17   1  -5   10.93    0.98
  17  -1   5   10.66    1.17
  16  -2   5   91.65    3.26
 -16   2  -5   94.47    2.91
 -16   2  -5   98.07    3.15
  15  -3   5    4.65    1.05
 -15   3  -5    6.36    0.74
 -15   3  -5    2.93    0.96
  14  -4   5   29.57    2.04
 -14   4  -5   32.44    2.06
 -13   5  -5    0.52    1.07
  13  -5   5    1.48    1.23
  23   3   4    2.65    1.63
  22   2   4   12.97    1.59
 -22  -2  -4    7.56    1.30
  21   1   4   16.86    1.55
 -21  -1  -4   14.34    1.36
 -20   0  -4   52.82    2.27
  20   0   4   52.34    2.40
 -19   1  -4    0.25    0.73
  19  -1   4   -0.01    0.82
 -18   2  -4    6.40    0.92
 -18   2  -4    6.58    1.05
  18  -2   4    6.33    1.13
 -17   3  -4    2.35    0.80
 -17   3  -4    1.40    1.01
  17  -3   4    2.04    0.99
  16  -4   4    0.02    0.98
 -16   4  -4    0.72    1.05
  15  -5   4    8.52    1.44
 -15   5  -4    7.63    1.31
 -24  -2  -3    5.96    1.21
  24   2   3    8.35    1.46
  23   1   3   -1.77    1.04
 -23  -1  -3    0.03    0.84
  22   0   3   -0.46    0.87
 -22   0  -3    0.03    0.79
  21  -1   3    6.10    1.09
 -21   1  -3    6.81    1.06
  20  -2   3    5.06    1.14
 -20   2  -3    5.66    0.99
 -20   2  -3    3.88    1.10
 -19   3  -3    8.01    1.11
  19  -3   3    6.80    1.23
 -19   3  -3    4.68    1.27
  18  -4   3   -0.25    0.86
 -18   4  -3    1.92    1.15
  17  -5   3    1.98    1.36
  25   1   2    5.94    1.35
 -25  -1  -2    5.10    1.11
  24   0   2    4.52    1.08
 -24   0  -2    5.58    1.11
  23  -1   2    0.39    0.94
 -23   1  -2    1.39    0.80
  22  -2   2   22.16    1.72
 -22   2  -2   24.31    1.69
  21  -3   2    0.67    1.03
 -21   3  -2    2.32    1.31
 -21   3  -2    2.40    0.96
  20  -4   2    5.86    1.28
 -20   4  -2    5.58    1.31
 -26   0  -1    0.85    0.90
  26   0   1    0.21    1.06
 -25   1  -1    6.31    1.14
  25  -1   1    7.48    1.36
  24  -2   1    5.32    1.11
 -24   2  -1    5.71    1.21
 -23   3  -1    5.72    1.13
  23  -3   1    6.32    1.32
 -22   4  -1    5.28    1.36
 -20   2  26    0.66    1.22
  21  -1 -26    2.65    1.45
 -17   3  25   -0.84    1.20
 -18   2  25    0.15    1.33
  18  -2 -25    0.46    1.17
  19  -1 -25    1.91    1.22
 -15   3  24    1.38    1.35
  15  -3 -24    1.89    1.13
 -16   2  24    7.76    1.31
  16  -2 -24    6.90    1.30
  17  -1 -24    3.20    1.25
  18   0 -24    4.13    1.34
 -18   0  24    6.31    1.22
 -19  -1  24    4.12    1.15
 -20  -2  24    2.48    1.08
  20   2 -24    1.13    1.47
 -12   4  23    1.99    1.27
  12  -4 -23    1.73    1.17
  13  -3 -23   18.57    1.75
 -13   3  23   21.79    1.80
  14  -2 -23    5.47    1.21
 -14   2  23    4.94    1.14
 -15   1  23   15.39    1.38
  15  -1 -23   15.20    1.52
 -15   1  23   15.13    1.31
 -16   0  23   -0.58    0.78
  16   0 -23   -0.86    0.87
 -17  -1  23   30.80    1.94
 -18  -2  23    4.32    1.11
 -19  -3  23    9.90    1.45
  19   3 -23    7.60    1.56
  10  -4 -22    0.69    1.10
 -10   4  22   -1.47    1.18
  11  -3 -22    5.04    1.16
 -11   3  22    5.41    1.22
  12  -2 -22    0.76    0.94
 -12   2  22   -0.40    0.70
 -12   2  22    0.63    1.02
 -13   1  22   25.92    1.41
  13  -1 -22   23.23    1.69
 -13   1  22   24.96    1.52
 -14   0  22   44.42    2.12
  14   0 -22   45.63    2.18
  15   1 -22   40.76    2.07
  15   1 -22   39.16    2.00
 -15  -1  22   34.54    2.03
 -16  -2  22   46.35    2.39
  16   2 -22   43.35    2.31
 -17  -3  22    0.40    1.03
  17   3 -22    0.42    1.07
   7  -5 -21   -1.06    1.13
  -8   4  21   14.04    1.66
   8  -4 -21   13.04    1.53
  -9   3  21    0.30    0.98
   9  -3 -21    0.45    0.94
  -9   3  21    0.36    0.81
 -10   2  21   56.93    2.24
  10  -2 -21   57.38    2.54
 -10   2  21   58.10    2.35
  11  -1 -21   83.22    3.06
 -11   1  21   85.14    2.62
 -11   1  21   84.40    2.92
  12   0 -21    0.26    0.74
 -12   0  21    2.20    0.70
  13   1 -21  160.94    4.62
  13   1 -21  166.70    4.54
 -13  -1  21  168.56    4.89
  14   2 -21    0.62    0.87
 -14  -2  21    0.86    0.86
 -15  -3  21    1.77    0.90
  15   3 -21    1.01    1.04
  16   4 -21   15.69    1.75
 -16  -4  21   17.66    1.75
   5  -5 -20    4.01    1.44
  -5   5  20    2.98    1.33
   6  -4 -20   -0.37    0.97
  -6   4  20    0.05    0.95
   7  -3 -20    0.28    0.87
  -7   3  20    2.80    1.01
  -7   3  20    1.45    0.80
  -8   2  20   72.70    2.50
   8  -2 -20   65.20    2.68
  -8   2  20   70.97    2.59
   9  -1 -20   22.74    1.47
  -9   1  20   22.83    1.33
  -9   1  20   23.86    1.24
  10   0 -20    4.95    0.78
 -10   0  20    4.19    0.71
  11   1 -20   23.03    1.38
  11   1 -20   24.39    1.37
 -11  -1  20   24.68    1.52
  12   2 -20    9.56    0.98
 -12  -2  20   11.50    1.17
  12   2 -20   10.91    1.16
 -13  -3  20    5.69    1.02
  13   3 -20    5.47    1.12
  14   4 -20    3.63    1.19
 -14  -4  20    4.52    1.27
   3  -5 -19   11.17    1.59
   4  -4 -19    0.70    0.92
   4  -4 -19    0.16    0.77
  -4   4  19    0.59    0.92
  -5   3  19   81.84    2.99
   5  -3 -19   81.55    3.08
   6  -2 -19   23.04    1.48
  -6   2  19   26.34    1.47
  -6   2  19   28.03    1.42
  -7   1  19  133.20    3.40
  -7   1  19  127.47    3.77
   7  -1 -19  128.61    3.81
   8   0 -19    0.91    0.54
  -8   0  19   -0.14    0.50
  -9  -1  19   18.06    1.24
   9   1 -19   18.47    1.20
   9   1 -19   21.67    1.27
  10   2 -19   18.42    1.32
 -10  -2  19   24.01    1.55
  10   2 -19   21.65    1.31
 -11  -3  19   12.47    1.39
  11   3 -19   10.47    1.24
  12   4 -19   -0.42    0.94
 -12  -4  19   -0.51    0.91
   1  -5 -18    2.62    0.87
  -1   5  18    4.17    1.11
   2  -4 -18    0.44    0.67
   2  -4 -18    0.78    0.98
  -2   4  18   -0.59    0.93
   3  -3 -18    6.37    1.00
  -3   3  18    7.31    0.95
   3  -3 -18    7.13    0.87
   4  -2 -18   66.98    2.31
  -4   2  18   72.34    2.57
   4  -2 -18   70.16    2.58
  -5   1  18   39.40    1.73
   5  -1 -18   38.21    1.75
  -5   1  18   40.20    1.53
   6   0 -18    0.86    0.52
  -6   0  18    0.58    0.45
  -6   0  18    1.67    0.50
   7   1 -18    0.06    0.43
   7   1 -18   -0.20    0.47
  -7  -1  18   -0.18    0.40
   8   2 -18    1.11    0.58
   8   2 -18    1.25    0.57
  -8  -2  18   -0.51    0.58
   9   3 -18    5.51    1.03
   9   3 -18    8.03    0.91
  -9  -3  18    6.22    1.02
 -10  -4  18    0.57    1.01
  10   4 -18   -0.08    0.91
 -11  -5  18    0.57    1.10
  11   5 -18    0.09    0.99
  -1  -5 -17    0.77    0.81
   1   5  17    0.47    0.98
   0  -4 -17    2.34    0.85
   0   4  17    3.81    0.98
   0  -4 -17    3.44    1.02
   1  -3 -17    5.26    0.84
   1  -3 -17    5.88    0.87
  -1   3  17    6.33    0.92
   2  -2 -17    0.41    0.45
   2  -2 -17    0.13    0.52
  -2   2  17    1.36    0.53
   3  -1 -17   32.78    1.32
   3  -1 -17   33.54    1.60
  -3   1  17   32.40    1.56
   4   0 -17    0.86    0.49
  -4   0  17   -0.04    0.54
  -4   0  17    0.49    0.47
   4   0 -17    1.02    0.54
   5   1 -17    8.32    0.83
   5   1 -17    7.70    0.70
  -5  -1  17    6.47    0.80
  -6  -2  17    4.56    0.80
   6   2 -17    5.25    0.75
   6   2 -17    5.23    0.73
   7   3 -17   17.55    1.22
   7   3 -17   16.25    1.33
  -7  -3  17   15.45    1.35
   8   4 -17    7.61    1.23
  -8  -4  17    7.72    1.27
   9   5 -17    7.75    1.33
  -9  -5  17    9.30    1.50
  -3  -5 -16   20.20    1.65
   3   5  16   24.96    1.94
  -2  -4 -16    5.07    0.95
   2   4  16    6.52    1.10
  -1  -3 -16    0.79    0.57
  -1  -3 -16    1.52    0.62
   1   3  16   -0.10    0.59
   0   2  16    2.23    0.61
   0  -2 -16    0.11    0.46
   0  -2 -16    0.34    0.55
   1  -1 -16   37.49    1.36
  -1   1  16   37.76    1.65
   1  -1 -16   28.93    1.48
   2   0 -16   20.88    0.89
  -2   0  16   20.04    1.15
  -2   0  16   20.23    1.01
   2   0 -16   20.45    1.17
   3   1 -16   48.10    1.86
  -3  -1  16   51.49    1.74
  -3  -1  16   44.64    1.87
   4   2 -16    2.40    0.63
  -4  -2  16    4.30    0.72
  -4  -2  16    4.19    0.71
  -5  -3  16   -0.06    0.71
  -5  -3  16    0.19    0.54
   5   3 -16    0.40    0.54
  -6  -4  16    9.59    1.29
   6   4 -16    9.71    1.29
   6   4 -16    8.17    1.12
   7   5 -16    1.34    1.06
  -7  -5  16   -0.75    1.04
   5   5  15    6.41    1.33
  -5  -5 -15    5.84    1.12
   4   4  15    6.44    1.12
  -4  -4 -15    6.18    1.02
  -3  -3 -15   16.90    1.17
  -3  -3 -15   17.88    1.19
   3   3  15   16.62    1.29
   2   2  15    0.50    0.52
  -2  -2 -15   -0.36    0.54
  -2  -2 -15    3.24    0.57
  -1  -1 -15   50.36    1.86
  -1  -1 -15   48.39    1.61
   1   1  15   40.10    1.77
   0   0  15    1.19    0.61
   0   0 -15    0.92    0.39
   0   0 -15    2.09    0.57
  -1  -1  15  103.42    3.07
  -1  -1  15  103.88    2.81
   1   1 -15   99.17    2.98
  -2  -2  15    1.76    0.58
  -2  -2  15    0.55    0.55
   2   2 -15    0.92    0.52
  -3  -3  15   39.05    1.85
  -3  -3  15   37.57    1.78
   3   3 -15   37.18    1.74
  -4  -4  15    0.03    0.87
   4   4 -15    1.08    0.70
  -4  -4  15   -0.21    0.92
   5   5 -15    0.20    0.97
  -5  -5  15   -0.90    1.06
  -6  -6  15   -0.47    1.10
   7   5  14    6.08    1.22
  -7  -5 -14    5.82    1.12
  -6  -4 -14    0.33    0.65
   6   4  14   -0.77    0.78
  -5  -3 -14   10.06    0.98
   5   3  14    9.07    1.12
  -4  -2 -14    1.04    0.45
   4   2  14    0.69    0.48
  -4  -2 -14    1.19    0.57
   3   1  14    0.50    0.44
  -3  -1 -14    0.47    0.39
  -3  -1 -14    0.70    0.46
   2   0  14   14.42    0.93
   2   0  14   14.03    0.85
  -2   0 -14   12.84    0.74
  -2   0 -14   12.98    0.88
  -1   1 -14  140.57    3.77
   1  -1  14  140.97    3.52
   1  -1  14  135.58    3.74
   0  -2  14   54.63    1.99
   0  -2  14   50.64    1.95
   0   2 -14   50.05    1.96
  -1  -3  14   39.07    1.77
  -1  -3  14   39.24    1.84
   1   3 -14   39.18    1.78
  -2  -4  14    5.29    1.11
  -2  -4  14    5.47    0.95
   2   4 -14    4.46    0.89
   3   5 -14    3.65    1.20
  -3  -5  14    3.48    1.22
  -3  -5  14    0.87    1.06
   9   5  13    1.56    1.01
  -9  -5 -13    4.15    1.05
  -8  -4 -13    5.40    1.00
   8   4  13    4.42    1.04
  -7  -3 -13    4.77    0.83
   7   3  13    5.03    1.00
   6   2  13    8.67    0.93
  -6  -2 -13    7.62    0.77
  -6  -2 -13    8.23    0.78
   5   1  13    2.10    0.63
  -5  -1 -13    3.66    0.52
  -5  -1 -13    5.42    0.67
   4   0  13    0.58    0.47
  -4   0 -13    1.41    0.47
  -4   0 -13   -0.18    0.40
   4   0  13    0.24    0.47
  -3   1 -13   19.13    0.80
   3  -1  13   16.82    0.99
  -3   1 -13   19.62    1.14
   3  -1  13   20.79    1.10
   2  -2  13    6.79    0.74
  -2   2 -13    5.41    0.71
   2  -2  13    7.46    0.79
   1  -3  13   38.92    1.67
  -1   3 -13   34.38    1.66
   1  -3  13   35.91    1.77
   0   4 -13    2.85    0.85
   0  -4  13    4.60    0.86
   0  -4  13    4.01    1.01
   1   5 -13   24.85    1.78
  -1  -5  13   20.16    1.65
  -1  -5  13   20.70    1.81
  -2  -6  13    1.18    1.31
 -11  -5 -12   -0.52    0.92
  11   5  12   -0.38    0.99
  10   4  12    9.94    1.29
 -10  -4 -12    8.26    1.19
   9   3  12   -0.54    0.83
  -9  -3 -12    0.36    0.72
  -8  -2 -12   14.19    1.01
   8   2  12   16.25    1.24
  -7  -1 -12   57.95    1.94
  -7  -1 -12   57.36    1.88
   7   1  12   51.29    2.11
   7   1  12   60.79    1.85
  -6   0 -12    0.65    0.44
  -6   0 -12    0.85    0.39
   6   0  12    0.20    0.41
   6   0  12    0.81    0.45
   5  -1  12  189.18    4.70
  -5   1 -12  192.82    4.74
   5  -1  12  183.26    4.53
  -5   1 -12  188.42    4.07
   4  -2  12    3.29    0.64
   4  -2  12    3.41    0.58
  -4   2 -12    3.82    0.64
   3  -3  12   11.72    0.90
   3  -3  12   10.00    1.04
  -3   3 -12   10.47    0.98
  -2   4 -12    0.64    0.79
   2  -4  12    0.32    0.79
   2  -4  12    1.12    0.69
   1  -5  12    6.18    1.31
  -1   5 -12    8.57    1.28
   0  -6  12    3.03    1.37
   0   6 -12    3.82    1.43
 -12  -4 -11   21.82    1.71
  12   4  11   18.84    1.80
 -11  -3 -11    5.89    1.01
  11   3  11    8.09    1.27
  10   2  11   60.80    2.47
 -10  -2 -11   59.40    2.24
   9   1  11   63.95    2.35
   9   1  11   64.58    2.04
  -9  -1 -11   59.24    2.10
  -9  -1 -11   67.71    2.08
   8   0  11    0.24    0.39
  -8   0 -11    0.10    0.34
   8   0  11    1.82    0.50
  -8   0 -11    0.08    0.43
  -7   1 -11  463.41    9.13
   7  -1  11  445.49   10.00
   7  -1  11  449.61    9.70
  -7   1 -11  460.40    9.90
   6  -2  11    7.70    0.74
   6  -2  11    6.96    0.81
  -6   2 -11    7.59    0.85
   5  -3  11   90.88    2.72
  -5   3 -11   88.84    2.96
   5  -3  11   87.50    2.96
  -4   4 -11    8.34    1.08
   4  -4  11    6.86    1.12
   3  -5  11   -0.03    1.01
  -3   5 -11   -0.09    0.88
  -2   6 -11    5.44    1.32
   2  -6  11    3.85    1.38
 -14  -4 -10    0.92    0.90
  14   4  10    1.24    1.17
  13   3  10    8.66    1.20
 -13  -3 -10    8.07    1.09
  12   2  10    0.77    0.67
 -12  -2 -10    1.17    0.66
 -11  -1 -10   21.43    1.18
  11   1  10   22.14    1.34
  11   1  10   23.34    1.19
 -10   0 -10   20.58    1.10
  10   0  10   21.76    1.19
  10   0  10   21.70    1.15
 -10   0 -10   21.85    1.08
   9  -1  10   19.57    1.16
   9  -1  10   23.08    1.12
  -9   1 -10   20.85    1.18
  -9   1 -10   20.07    0.96
   8  -2  10  149.19    3.78
  -8   2 -10  148.19    4.07
   8  -2  10  143.48    4.04
  -7   3 -10   25.61    1.53
   7  -3  10   26.53    1.54
  -6   4 -10   22.40    1.56
   6  -4  10   19.03    1.55
  -5   5 -10   23.49    1.77
   5  -5  10   21.36    1.75
  -4   6 -10    1.07    1.12
   4  -6  10    1.16    1.30
 -16  -4  -9    0.05    0.94
  16   4   9    0.59    1.18
  15   3   9   60.69    2.82
 -15  -3  -9   57.95    2.56
  14   2   9    2.15    0.84
 -14  -2  -9    1.23    0.76
  13   1   9  328.64    7.56
  13   1   9  341.21    8.13
 -13  -1  -9  334.23    7.57
  12   0   9    0.58    0.51
 -12   0  -9    0.80    0.50
 -12   0  -9    0.44    0.45
  12   0   9    0.01    0.55
  11  -1   9  105.02    3.10
 -11   1  -9   97.43    2.94
 -11   1  -9   96.60    2.70
  11  -1   9  101.44    2.85
 -10   2  -9   47.27    1.60
  10  -2   9   49.38    2.06
 -10   2  -9   43.72    1.91
  -9   3  -9   -0.65    0.58
   9  -3   9   -0.07    0.64
   8  -4   9   -0.22    0.88
  -8   4  -9    2.01    0.88
  -7   5  -9   23.50    1.82
   7  -5   9   21.00    1.73
  -6   6  -9   -0.61    1.07
   6  -6   9    3.04    1.41
  18   4   8   13.57    1.77
 -18  -4  -8   13.95    1.60
  17   3   8   -0.46    1.08
 -17  -3  -8    1.06    1.02
  16   2   8   96.20    3.43
 -16  -2  -8   85.71    3.17
  16   2   8   97.36    3.11
  15   1   8   71.38    2.60
  15   1   8   69.25    2.48
 -15  -1  -8   68.36    2.49
  14   0   8   31.12    1.57
 -14   0  -8   32.44    1.50
  14   0   8   33.82    1.53
  13  -1   8    4.06    0.76
 -13   1  -8    4.14    0.68
 -13   1  -8    2.83    0.70
 -12   2  -8    2.92    0.61
 -12   2  -8    3.33    0.73
  12  -2   8    4.20    0.81
 -11   3  -8  128.39    3.95
  11  -3   8  123.34    3.98
  10  -4   8    1.75    1.00
 -10   4  -8    2.12    0.90
   9  -5   8   21.55    1.87
  -9   5  -8   24.03    1.87
   8  -6   8    4.97    1.59
  19   3   7    0.12    1.23
 -19  -3  -7    0.27    1.05
 -18  -2  -7    3.88    0.96
  18   2   7    5.50    1.08
  18   2   7    4.58    1.14
 -17  -1  -7    0.19    0.68
  17   1   7   -0.16    0.66
  17   1   7    0.42    0.71
 -16   0  -7   -0.86    0.44
  16   0   7    0.27    0.63
 -15   1  -7   55.15    2.04
  15  -1   7   54.24    2.30
 -15   1  -7   60.62    2.19
  14  -2   7   15.39    1.31
 -14   2  -7   15.16    1.15
 -14   2  -7   15.41    1.00
  13  -3   7    0.89    0.76
 -13   3  -7    0.28    0.86
 -12   4  -7   15.41    1.45
  12  -4   7   16.81    1.58
  11  -5   7    0.57    1.16
 -11   5  -7   -0.36    1.02
 -21  -3  -6    0.73    1.07
  21   3   6    1.52    1.41
  20   2   6    4.94    1.27
  20   2   6    5.51    1.23
 -20  -2  -6    3.25    0.88
  19   1   6    4.63    1.13
 -19  -1  -6    2.64    0.84
  18   0   6   27.29    1.68
 -18   0  -6   29.18    1.61
 -17   1  -6   14.54    1.12
  17  -1   6   14.13    1.30
 -17   1  -6   15.31    1.13
  16  -2   6   18.54    1.43
 -16   2  -6   17.14    1.14
 -16   2  -6   16.49    1.33
 -15   3  -6    7.90    1.20
  15  -3   6    6.51    1.16
 -14   4  -6   15.56    1.63
  14  -4   6   17.04    1.64
  13  -5   6    1.46    1.29
 -13   5  -6    2.47    1.12
  23   3   5   18.86    2.08
 -22  -2  -5    0.54    0.88
  22   2   5    0.30    1.23
  21   1   5   13.73    1.55
 -21  -1  -5   12.30    1.29
 -20   0  -5    1.19    0.80
  20   0   5    0.10    0.88
  19  -1   5    0.19    0.89
 -19   1  -5   -0.23    0.66
  18  -2   5    0.52    0.73
 -18   2  -5    1.15    0.78
 -18   2  -5    0.53    0.85
 -17   3  -5   12.28    1.15
  17  -3   5   13.84    1.43
 -17   3  -5   13.56    1.47
 -16   4  -5    2.03    1.14
  16  -4   5    0.63    1.00
 -15   5  -5    6.08    1.31
  15  -5   5    5.67    1.37
 -24  -2  -4    9.35    1.21
  24   2   4   12.82    1.68
 -23  -1  -4   -0.54    0.81
  23   1   4    0.67    1.06
  22   0   4    1.89    0.91
 -22   0  -4    1.55    0.79
  21  -1   4   15.34    1.52
 -21   1  -4   14.56    1.32
 -20   2  -4    0.29    0.84
  20  -2   4    0.68    0.94
 -19   3  -4   25.90    1.90
  19  -3   4   24.51    1.88
 -19   3  -4   27.61    1.70
 -18   4  -4    1.45    1.17
  18  -4   4    0.18    1.10
  25   1   3    7.07    1.39
 -25  -1  -3    6.36    1.18
  24   0   3   -1.26    1.03
 -24   0  -3    0.71    0.94
  23  -1   3    0.14    0.99
 -23   1  -3    0.46    0.84
 -22   2  -3    0.52    0.92
  22  -2   3   -0.24    0.98
 -21   3  -3    5.19    1.33
  21  -3   3    2.68    1.13
 -21   3  -3    5.85    1.08
 -20   4  -3    1.62    1.16
  20  -4   3    1.60    1.17
  26   0   2    9.09    1.48
 -26   0  -2   10.32    1.33
  25  -1   2    4.84    1.28
 -25   1  -2    7.85    1.15
 -24   2  -2    0.85    1.04
  24  -2   2    0.96    0.98
 -23   3  -2    0.10    1.01
  23  -3   2    0.27    1.06
  21  -1 -27    2.42    1.49
 -17   3  26    9.99    1.60
  18  -2 -26   -0.52    1.14
  19  -1 -26    5.94    1.49
 -15   3  25    9.08    1.57
  15  -3 -25    7.22    1.45
 -16   2  25    1.06    1.14
  16  -2 -25    1.44    1.22
  17  -1 -25    2.86    1.37
 -18   0  25    1.49    1.02
  18   0 -25   -1.29    1.21
 -19  -1  25    2.45    1.07
 -20  -2  25    5.73    1.27
 -12   4  24    4.65    1.46
  13  -3 -24    0.29    0.95
 -13   3  24    0.36    1.21
  14  -2 -24   14.90    1.62
 -14   2  24   15.84    1.47
 -15   1  24   10.53    1.26
  15  -1 -24   11.11    1.45
 -16   0  24    8.99    1.32
  16   0 -24    5.25    1.20
 -17  -1  24    3.52    1.04
  18   2 -24    9.87    1.75
 -18  -2  24    8.62    1.35
  19   3 -24   10.83    1.69
 -10   4  23    4.70    1.35
  10  -4 -23    5.16    1.22
 -11   3  23   -1.12    1.06
  11  -3 -23   -0.05    1.02
  12  -2 -23   14.24    1.41
 -12   2  23   14.94    1.45
 -12   2  23   13.64    1.34
 -13   1  23    2.58    0.93
  13  -1 -23    2.37    0.96
  14   0 -23    0.22    0.89
 -14   0  23   -0.75    0.77
  15   1 -23   14.25    1.39
 -15  -1  23   15.83    1.44
 -16  -2  23    6.33    1.21
  16   2 -23    6.03    1.24
 -17  -3  23    0.62    0.82
  17   3 -23    0.54    1.11
  -8   4  22    6.50    1.48
   8  -4 -22    9.04    1.41
   9  -3 -22   24.11    1.83
  -9   3  22   30.32    1.80
  -9   3  22   28.75    1.84
 -10   2  22   18.20    1.37
 -10   2  22   18.51    1.43
  10  -2 -22   19.37    1.59
 -11   1  22   16.57    1.29
  11  -1 -22   19.23    1.50
 -11   1  22   21.63    1.22
 -12   0  22  165.33    4.82
  12   0 -22  167.42    4.78
  13   1 -22   25.08    1.59
 -13  -1  22   25.85    1.72
  14   2 -22    2.46    1.02
 -14  -2  22    2.97    1.00
  15   3 -22    1.16    1.07
 -15  -3  22    1.75    1.01
  16   4 -22    1.94    1.19
   5  -5 -21    1.08    1.27
   6  -4 -21    0.33    1.03
  -6   4  21    0.41    1.17
  -7   3  21   11.52    1.34
   7  -3 -21   12.96    1.40
  -7   3  21   13.17    1.41
   8  -2 -21    0.13    0.83
  -8   2  21    0.73    0.71
  -8   2  21    0.54    0.71
   9  -1 -21    2.71    0.88
  -9   1  21    2.16    0.65
  -9   1  21    2.14    0.63
  10   0 -21    0.85    0.62
 -10   0  21    0.13    0.57
  11   1 -21   87.91    3.00
 -11  -1  21   82.22    3.05
  11   1 -21   85.85    2.80
  12   2 -21   39.66    2.02
  12   2 -21   44.42    2.01
 -12  -2  21   42.50    2.20
  13   3 -21    3.04    1.06
 -13  -3  21    2.12    0.96
 -14  -4  21    2.40    1.04
  14   4 -21    4.39    1.18
   3  -5 -20    3.81    1.36
  -4   4  20   16.12    1.49
   4  -4 -20   15.11    1.63
   4  -4 -20   11.94    1.29
   5  -3 -20    1.60    0.94
  -5   3  20    1.43    0.89
   6  -2 -20  153.17    4.60
  -6   2  20  163.44    4.24
  -6   2  20  159.77    4.59
  -7   1  20  161.39    4.44
  -7   1  20  143.97    3.84
   7  -1 -20  159.97    4.46
   8   0 -20  571.86   12.65
  -8   0  20  589.41   13.14
   9   1 -20   20.52    1.27
  -9  -1  20   22.63    1.44
   9   1 -20   22.44    1.34
 -10  -2  20   71.76    2.82
  10   2 -20   68.66    2.57
  10   2 -20   73.91    2.72
 -11  -3  20   16.00    1.52
  11   3 -20   14.80    1.45
  12   4 -20    3.80    1.14
 -12  -4  20    3.47    1.22
   1  -5 -19   -1.10    0.78
  -1   5  19    0.40    1.16
   2  -4 -19    3.04    0.94
   2  -4 -19    3.93    1.10
  -2   4  19    3.93    1.05
  -3   3  19   42.77    2.12
   3  -3 -19   41.35    1.96
   3  -3 -19   41.42    2.09
  -4   2  19    1.30    0.65
   4  -2 -19   -0.56    0.64
   4  -2 -19    1.00    0.50
  -5   1  19    0.37    0.56
   5  -1 -19    1.27    0.60
  -5   1  19    3.04    0.59
   6   0 -19    1.41    0.60
  -6   0  19   -0.19    0.44
   7   1 -19  145.06    3.94
   7   1 -19  133.30    3.64
  -7  -1  19  132.79    4.01
  -8  -2  19    0.12    0.72
   8   2 -19    0.10    0.56
   8   2 -19    0.40    0.59
   9   3 -19   10.84    1.09
  -9  -3  19    8.62    1.25
   9   3 -19   10.56    1.22
  10   4 -19   14.45    1.52
 -10  -4  19   15.53    1.61
  11   5 -19    2.31    1.09
 -11  -5  19    3.78    1.28
   1   5  18    2.25    1.22
  -1  -5 -18    1.65    0.86
   0  -4 -18    6.03    1.20
   0  -4 -18    4.76    1.00
   0   4  18    4.54    1.02
   1  -3 -18    0.33    0.69
   1  -3 -18    0.09    0.65
  -1   3  18    0.89    0.77
   2  -2 -18    6.51    0.81
   2  -2 -18    7.12    0.76
  -2   2  18    7.16    0.85
   3  -1 -18    0.49    0.56
   3  -1 -18    0.25    0.47
  -3   1  18    1.15    0.58
   4   0 -18  100.77    3.13
  -4   0  18   98.43    2.55
  -4   0  18  103.82    3.18
   5   1 -18   39.02    1.71
  -5  -1  18   34.53    1.67
   5   1 -18   38.35    1.52
   6   2 -18   63.97    2.35
  -6  -2  18   64.99    2.49
   6   2 -18   62.71    2.30
   7   3 -18   80.07    3.00
  -7  -3  18   85.80    3.17
   7   3 -18   81.60    2.87
   8   4 -18    5.77    1.19
  -8  -4  18    7.24    1.30
  -9  -5  18    4.45    1.28
   9   5 -18    5.99    1.13
  -3  -5 -17   -0.28    0.80
   3   5  17    0.84    1.02
   2   4  17    4.11    1.04
  -2  -4 -17    3.94    0.94
   1   3  17    2.71    0.86
  -1  -3 -17    2.83    0.79
  -1  -3 -17    3.01    0.75
   0  -2 -17   79.68    2.70
   0  -2 -17   78.18    2.53
   0   2  17   80.09    2.83
   1  -1 -17   75.12    2.57
  -1   1  17   74.86    2.60
   1  -1 -17   73.74    2.21
   2   0 -17    0.68    0.58
   2   0 -17    1.71    0.50
  -2   0  17    0.48    0.54
   3   1 -17   31.94    1.55
  -3  -1  17   34.03    1.41
  -3  -1  17   31.75    1.59
  -4  -2  17   82.15    2.81
   4   2 -17   83.59    2.75
  -4  -2  17   82.19    2.72
   5   3 -17    4.73    0.76
  -5  -3  17    4.20    0.86
  -5  -3  17    4.23    0.93
   6   4 -17   17.95    1.46
  -6  -4  17   15.81    1.55
   6   4 -17   18.22    1.57
   7   5 -17    8.26    1.35
  -7  -5  17    6.11    1.43
   5   5  16   18.23    1.70
  -5  -5 -16   17.51    1.60
  -4  -4 -16   12.79    1.30
   4   4  16   12.64    1.40
  -3  -3 -16   97.88    3.11
  -3  -3 -16   94.50    3.11
   3   3  16   96.74    3.46
  -2  -2 -16   15.10    1.11
  -2  -2 -16   15.68    1.00
   2   2  16   13.91    1.09
  -1  -1 -16   90.96    2.93
  -1  -1 -16  107.17    2.75
   1   1  16  101.55    3.18
   0   0 -16   13.99    0.77
   0   0 -16   11.76    0.93
   0   0  16   10.62    0.90
   0   0  16   13.51    0.89
   1   1 -16   35.77    1.61
  -1  -1  16   32.80    1.56
  -1  -1  16   38.79    1.49
   2   2 -16   27.97    1.44
  -2  -2  16   26.47    1.43
  -2  -2  16   23.98    1.38
   3   3 -16   20.52    1.29
  -3  -3  16   18.68    1.30
  -3  -3  16   17.72    1.35
  -4  -4  16   -0.30    0.80
   4   4 -16    0.01    0.76
  -4  -4  16   -0.72    0.98
  -5  -5  16    1.85    1.21
   5   5 -16    1.64    0.90
  -6  -6  16   -0.02    1.36
   7   5  15    0.81    1.01
  -7  -5 -15    1.34    0.93
  -6  -4 -15   -0.21    0.73
   6   4  15    1.56    0.94
  -5  -3 -15   -0.15    0.58
   5   3  15   -0.64    0.72
  -4  -2 -15   16.74    1.14
  -4  -2 -15   21.13    1.17
   4   2  15   21.32    1.36
  -3  -1 -15    6.90    0.63
  -3  -1 -15    7.63    0.80
   3   1  15    5.91    0.73
  -2   0 -15    0.45    0.44
   2   0  15   -0.04    0.54
   2   0  15    1.21    0.49
  -2   0 -15    0.10    0.42
  -1   1 -15   41.87    1.80
   1  -1  15   47.13    1.84
   1  -1  15   50.86    1.70
   0  -2  15   42.05    1.78
   0   2 -15   45.66    1.87
   0  -2  15   40.65    1.75
   1   3 -15   14.13    1.09
  -1  -3  15   13.23    1.15
  -1  -3  15   15.43    1.13
  -2  -4  15   35.24    1.93
  -2  -4  15   33.03    2.00
   2   4 -15   32.28    1.84
   3   5 -15   -0.28    1.10
  -3  -5  15   -0.86    1.01
  -3  -5  15   -0.43    0.88
  -9  -5 -14    3.75    1.06
   9   5  14    3.05    1.13
  -8  -4 -14    0.58    0.79
   8   4  14   -0.74    0.84
  -7  -3 -14   -0.81    0.60
   7   3  14    0.60    0.76
  -6  -2 -14   43.66    1.79
  -6  -2 -14   43.86    1.80
   6   2  14   44.42    2.02
  -5  -1 -14    8.88    0.74
   5   1  14    8.72    0.90
  -5  -1 -14   10.24    0.83
   4   0  14  251.82    5.53
  -4   0 -14  248.36    5.91
   4   0  14  239.93    6.10
  -4   0 -14  255.89    5.39
   3  -1  14    0.72    0.49
  -3   1 -14    1.22    0.51
   2  -2  14  137.04    3.92
  -2   2 -14  158.60    4.17
   2  -2  14  156.49    4.11
  -1   3 -14   13.56    1.11
   1  -3  14   13.17    1.03
   1  -3  14   11.60    1.10
   0   4 -14   -0.72    0.62
   0  -4  14    0.52    0.73
   0  -4  14   -0.90    0.84
   1   5 -14    2.32    1.12
  -1  -5  14    2.27    1.03
 -10  -4 -13   20.20    1.60
  10   4  13   20.40    1.74
  -9  -3 -13    6.16    0.96
   9   3  13    5.85    1.12
  -8  -2 -13    4.60    0.70
   8   2  13    3.42    0.76
  -7  -1 -13   14.64    0.97
   7   1  13   16.60    1.16
  -7  -1 -13   15.06    0.97
  -6   0 -13   -0.01    0.37
   6   0  13    0.50    0.47
  -6   0 -13   -0.01    0.46
   6   0  13   -0.06    0.50
  -5   1 -13    3.45    0.65
  -5   1 -13    3.30    0.48
   5  -1  13    4.56    0.59
   4  -2  13  119.15    3.37
  -4   2 -13  118.34    3.46
   4  -2  13  111.93    3.25
   3  -3  13   22.59    1.37
   3  -3  13   21.56    1.22
  -3   3 -13   23.70    1.43
   2  -4  13   49.58    2.07
   2  -4  13   43.17    2.24
  -2   4 -13   44.27    2.18
   1  -5  13    8.08    1.38
  -1   5 -13    8.17    1.33
   0   6 -13   -0.52    1.27
   0  -6  13    1.26    1.23
 -12  -4 -12    3.48    1.05
  12   4  12    3.74    1.28
  11   3  12   52.93    2.57
 -11  -3 -12   54.22    2.41
 -10  -2 -12   32.57    1.66
  10   2  12   31.99    1.81
   9   1  12  113.44    3.03
  -9  -1 -12  111.81    3.16
   9   1  12  111.77    3.48
  -9  -1 -12  111.62    3.07
  -8   0 -12    1.02    0.46
  -8   0 -12    1.14    0.37
   8   0  12    0.72    0.50
   8   0  12    0.84    0.47
  -7   1 -12   58.55    1.76
   7  -1  12   58.69    2.00
  -7   1 -12   58.29    2.11
   7  -1  12   60.86    2.08
   6  -2  12   22.94    1.18
  -6   2 -12   24.24    1.33
   6  -2  12   21.34    1.30
   5  -3  12    1.90    0.78
  -5   3 -12    3.96    0.77
   5  -3  12    4.45    0.68
  -4   4 -12   39.25    2.01
   4  -4  12   34.77    1.96
  -3   5 -12    0.20    0.88
   3  -5  12   -1.17    0.98
   2  -6  12   -1.32    1.22
  -2   6 -12   -0.65    1.14
  14   4  11    2.17    1.28
 -14  -4 -11    1.21    1.02
 -13  -3 -11    7.39    1.10
  13   3  11    7.41    1.27
 -12  -2 -11   12.70    1.17
  12   2  11   12.20    1.21
  11   1  11    0.58    0.56
 -11  -1 -11    0.41    0.42
  11   1  11    0.76    0.61
  10   0  11    0.02    0.48
 -10   0 -11   -0.01    0.41
  10   0  11    0.48    0.61
 -10   0 -11   -0.19    0.44
  -9   1 -11   67.87    1.93
   9  -1  11   62.89    2.07
   9  -1  11   61.16    2.18
  -9   1 -11   51.65    2.06
  -8   2 -11   56.06    2.19
   8  -2  11   56.41    2.22
   8  -2  11   57.97    1.97
  -7   3 -11    0.19    0.66
   7  -3  11    0.99    0.80
  -6   4 -11   11.12    1.23
   6  -4  11    9.56    1.26
   5  -5  11    6.56    1.37
  -5   5 -11    6.12    1.20
  -4   6 -11   14.20    1.70
   4  -6  11   13.47    1.76
 -16  -4 -10    9.04    1.37
  16   4  10    9.68    1.56
 -15  -3 -10    3.03    0.99
  15   3  10    2.85    1.20
 -14  -2 -10   97.13    3.30
  14   2  10  101.29    3.52
  13   1  10   63.88    2.46
  13   1  10   62.36    2.29
 -13  -1 -10   64.25    2.33
 -12   0 -10  376.26    8.15
  12   0  10  375.97    8.73
 -12   0 -10  375.70    8.32
  11  -1  10   24.92    1.40
 -11   1 -10   21.56    1.10
  11  -1  10   24.76    1.20
 -11   1 -10   23.40    1.29
 -10   2 -10  306.42    7.28
  10  -2  10  303.59    7.27
  -9   3 -10    3.82    0.93
   9  -3  10    6.37    1.03
   8  -4  10    3.52    1.07
  -8   4 -10    3.47    0.85
   7  -5  10    2.90    1.28
  -7   5 -10    4.39    1.14
  -6   6 -10    0.26    1.13
 -17  -3  -9    1.45    0.95
  17   3   9    0.96    1.14
 -16  -2  -9   16.05    1.39
  16   2   9   19.09    1.59
  15   1   9   54.35    2.19
 -15  -1  -9   53.36    2.22
  15   1   9   59.28    2.34
 -14   0  -9    0.77    0.52
  14   0   9    0.24    0.62
  14   0   9   -0.58    0.55
  13  -1   9  315.01    7.60
 -13   1  -9  333.91    7.56
 -13   1  -9  331.31    7.20
  12  -2   9   39.70    1.97
 -12   2  -9   40.42    1.56
 -12   2  -9   37.74    1.77
 -11   3  -9   62.93    2.59
  11  -3   9   62.65    2.66
 -10   4  -9   16.42    1.51
  10  -4   9   19.92    1.66
  -9   5  -9   22.72    1.87
   9  -5   9   23.92    1.93
 -19  -3  -8    7.04    1.21
  19   3   8    8.37    1.53
  18   2   8    5.82    1.28
 -18  -2  -8    3.16    0.95
  17   1   8   51.40    2.18
  17   1   8   50.79    2.21
 -17  -1  -8   48.51    2.14
  16   0   8    0.49    0.72
 -16   0  -8    0.87    0.64
 -15   1  -8   67.56    2.38
 -15   1  -8   65.83    2.29
  15  -1   8   67.79    2.61
 -14   2  -8    0.91    0.69
 -14   2  -8    1.80    0.60
  14  -2   8    1.71    0.88
 -13   3  -8   12.84    1.32
  13  -3   8   13.98    1.41
  12  -4   8   15.25    1.50
 -12   4  -8   14.09    1.53
  11  -5   8    0.14    1.19
 -11   5  -8    2.55    1.15
 -21  -3  -7    2.88    1.16
  21   3   7    3.13    1.47
 -20  -2  -7   10.98    1.29
  20   2   7   12.73    1.57
  20   2   7   12.51    1.51
 -19  -1  -7   10.78    1.16
  19   1   7   11.46    1.29
 -18   0  -7    1.60    0.82
  18   0   7    0.05    0.84
 -17   1  -7    0.10    0.61
  17  -1   7    0.27    0.75
  16  -2   7   49.81    2.37
 -16   2  -7   50.34    2.22
 -16   2  -7   53.95    2.06
 -15   3  -7    5.33    1.11
  15  -3   7    4.65    1.11
 -14   4  -7   44.66    2.41
  14  -4   7   35.68    2.26
 -13   5  -7    9.99    1.41
  13  -5   7   11.74    1.64
 -22  -2  -6    3.20    0.97
  22   2   6    2.58    1.28
  21   1   6   38.94    2.18
 -21  -1  -6   35.95    2.01
  20   0   6   90.58    3.35
 -20   0  -6   89.31    3.12
 -19   1  -6    4.72    0.87
  19  -1   6    4.16    1.00
 -18   2  -6   25.20    1.65
  18  -2   6   23.39    1.74
 -18   2  -6   25.55    1.53
 -17   3  -6    4.29    1.13
  17  -3   6    3.95    1.11
 -16   4  -6   -0.01    1.07
  16  -4   6    0.47    1.01
 -15   5  -6    0.54    0.95
  15  -5   6    0.02    1.25
  24   2   5    3.87    1.48
  23   1   5    3.91    1.20
 -23  -1  -5    2.25    1.00
  22   0   5    1.31    1.02
 -22   0  -5   -1.18    0.78
 -21   1  -5   13.33    1.25
  21  -1   5   12.87    1.48
  20  -2   5   -0.31    0.88
 -20   2  -5    3.25    0.97
  19  -3   5    3.78    1.05
 -19   3  -5    3.82    1.28
  18  -4   5   10.42    1.44
 -18   4  -5   10.94    1.58
 -25  -1  -4    4.59    1.09
  25   1   4    3.61    1.28
 -24   0  -4    1.31    0.94
  24   0   4    2.86    1.16
  23  -1   4    0.36    1.07
 -23   1  -4    0.86    0.84
  22  -2   4   10.19    1.47
 -22   2  -4   12.82    1.39
 -21   3  -4    3.35    1.03
  21  -3   4    2.74    1.03
 -21   3  -4    2.46    1.34
 -20   4  -4    0.90    1.16
  20  -4   4    1.50    1.12
  25  -1   3    5.66    1.34
 -25   1  -3    6.08    1.09
  24  -2   3    6.30    1.35
 -24   2  -3    7.81    1.26
 -23   3  -3    8.73    1.25
  19  -1 -27    1.02    1.34
 -15   3  26   -0.44    1.43
 -16   2  26    2.36    1.24
  16  -2 -26    2.45    1.20
  17  -1 -26    4.11    1.34
 -18   0  26    0.18    0.99
  18   0 -26   -0.84    1.19
 -19  -1  26    7.14    1.39
  13  -3 -25   10.54    1.50
 -13   3  25   11.64    1.63
  14  -2 -25    0.58    1.07
 -14   2  25    2.84    1.27
  15  -1 -25    0.09    1.10
 -15   1  25    2.25    0.89
  16   0 -25   -0.69    1.11
 -16   0  25   -0.66    0.88
 -17  -1  25    1.15    1.00
 -18  -2  25    1.69    1.05
 -10   4  24    0.68    1.32
  10  -4 -24    1.76    1.14
 -11   3  24   10.68    1.49
  11  -3 -24    8.90    1.41
 -12   2  24    1.79    0.90
 -12   2  24    1.03    1.07
  12  -2 -24    0.39    0.88
  13  -1 -24    0.12    0.93
 -13   1  24    0.93    0.90
 -14   0  24    4.00    0.99
  14   0 -24    5.31    1.14
 -15  -1  24   11.21    1.34
  15   1 -24    9.90    1.39
 -16  -2  24    5.23    1.18
  16   2 -24    6.38    1.33
  17   3 -24    1.72    1.16
 -17  -3  24    2.20    1.11
  -8   4  23    2.62    1.36
   8  -4 -23    1.88    1.12
  -9   3  23    1.02    1.15
  -9   3  23    1.23    1.00
   9  -3 -23    1.01    0.98
 -10   2  23   12.75    1.30
 -10   2  23   14.39    1.35
  10  -2 -23   12.55    1.41
 -11   1  23    1.16    0.77
  11  -1 -23    0.55    0.87
 -12   0  23    0.40    0.72
  12   0 -23    1.35    0.84
 -13  -1  23    2.63    0.95
  13   1 -23    1.31    0.84
  14   2 -23    5.14    1.14
 -14  -2  23    5.41    1.12
  15   3 -23    9.02    1.44
 -15  -3  23    9.86    1.41
   5  -5 -22    4.15    1.39
  -6   4  22    0.77    1.18
   6  -4 -22   -0.67    0.98
  -7   3  22    0.65    1.02
  -7   3  22    0.18    0.93
   7  -3 -22    0.20    0.91
  -8   2  22    5.41    0.98
  -8   2  22    6.49    0.97
   8  -2 -22    4.79    1.05
   9  -1 -22    0.30    0.81
  -9   1  22    0.72    0.68
  -9   1  22    0.21    0.61
 -10   0  22   68.55    2.66
  10   0 -22   65.14    2.63
 -11  -1  22   19.67    1.45
  11   1 -22   16.48    1.31
  12   2 -22    1.32    0.90
 -12  -2  22    0.00    0.69
  12   2 -22   -0.06    0.79
 -13  -3  22    3.51    1.08
  13   3 -22    4.50    1.16
  14   4 -22    2.73    1.09
 -14  -4  22    3.14    1.24
   3  -5 -21    8.07    1.50
  -4   4  21    2.83    1.12
   4  -4 -21    1.86    1.06
  -5   3  21    1.74    0.92
  -5   3  21    1.83    1.02
   5  -3 -21    3.94    1.04
  -6   2  21    1.65    0.76
   6  -2 -21   -0.28    0.67
  -6   2  21    0.78    0.75
  -7   1  21   19.84    1.36
  -7   1  21   17.71    1.14
   7  -1 -21   18.61    1.34
   8   0 -21    2.00    0.79
  -8   0  21    1.19    0.64
   9   1 -21    2.40    0.79
   9   1 -21    1.60    0.65
  -9  -1  21    1.76    0.75
 -10  -2  21   56.85    2.53
  10   2 -21   61.91    2.52
  10   2 -21   59.90    2.42
  11   3 -21   29.33    1.91
 -11  -3  21   35.19    2.13
 -12  -4  21    1.16    1.14
  12   4 -21    2.53    1.11
  -1   5  20    1.51    1.05
  -2   4  20    5.85    1.19
   2  -4 -20    6.92    1.25
   2  -4 -20    4.97    0.97
   3  -3 -20   10.86    1.26
   3  -3 -20   12.76    1.18
  -3   3  20   12.54    1.27
   4  -2 -20    8.21    0.86
   4  -2 -20    8.54    1.03
  -4   2  20    9.24    1.00
   5  -1 -20   53.49    2.28
  -5   1  20   53.70    2.24
  -5   1  20   57.65    1.94
   6   0 -20  323.87    7.78
  -6   0  20  333.30    8.03
  -7  -1  20  158.57    4.61
   7   1 -20  162.89    4.18
   7   1 -20  159.48    4.43
   8   2 -20   69.21    2.55
  -8  -2  20   67.80    2.76
   8   2 -20   71.61    2.61
   9   3 -20   12.73    1.35
  -9  -3  20   13.27    1.44
   9   3 -20   13.08    1.24
 -10  -4  20    3.17    1.21
  10   4 -20    3.35    1.11
   1   5  19   10.37    1.39
  -1  -5 -19    8.36    1.26
   0  -4 -19    1.02    1.04
   0   4  19    3.53    1.08
   0  -4 -19    2.14    0.90
   1  -3 -19   36.54    1.86
  -1   3  19   38.19    2.06
   1  -3 -19   37.75    1.96
  -2   2  19    2.00    0.70
   2  -2 -19    0.84    0.54
   2  -2 -19    2.18    0.70
   3  -1 -19  318.67    6.90
   3  -1 -19  316.73    7.58
  -3   1  19  319.65    7.78
  -4   0  19    0.66    0.60
   4   0 -19    1.70    0.67
  -5  -1  19    0.82    0.57
   5   1 -19    2.18    0.62
   5   1 -19    2.38    0.61
   6   2 -19   23.80    1.44
  -6  -2  19   26.33    1.57
   6   2 -19   27.32    1.46
  -7  -3  19   35.85    2.03
   7   3 -19   32.76    1.92
   7   3 -19   32.50    1.75
   8   4 -19   12.65    1.36
  -8  -4  19   13.41    1.55
   9   5 -19    6.29    1.31
  -9  -5  19    7.57    1.40
   3   5  18   -0.59    0.96
  -3  -5 -18   -0.33    0.85
   2   4  18   33.54    2.10
  -2  -4 -18   31.17    1.84
  -1  -3 -18   54.89    2.34
   1   3  18   54.01    2.48
  -1  -3 -18   51.23    2.22
   0  -2 -18   90.86    2.77
   0   2  18   86.21    3.05
   0  -2 -18   81.53    2.85
  -1   1  18    2.30    0.70
   1  -1 -18    0.08    0.54
  -2   0  18  813.81   17.61
   2   0 -18  804.27   16.89
   3   1 -18    0.20    0.53
  -3  -1  18    0.71    0.53
  -3  -1  18    1.08    0.59
  -4  -2  18   72.79    2.65
   4   2 -18   70.79    2.56
  -4  -2  18   69.71    2.50
   5   3 -18   21.91    1.44
  -5  -3  18   21.66    1.54
  -5  -3  18   21.93    1.55
  -6  -4  18    3.03    1.07
   6   4 -18    4.46    1.08
   6   4 -18    3.41    0.97
  -7  -5  18    5.29    1.40
   7   5 -18    5.35    1.19
   5   5  17   10.12    1.44
  -5  -5 -17    9.01    1.24
  -4  -4 -17    0.64    0.83
   4   4  17    1.53    0.94
  -3  -3 -17   20.22    1.40
  -3  -3 -17   21.90    1.38
   3   3  17   20.15    1.50
  -2  -2 -17    2.57    0.66
   2   2  17    2.65    0.71
  -2  -2 -17    3.26    0.62
   1   1  17    7.02    0.82
  -1  -1 -17    8.80    0.76
  -1  -1 -17    7.32    0.86
   0   0  17    0.21    0.56
   0   0 -17    1.04    0.61
   0   0 -17    0.37    0.41
   1   1 -17   78.18    2.62
  -1  -1  17   76.54    2.64
  -1  -1  17   77.04    2.36
   2   2 -17   -0.35    0.42
  -2  -2  17   -0.18    0.48
  -2  -2  17    1.03    0.65
   3   3 -17   20.88    1.41
  -3  -3  17   23.43    1.48
  -3  -3  17   23.79    1.49
   4   4 -17   13.59    1.28
  -4  -4  17    9.12    1.37
  -4  -4  17   10.98    1.32
  -5  -5  17   -0.92    1.21
   5   5 -17    1.02    1.04
   7   5  16    3.09    1.11
  -6  -4 -16    6.66    1.09
   6   4  16    8.51    1.26
  -5  -3 -16    0.49    0.64
   5   3  16    0.01    0.77
  -4  -2 -16    3.09    0.61
  -4  -2 -16    4.50    0.77
   4   2  16    2.95    0.76
  -3  -1 -16   99.94    2.98
   3   1  16   93.10    3.10
  -3  -1 -16   92.48    2.67
  -2   0 -16   30.81    1.17
  -2   0 -16   29.51    1.45
   2   0  16   31.35    1.24
   2   0  16   30.43    1.49
   1  -1  16  105.73    3.19
  -1   1 -16  102.52    3.17
   1  -1  16  106.08    2.91
   0   2 -16    0.20    0.55
   0  -2  16   -0.29    0.60
   0  -2  16    1.05    0.57
   1   3 -16   52.12    2.20
  -1  -3  16   51.15    2.22
  -1  -3  16   53.99    2.18
  -2  -4  16   -0.56    0.96
   2   4 -16    1.07    0.85
  -2  -4  16    0.28    1.02
  -3  -5  16    0.93    1.14
  -3  -5  16   -0.06    1.09
   3   5 -16    0.38    1.01
   8   4  15   22.31    1.78
  -8  -4 -15   20.72    1.62
   7   3  15    4.37    0.98
  -7  -3 -15    4.70    0.82
  -6  -2 -15   19.88    1.20
  -6  -2 -15   20.45    1.23
   6   2  15   20.47    1.42
  -5  -1 -15    7.01    0.80
  -5  -1 -15    6.73    0.71
   5   1  15    7.15    0.85
   4   0  15   -0.01    0.51
  -4   0 -15   -0.14    0.41
  -4   0 -15    1.14    0.58
   4   0  15    0.90    0.56
   3  -1  15    7.65    0.75
  -3   1 -15    7.93    0.85
   3  -1  15    7.89    0.81
   2  -2  15    0.11    0.61
   2  -2  15    1.18    0.55
  -2   2 -15   -0.11    0.48
   1  -3  15   34.16    1.80
   1  -3  15   33.79    1.64
  -1   3 -15   33.03    1.73
   0   4 -15   -0.75    0.78
   0  -4  15    0.26    0.73
   0  -4  15   -0.21    0.79
   1   5 -15   16.25    1.61
  -1  -5  15   14.80    1.61
 -10  -4 -14   19.97    1.61
  10   4  14   20.73    1.78
   9   3  14    1.20    0.98
  -9  -3 -14    0.53    0.71
   8   2  14  191.93    5.41
  -8  -2 -14  188.06    4.90
   7   1  14    0.78    0.50
  -7  -1 -14    2.15    0.60
  -7  -1 -14    0.46    0.47
   6   0  14  242.06    5.40
  -6   0 -14  240.88    5.71
   6   0  14  213.30    5.82
  -6   0 -14  243.04    5.23
  -5   1 -14    9.92    0.92
   5  -1  14    8.69    0.77
   5  -1  14    9.96    0.88
   4  -2  14    1.36    0.64
  -4   2 -14   -0.49    0.54
   4  -2  14    0.90    0.57
   3  -3  14    5.38    0.93
  -3   3 -14    6.88    0.89
   3  -3  14    6.26    0.83
   2  -4  14    0.02    0.93
   2  -4  14    1.72    0.73
  -2   4 -14   -0.41    0.70
   1  -5  14    7.23    1.35
  -1   5 -14    7.31    1.32
   0   6 -14    4.40    1.48
  12   4  13    8.53    1.38
 -12  -4 -13    8.39    1.16
  11   3  13   17.16    1.53
 -11  -3 -13   18.95    1.45
  10   2  13    1.77    0.82
 -10  -2 -13    1.73    0.68
  -9  -1 -13   27.16    1.37
  -9  -1 -13   29.27    1.38
   9   1  13   29.90    1.59
   8   0  13    0.79    0.51
  -8   0 -13    0.19    0.31
   8   0  13   -0.20    0.47
  -8   0 -13    0.37    0.51
  -7   1 -13   14.45    1.07
   7  -1  13   15.18    0.99
   7  -1  13   15.82    1.06
  -7   1 -13   13.64    0.81
   6  -2  13   10.22    0.94
   6  -2  13    9.82    0.87
  -6   2 -13    7.79    0.86
   5  -3  13   33.16    1.74
   5  -3  13   34.66    1.59
  -5   3 -13   33.18    1.76
   4  -4  13    4.68    1.03
  -4   4 -13    4.78    0.97
  -3   5 -13    3.86    1.21
   3  -5  13    2.64    1.06
  -2   6 -13    0.16    1.23
 -14  -4 -12    0.61    0.86
  14   4  12   -1.40    1.05
  13   3  12    5.22    1.22
 -13  -3 -12    5.05    1.03
  12   2  12   -0.48    0.83
 -12  -2 -12   -0.06    0.71
  11   1  12   76.63    2.74
  11   1  12   73.09    2.40
 -11  -1 -12   75.81    2.52
  10   0  12    2.54    0.61
 -10   0 -12    3.36    0.67
  10   0  12    3.71    0.66
 -10   0 -12    2.88    0.57
   9  -1  12  114.53    3.28
  -9   1 -12  113.99    3.38
   9  -1  12  113.85    3.37
  -9   1 -12  122.11    3.02
  -8   2 -12   14.05    1.14
   8  -2  12   13.83    1.13
   8  -2  12   14.85    1.03
   7  -3  12   75.45    2.84
  -7   3 -12   76.20    2.84
   6  -4  12   -0.58    0.87
  -6   4 -12   -0.31    0.75
   5  -5  12    0.74    1.11
  -5   5 -12    0.16    1.00
  -4   6 -12    1.53    1.19
  16   4  11    9.55    1.66
 -16  -4 -11    8.16    1.39
 -15  -3 -11   12.97    1.45
  15   3  11   11.18    1.55
  14   2  11   15.46    1.47
 -14  -2 -11   14.87    1.33
 -13  -1 -11    4.98    0.74
  13   1  11    4.65    0.86
  13   1  11    4.78    0.79
  12   0  11    0.39    0.58
 -12   0 -11    0.64    0.64
 -12   0 -11    0.16    0.47
  12   0  11    0.33    0.58
 -11   1 -11   -0.59    0.42
  11  -1  11    0.79    0.60
 -11   1 -11   -0.32    0.57
  11  -1  11    2.14    0.60
 -10   2 -11   62.25    2.36
  10  -2  11   55.96    2.30
  -9   3 -11   82.31    2.99
   9  -3  11   77.52    2.98
  -8   4 -11    6.59    1.11
   8  -4  11    5.32    1.18
   7  -5  11    5.77    1.19
  -7   5 -11    4.41    1.19
 -17  -3 -10   13.14    1.46
  17   3  10   12.96    1.71
  16   2  10    3.37    1.14
 -16  -2 -10    2.65    0.88
  15   1  10   24.34    1.49
 -15  -1 -10   19.93    1.38
  15   1  10   21.01    1.36
  14   0  10    1.37    0.66
 -14   0 -10    1.97    0.55
  14   0  10    1.54    0.63
  13  -1  10   57.63    2.32
 -13   1 -10   59.13    2.06
 -13   1 -10   61.47    2.26
  12  -2  10    1.41    0.79
 -12   2 -10    1.29    0.68
  11  -3  10    0.19    0.86
 -11   3 -10   -1.65    0.75
  10  -4  10    3.39    1.15
 -10   4 -10    4.64    1.09
  -9   5 -10    4.51    1.09
   9  -5  10    6.11    1.38
 -19  -3  -9    4.08    1.05
  19   3   9    4.95    1.55
 -18  -2  -9    0.60    0.70
  18   2   9   -0.41    1.16
  17   1   9   10.17    1.15
 -17  -1  -9    6.88    1.02
  17   1   9    9.45    1.10
  16   0   9    0.27    0.76
 -16   0  -9    1.02    0.67
  15  -1   9   55.57    2.37
 -15   1  -9   55.00    2.06
 -15   1  -9   55.89    2.16
  14  -2   9    1.28    0.87
 -14   2  -9    2.00    0.63
 -14   2  -9   -0.09    0.72
  13  -3   9    3.64    1.04
 -13   3  -9    3.28    0.98
  12  -4   9    2.53    1.00
 -12   4  -9    2.61    1.08
 -11   5  -9    1.59    1.04
  11  -5   9    1.78    1.17
  21   3   8    5.49    1.63
 -20  -2  -8   37.28    2.15
  20   2   8   40.33    2.43
 -19  -1  -8    0.69    0.80
  19   1   8    1.36    0.97
 -18   0  -8  290.09    6.98
  18   0   8  284.86    7.21
 -17   1  -8   46.64    1.97
  17  -1   8   43.93    2.19
  16  -2   8   87.86    3.35
 -16   2  -8   92.91    2.91
 -16   2  -8   95.50    3.23
 -15   3  -8    0.29    0.95
  15  -3   8    1.16    1.00
 -14   4  -8    7.56    1.35
  14  -4   8    5.16    1.26
 -13   5  -8    4.08    1.08
  13  -5   8    4.38    1.30
 -22  -2  -7    1.43    0.91
 -21  -1  -7    3.05    0.97
  21   1   7    6.05    1.25
  20   0   7    0.39    0.95
 -20   0  -7    0.65    0.87
  19  -1   7   12.20    1.37
 -19   1  -7   14.18    1.28
 -18   2  -7    4.55    0.99
  18  -2   7    4.47    1.13
 -18   2  -7    3.90    1.12
 -17   3  -7    5.22    1.16
  17  -3   7    2.74    1.13
  16  -4   7    0.73    1.03
 -16   4  -7    0.21    1.11
  24   2   6    4.60    1.59
 -23  -1  -6    6.84    1.13
  23   1   6    8.56    1.50
  22   0   6   10.85    1.46
 -22   0  -6   10.67    1.32
 -21   1  -6   35.19    1.94
  21  -1   6   35.06    2.10
  20  -2   6    2.91    0.97
 -20   2  -6    5.03    1.09
  19  -3   6   33.24    2.25
 -19   3  -6   38.85    2.31
  18  -4   6    7.39    1.36
 -18   4  -6    5.12    1.32
  25   1   5   13.51    1.68
  24   0   5    1.83    1.13
 -24   0  -5    0.17    0.92
  23  -1   5    5.44    1.32
 -23   1  -5    5.43    1.11
 -22   2  -5    2.51    1.04
  22  -2   5    0.26    0.88
  21  -3   5    0.25    0.91
 -21   3  -5    0.66    1.13
 -20   4  -5    1.42    1.23
 -25   1  -4    3.38    1.09
  25  -1   4    3.75    1.25
  24  -2   4   12.71    1.62
 -24   2  -4   16.62    1.53
  19  -1 -28   -0.91    1.34
 -15   3  27    3.87    1.55
  16  -2 -27    6.04    1.40
  17  -1 -27    2.04    1.34
  18   0 -27   -1.02    1.31
 -19  -1  27    3.07    1.11
  13  -3 -26    1.66    1.06
 -13   3  26    4.92    1.61
  14  -2 -26    4.67    1.35
  15  -1 -26    5.57    1.33
 -15   1  26    7.11    1.19
 -16   0  26    2.71    1.09
  16   0 -26    3.22    1.21
 -17  -1  26    6.10    1.32
 -18  -2  26    0.99    1.00
  11  -3 -25    0.13    1.02
 -11   3  25    1.27    1.25
 -12   2  25    4.68    1.11
 -12   2  25    3.01    1.26
  12  -2 -25    4.97    1.22
  13  -1 -25    1.44    1.06
 -13   1  25    4.03    1.09
  14   0 -25    1.76    1.03
 -14   0  25    0.12    0.80
  15   1 -25    1.55    1.05
 -15  -1  25    0.86    0.92
 -16  -2  25    2.02    1.06
  17   3 -25    1.27    1.10
   8  -4 -24    2.55    1.13
  -8   4  24    2.66    1.32
  -9   3  24   20.53    1.67
   9  -3 -24   19.32    1.74
  -9   3  24   18.54    1.69
 -10   2  24   17.51    1.43
  10  -2 -24   17.80    1.64
 -10   2  24   18.49    1.60
 -11   1  24    5.73    0.98
  11  -1 -24    4.96    1.10
 -12   0  24    6.94    1.03
  12   0 -24    7.58    1.16
 -13  -1  24    0.62    0.88
  13   1 -24    0.60    0.84
 -14  -2  24   15.43    1.52
  14   2 -24   16.57    1.57
 -15  -3  24    2.74    1.00
  15   3 -24    3.21    1.30
  -6   4  23    5.20    1.44
   6  -4 -23    5.59    1.31
  -7   3  23    2.77    1.03
  -7   3  23   -0.30    1.06
   7  -3 -23   -0.72    0.89
  -8   2  23    7.42    1.11
   8  -2 -23    7.06    1.15
  -8   2  23    8.13    1.13
  -9   1  23   -0.10    0.76
   9  -1 -23    0.10    0.80
  10   0 -23    0.31    0.77
 -10   0  23    0.98    0.77
  11   1 -23    0.61    0.75
 -11  -1  23    0.04    0.65
  12   2 -23   14.64    1.42
  12   2 -23   13.29    1.28
 -12  -2  23   13.10    1.39
  13   3 -23   18.20    1.66
 -13  -3  23   20.28    1.75
  14   4 -23    8.81    1.45
  -4   4  22    4.23    1.13
   4  -4 -22    1.93    1.12
  -5   3  22   14.96    1.48
  -5   3  22   13.49    1.42
   5  -3 -22   13.06    1.41
   6  -2 -22   33.27    1.95
  -6   2  22   35.29    1.74
  -6   2  22   34.09    1.88
  -7   1  22   46.86    1.85
  -7   1  22   46.70    2.15
   7  -1 -22   47.47    2.22
   8   0 -22   16.30    1.33
  -8   0  22   17.06    1.33
  -9  -1  22    1.63    0.79
   9   1 -22    1.09    0.70
  10   2 -22   18.81    1.41
  10   2 -22   18.85    1.43
 -10  -2  22   18.27    1.48
  11   3 -22    5.31    1.14
 -11  -3  22    4.37    1.19
  12   4 -22    4.76    1.15
 -12  -4  22    3.79    1.23
  -1   5  21   -0.09    1.08
   2  -4 -21    2.65    0.94
  -2   4  21    2.25    1.07
   2  -4 -21    1.51    1.18
  -3   3  21    0.65    0.82
   3  -3 -21    1.29    0.89
   3  -3 -21    1.07    0.75
   4  -2 -21   16.81    1.15
  -4   2  21   15.29    1.34
   4  -2 -21   14.73    1.31
   5  -1 -21   11.22    1.15
  -5   1  21   12.92    1.00
  -5   1  21   12.06    1.13
  -6   0  21    1.64    0.68
   6   0 -21    1.19    0.69
  -7  -1  21   20.17    1.40
   7   1 -21   19.56    1.36
   8   2 -21    0.28    0.64
   8   2 -21    0.46    0.69
  -8  -2  21    0.84    0.90
  -9  -3  21   -0.17    0.96
   9   3 -21    0.79    0.95
   9   3 -21    0.02    0.90
 -10  -4  21    7.89    1.46
  10   4 -21    7.77    1.18
   1   5  20    1.00    1.03
   0   4  20   -1.34    0.88
   0  -4 -20    0.87    1.02
   0  -4 -20   -0.08    0.80
   1  -3 -20   10.87    1.22
  -1   3  20   11.16    1.29
   1  -3 -20   14.21    1.26
  -2   2  20  168.96    4.95
   2  -2 -20  165.43    4.38
   2  -2 -20  168.80    4.80
   3  -1 -20   27.67    1.29
   3  -1 -20   25.02    1.54
  -3   1  20   27.43    1.56
   4   0 -20   -0.07    0.54
  -4   0  20    0.39    0.59
   5   1 -20   59.08    2.33
  -5  -1  20   56.51    2.35
   5   1 -20   57.65    2.07
   6   2 -20  163.53    4.44
   6   2 -20  155.52    4.51
  -6  -2  20  161.94    4.76
  -7  -3  20    0.70    0.92
   7   3 -20    0.06    0.85
   7   3 -20    0.43    0.79
   8   4 -20   12.31    1.48
  -8  -4  20   14.80    1.61
  -9  -5  20   -0.28    1.22
   3   5  19    7.81    1.38
   2   4  19    0.52    0.96
  -2  -4 -19   -0.37    0.82
   1   3  19    3.55    0.96
  -1  -3 -19    2.13    0.81
  -1  -3 -19    2.09    0.89
   0  -2 -19   -0.12    0.62
   0  -2 -19    1.41    0.56
   0   2  19    1.42    0.75
   1  -1 -19  451.89   10.29
  -1   1  19  460.66   10.72
   1  -1 -19  461.96    9.54
  -3  -1  19  326.89    8.00
  -3  -1  19  326.11    7.29
   3   1 -19  326.49    7.73
  -4  -2  19   -0.32    0.66
  -4  -2  19    0.18    0.74
   4   2 -19    0.27    0.63
  -5  -3  19   81.02    3.05
  -5  -3  19   89.57    3.23
   5   3 -19   78.80    2.96
   6   4 -19    3.29    1.07
  -6  -4  19    2.60    1.08
   6   4 -19    4.37    1.05
  -7  -5  19    5.29    1.40
   7   5 -19    5.41    1.20
  -4  -4 -18    1.48    0.90
   4   4  18    2.10    1.02
  -3  -3 -18   46.01    2.10
  -3  -3 -18   39.85    1.95
   3   3  18   42.16    2.24
   2   2  18   94.21    3.27
  -2  -2 -18   87.46    2.95
  -2  -2 -18   86.79    2.79
  -1  -1 -18  140.56    3.63
  -1  -1 -18  141.25    4.01
   1   1  18  143.30    4.20
   0   0 -18   13.68    1.10
   0   0  18   12.96    1.07
  -1  -1  18    1.04    0.68
   1   1 -18    1.17    0.57
  -2  -2  18    6.39    0.88
   2   2 -18    6.32    0.84
  -2  -2  18    6.91    0.87
  -3  -3  18    8.24    1.11
   3   3 -18    7.76    1.02
  -3  -3  18    6.53    1.06
   4   4 -18    2.49    0.99
  -4  -4  18    1.52    1.07
  -4  -4  18    4.10    1.13
   5   5 -18    6.60    1.14
  -5  -5  18    5.39    1.37
  -6  -4 -17   14.36    1.39
   6   4  17   14.86    1.55
   5   3  17   14.31    1.40
  -5  -3 -17   13.78    1.23
  -4  -2 -17    3.46    0.74
   4   2  17    4.58    0.89
  -4  -2 -17    3.15    0.63
  -3  -1 -17  387.78    8.77
   3   1  17  385.69    9.23
  -3  -1 -17  383.51    8.22
  -2   0 -17    0.92    0.64
   2   0  17    0.94    0.55
  -2   0 -17    0.58    0.43
  -1   1 -17    6.97    0.84
   1  -1  17    8.55    0.83
   1  -1  17    7.54    0.87
   0  -2  17   76.71    2.70
   0   2 -17   80.73    2.77
   0  -2  17   77.96    2.63
   1   3 -17    7.24    0.98
  -1  -3  17    6.11    1.00
  -1  -3  17    6.11    0.89
  -2  -4  17  118.50    4.10
  -2  -4  17  126.17    4.11
   2   4 -17  123.95    4.00
  -3  -5  17    2.88    1.28
  -3  -5  17    5.20    1.44
   3   5 -17    2.67    1.22
  -8  -4 -16    1.78    0.92
   8   4  16    2.05    1.03
   7   3  16    6.83    1.16
  -7  -3 -16    6.60    0.96
  -6  -2 -16   95.73    3.01
  -6  -2 -16   94.94    3.01
   6   2  16   98.56    3.46
  -5  -1 -16  148.37    3.84
   5   1  16  151.13    4.38
  -5  -1 -16  152.28    4.09
   4   0  16  231.78    5.87
   4   0  16  222.18    5.15
  -4   0 -16  227.67    5.04
  -4   0 -16  227.45    5.64
   3  -1  16   96.13    3.01
   3  -1  16   95.18    2.78
  -3   1 -16   91.51    2.99
  -2   2 -16   15.09    1.13
   2  -2  16   14.80    1.11
   2  -2  16   13.56    1.06
   1  -3  16    0.72    0.64
   1  -3  16   -0.89    0.70
  -1   3 -16    1.03    0.71
   0  -4  16    1.03    1.01
   0   4 -16   -0.20    0.88
   0  -4  16    1.98    1.06
  -1  -5  16    1.75    1.19
   1   5 -16   -1.55    1.07
 -10  -4 -15   15.31    1.51
  10   4  15   14.45    1.68
  -9  -3 -15   -0.08    0.75
   9   3  15    0.62    0.95
   8   2  15    1.38    0.93
  -8  -2 -15    0.52    0.68
  -7  -1 -15    1.51    0.57
   7   1  15   -0.72    0.55
  -7  -1 -15    0.54    0.59
  -6   0 -15    0.48    0.43
  -6   0 -15    1.08    0.65
   6   0  15    0.53    0.59
   6   0  15    0.61    0.53
   5  -1  15    6.93    0.78
   5  -1  15    6.34    0.78
  -5   1 -15    7.37    0.84
  -4   2 -15   23.32    1.40
   4  -2  15   20.47    1.31
   4  -2  15   21.83    1.29
  -3   3 -15   16.21    1.29
   3  -3  15   16.25    1.32
   3  -3  15   16.98    1.20
   2  -4  15    1.36    0.79
  -2   4 -15   -0.46    0.81
   2  -4  15    0.77    0.98
   1  -5  15   10.50    1.54
  -1   5 -15   12.32    1.56
   0   6 -15    6.41    1.52
 -12  -4 -14    2.50    0.91
  12   4  14    4.18    1.28
  11   3  14   25.18    1.92
 -11  -3 -14   25.14    1.73
  10   2  14    0.47    0.76
 -10  -2 -14    0.71    0.67
  -9  -1 -14  109.48    3.12
   9   1  14   99.92    3.40
  -9  -1 -14  107.82    3.12
   8   0  14  130.60    3.46
  -8   0 -14  129.53    3.63
  -8   0 -14  123.83    3.30
   8   0  14  127.55    3.76
  -7   1 -14   -0.23    0.50
   7  -1  14    0.70    0.58
   7  -1  14    2.93    0.71
   6  -2  14   46.80    1.89
  -6   2 -14   48.67    2.07
   6  -2  14   46.68    1.98
   5  -3  14    8.13    1.09
  -5   3 -14    9.35    1.06
   5  -3  14   10.61    1.01
  -4   4 -14   15.30    1.43
   4  -4  14   13.72    1.47
   3  -5  14   10.31    1.48
  -3   5 -14   12.99    1.55
  -2   6 -14    0.78    1.31
 -14  -4 -13   -0.78    0.79
  14   4  13   -0.76    1.18
 -13  -3 -13   20.05    1.63
  13   3  13   24.61    1.97
 -12  -2 -13    2.05    0.70
  12   2  13    2.61    0.99
 -11  -1 -13    4.39    0.65
  11   1  13    3.99    0.80
 -10   0 -13   -0.15    0.38
  10   0  13    0.06    0.52
 -10   0 -13    1.29    0.58
  10   0  13   -0.62    0.61
  -9   1 -13   30.91    1.27
  -9   1 -13   27.45    1.47
   9  -1  13   30.00    1.55
   9  -1  13   30.17    1.42
  -8   2 -13    2.92    0.71
   8  -2  13    3.16    0.72
   8  -2  13    3.31    0.76
   7  -3  13    4.61    1.06
  -7   3 -13    5.57    1.02
  -6   4 -13   28.41    1.86
   6  -4  13   28.16    1.92
  -5   5 -13    3.97    1.18
   5  -5  13    4.52    1.33
 -15  -3 -12   21.45    1.72
  15   3  12   23.78    2.00
  14   2  12   15.37    1.53
 -14  -2 -12   14.70    1.33
 -13  -1 -12   52.78    2.13
  13   1  12   54.06    2.30
 -12   0 -12    8.75    0.81
 -12   0 -12    9.51    0.91
  12   0  12    9.86    1.01
  12   0  12    8.02    0.91
  11  -1  12   74.53    2.65
  11  -1  12   79.12    2.55
 -11   1 -12   75.79    2.63
 -11   1 -12   79.95    2.38
  10  -2  12   31.93    1.77
 -10   2 -12   32.50    1.71
   9  -3  12   -0.74    0.82
  -9   3 -12   -0.26    0.82
  -8   4 -12    3.45    1.01
   8  -4  12    3.51    1.15
  -7   5 -12    3.95    1.08
   7  -5  12    3.99    1.29
 -17  -3 -11   11.57    1.44
  17   3  11   10.32    1.61
  16   2  11    3.76    1.29
 -16  -2 -11    2.30    0.90
 -15  -1 -11   -0.08    0.67
  15   1  11    0.96    0.83
  15   1  11    0.88    0.74
  14   0  11   -1.44    0.57
 -14   0 -11   -0.49    0.47
  14   0  11    0.09    0.61
 -13   1 -11    3.78    0.70
  13  -1  11    6.66    0.94
 -13   1 -11    4.97    0.81
  12  -2  11   12.64    1.21
 -12   2 -11   15.26    1.26
 -11   3 -11    6.06    1.09
  11  -3  11    6.51    1.17
 -10   4 -11    1.30    0.96
  10  -4  11    1.60    1.00
   9  -5  11    1.75    1.22
  -9   5 -11    2.96    1.14
  19   3  10    5.32    1.48
 -19  -3 -10    3.82    1.11
  18   2  10    2.98    1.23
 -18  -2 -10    1.42    0.93
  17   1  10   13.62    1.33
  17   1  10   14.21    1.33
 -17  -1 -10   14.57    1.29
 -16   0 -10   29.04    1.59
  16   0  10   28.64    1.70
  15  -1  10   18.12    1.42
 -15   1 -10   20.89    1.36
 -15   1 -10   19.77    1.22
  14  -2  10   90.75    3.35
 -14   2 -10  100.14    3.30
 -13   3 -10    9.08    1.22
  13  -3  10    7.88    1.25
 -12   4 -10    0.16    0.94
  12  -4  10    0.88    0.99
 -11   5 -10    0.64    0.98
  11  -5  10   -1.06    1.05
  21   3   9   -0.10    1.39
  20   2   9    4.64    1.59
 -20  -2  -9    4.29    1.10
  19   1   9    0.37    1.10
 -19  -1  -9   -0.12    0.75
 -18   0  -9    0.36    0.80
  18   0   9    0.45    0.95
  17  -1   9    9.60    1.24
 -17   1  -9   10.06    1.12
  16  -2   9   15.23    1.49
 -16   2  -9   18.99    1.50
 -15   3  -9   60.95    2.73
  15  -3   9   59.27    2.83
  14  -4   9    3.43    1.12
 -14   4  -9    2.90    1.12
 -13   5  -9   10.43    1.50
  13  -5   9    8.58    1.57
 -22  -2  -8    0.38    0.90
 -21  -1  -8   -0.02    0.83
  21   1   8   -0.59    1.11
 -20   0  -8   26.75    1.76
  20   0   8   25.02    1.84
 -19   1  -8    2.46    0.88
  19  -1   8    2.45    1.00
 -18   2  -8    4.78    1.12
 -18   2  -8    5.74    1.00
  18  -2   8    4.33    1.17
 -17   3  -8   -0.26    1.03
  17  -3   8    0.13    1.04
  16  -4   8    1.61    1.09
 -16   4  -8   -0.20    1.09
 -23  -1  -7   18.36    1.56
  23   1   7   14.85    1.72
  22   0   7    0.75    1.04
 -22   0  -7    0.60    0.95
 -21   1  -7    5.71    1.07
  21  -1   7    4.17    1.21
  20  -2   7   12.44    1.47
 -20   2  -7   11.79    1.30
 -19   3  -7   -0.65    1.06
  19  -3   7    0.90    1.15
  18  -4   7   14.04    1.71
 -18   4  -7   11.27    1.56
  25   1   6    2.70    1.33
 -24   0  -6   15.31    1.52
  24   0   6   14.81    1.64
  23  -1   6    8.90    1.41
 -23   1  -6    9.82    1.28
 -22   2  -6    3.39    0.99
  22  -2   6    1.68    1.07
 -21   3  -6    0.19    1.16
  21  -3   6    0.22    1.15
 -20   4  -6   -1.73    1.16
 -25   1  -5   18.05    1.60
 -24   2  -5    1.85    0.93
  17  -1 -28    1.81    1.34
 -18   0  28    8.25    1.43
  18   0 -28    3.08    1.52
 -19  -1  28    3.51    1.21
 -13   3  27   12.94    1.71
  14  -2 -27    0.00    1.11
 -15   1  27    3.05    1.01
  15  -1 -27    1.99    1.29
  16   0 -27   -0.69    1.16
 -16   0  27    0.48    1.08
 -17  -1  27    1.11    1.10
  11  -3 -26    1.58    0.91
 -11   3  26   -0.34    1.26
  12  -2 -26    7.55    1.38
 -12   2  26    8.14    1.23
  13  -1 -26   -0.53    0.88
 -13   1  26    1.19    0.93
 -14   0  26    6.56    1.10
  14   0 -26    5.65    1.25
  15   1 -26    6.70    1.32
 -15  -1  26    7.15    1.25
 -16  -2  26    4.11    1.13
  17   3 -26   11.66    1.84
  -8   4  25    5.73    1.51
  -9   3  25    0.11    1.05
   9  -3 -25    0.84    0.89
  -9   3  25    1.88    1.25
 -10   2  25    3.01    1.09
  10  -2 -25    0.15    0.89
 -10   2  25    2.18    0.99
  11  -1 -25    3.93    1.09
 -11   1  25    3.60    0.93
  12   0 -25    0.39    0.92
 -12   0  25   -0.63    0.73
 -13  -1  25    2.50    0.98
  13   1 -25    1.95    0.95
 -14  -2  25    2.19    0.97
  15   3 -25    5.63    1.40
 -15  -3  25    6.65    1.24
  -6   4  24    2.10    1.27
   6  -4 -24    2.76    1.09
  -7   3  24    2.23    1.07
   7  -3 -24    1.38    1.08
  -7   3  24    3.44    1.25
  -8   2  24   16.21    1.48
  -8   2  24   15.31    1.38
   8  -2 -24   14.90    1.45
   9  -1 -24   24.93    1.77
  -9   1  24   26.05    1.69
  10   0 -24    9.88    1.13
 -10   0  24    7.38    1.10
  11   1 -24    5.21    0.98
 -11  -1  24    4.44    0.97
  12   2 -24    1.56    0.88
  12   2 -24    1.36    1.09
 -12  -2  24    1.76    0.92
 -13  -3  24    0.44    0.95
  13   3 -24   -0.15    1.03
  -4   4  23    7.31    1.50
   4  -4 -23    9.02    1.44
  -4   4  23    7.30    1.30
  -5   3  23    1.84    1.11
  -5   3  23    1.60    1.02
   5  -3 -23    0.85    0.96
  -6   2  23   -0.12    0.85
  -6   2  23    1.13    0.89
   6  -2 -23   -0.24    0.85
   7  -1 -23    3.28    0.92
  -7   1  23    3.79    0.95
  -8   0  23   -0.48    0.61
   8   0 -23    0.18    0.79
   9   1 -23    0.10    0.70
  -9  -1  23    0.65    0.76
 -10  -2  23   13.61    1.37
  10   2 -23   12.59    1.28
  10   2 -23   10.28    1.23
  11   3 -23   -0.61    0.96
 -11  -3  23   -0.60    1.05
  12   4 -23   -0.47    0.97
 -12  -4  23    1.65    1.23
  -2   4  22    1.33    1.00
   2  -4 -22    0.06    0.88
   2  -4 -22   -0.40    1.07
   3  -3 -22    0.62    0.77
  -3   3  22   -0.07    0.85
   3  -3 -22    1.37    0.90
  -4   2  22   28.75    1.75
   4  -2 -22   29.99    1.82
   4  -2 -22   30.53    1.55
  -5   1  22  186.67    5.29
  -5   1  22  184.05    4.56
   5  -1 -22  185.70    5.23
   6   0 -22   47.03    2.16
  -6   0  22   50.75    2.23
   7   1 -22   44.70    2.11
  -7  -1  22   46.33    2.18
  -8  -2  22    5.99    1.17
   8   2 -22    7.43    1.08
   8   2 -22    5.40    1.01
  -9  -3  22   27.66    1.99
   9   3 -22   28.76    1.89
   9   3 -22   28.73    1.86
  10   4 -22    0.82    1.05
 -10  -4  22    1.39    1.20
   0  -4 -21   10.41    1.55
   0  -4 -21   10.81    1.30
   0   4  21   12.28    1.48
  -1   3  21   15.56    1.47
   1  -3 -21   15.96    1.46
   1  -3 -21   16.21    1.35
   2  -2 -21   14.28    1.34
  -2   2  21   15.64    1.41
   2  -2 -21   17.54    1.22
  -3   1  21   12.95    1.18
   3  -1 -21   12.67    1.17
   3  -1 -21   12.76    0.94
   4   0 -21    0.82    0.67
  -4   0  21    0.38    0.60
  -5  -1  21   10.98    1.10
   5   1 -21   11.23    1.11
  -6  -2  21   -0.70    0.83
   6   2 -21    0.34    0.68
   6   2 -21    0.69    0.76
   7   3 -21   12.41    1.37
  -7  -3  21   14.34    1.45
   7   3 -21   12.19    1.34
   8   4 -21   14.33    1.54
  -8  -4  21   12.79    1.57
  -2  -4 -20    0.90    0.88
   2   4  20    0.84    0.98
  -1  -3 -20   -0.27    0.72
  -1  -3 -20   -0.43    0.83
   1   3  20    0.15    0.82
   0   2  20   79.80    3.07
   0  -2 -20   81.41    2.68
   0  -2 -20   77.42    2.85
  -1   1  20   59.99    2.43
   1  -1 -20   54.60    1.92
   1  -1 -20   54.65    2.29
  -2   0  20  266.72    6.79
   2   0 -20  264.74    6.61
   3   1 -20   24.69    1.51
  -3  -1  20   23.19    1.46
   4   2 -20    8.13    0.95
  -4  -2  20    8.04    1.08
  -4  -2  20    8.71    1.04
   5   3 -20    1.21    0.86
  -5  -3  20    1.71    1.00
  -6  -4  20   -1.00    1.01
   6   4 -20   -0.56    0.99
   6   4 -20    0.93    0.99
  -7  -5  20    1.80    1.22
   7   5 -20    2.06    1.11
   4   4  19    9.70    1.37
  -4  -4 -19    9.46    1.24
  -3  -3 -19   18.31    1.42
   3   3  19   18.93    1.60
  -3  -3 -19   17.32    1.41
   2   2  19   57.54    2.54
  -2  -2 -19   58.95    2.38
  -2  -2 -19   58.75    2.22
  -1  -1 -19    1.65    0.64
   1   1  19    0.66    0.75
   0   0 -19    0.35    0.57
   0   0  19    1.24    0.71
  -1  -1  19  460.31   10.57
   1   1 -19  449.16   10.20
  -1  -1  19  446.40    9.69
   2   2 -19    2.04    0.72
  -2  -2  19    0.84    0.71
  -2  -2  19    1.38    0.70
  -3  -3  19   38.88    2.08
  -3  -3  19   44.98    2.20
   3   3 -19   42.85    2.09
  -4  -4  19   -0.66    1.01
   4   4 -19    0.36    0.90
  -4  -4  19    0.42    0.98
  -5  -5  19    0.46    1.33
   5   5 -19    3.44    1.10
   6   4  18    8.05    1.38
  -6  -4 -18    5.71    1.14
  -5  -3 -18    2.63    0.83
   5   3  18    2.88    0.99
   4   2  18   66.64    2.82
  -4  -2 -18   65.76    2.41
  -4  -2 -18   70.34    2.56
  -3  -1 -18  377.21    8.18
  -3  -1 -18  381.46    8.76
   3   1  18  384.54    9.26
  -2   0 -18  129.41    3.77
   2   0  18  126.34    3.83
   1  -1  18  142.69    3.80
  -1   1 -18  146.81    4.18
   1  -1  18  144.48    4.18
   0  -2  18   88.56    2.97
   0  -2  18   82.20    2.80
   0   2 -18   84.87    2.96
   1   3 -18    0.90    0.69
  -1  -3  18   -0.09    0.74
  -1  -3  18    0.12    0.85
   2   4 -18    0.94    0.91
  -2  -4  18    0.99    1.02
  -2  -4  18    0.73    1.10
   3   5 -18    0.99    1.05
  -3  -5  18    2.10    1.19
  -3  -5  18    1.26    1.33
   8   4  17   14.03    1.62
  -8  -4 -17   14.45    1.47
  -7  -3 -17   64.07    2.61
   7   3  17   61.55    2.86
   6   2  17    0.87    0.96
  -6  -2 -17    0.85    0.64
  -6  -2 -17    1.93    0.74
   5   1  17   65.53    2.57
  -5  -1 -17   65.42    2.37
  -5  -1 -17   64.82    2.21
  -4   0 -17    1.31    0.48
   4   0  17    1.10    0.69
  -3   1 -17  388.62    8.99
   3  -1  17  395.17    9.20
   3  -1  17  387.77    8.53
  -2   2 -17    1.64    0.73
   2  -2  17    4.14    0.74
   2  -2  17    1.29    0.70
  -1   3 -17    3.24    0.85
   1  -3  17    3.73    0.96
   1  -3  17    3.73    0.90
   0  -4  17    3.63    1.03
   0   4 -17    2.71    1.00
   0  -4  17    2.22    1.14
  -1  -5  17    0.04    1.12
   1   5 -17   -0.25    1.02
  10   4  16   14.71    1.53
 -10  -4 -16   14.37    1.44
   9   3  16   10.42    1.33
  -9  -3 -16    9.47    1.17
   8   2  16  278.53    7.33
  -8  -2 -16  270.72    6.61
   7   1  16    2.82    0.73
  -7  -1 -16    3.46    0.63
  -7  -1 -16    2.91    0.72
  -6   0 -16  329.89    7.14
  -6   0 -16  337.96    7.79
   6   0  16  336.11    8.10
   5  -1  16  160.04    4.16
  -5   1 -16  156.24    4.39
   5  -1  16  159.82    4.42
  -4   2 -16    4.10    0.78
   4  -2  16    3.48    0.79
   4  -2  16    3.29    0.69
   3  -3  16   92.02    3.29
   3  -3  16  102.21    3.27
  -3   3 -16  103.78    3.47
  -2   4 -16    5.63    1.05
   2  -4  16    5.28    1.23
  -1   5 -16   -1.00    1.05
   1  -5  16   -0.07    1.18
  12   4  15    1.45    1.23
 -12  -4 -15    0.35    0.85
  11   3  15   20.37    1.80
 -11  -3 -15   23.04    1.66
  10   2  15    6.21    1.16
 -10  -2 -15    5.82    0.98
   9   1  15   21.01    1.43
  -9  -1 -15   21.09    1.23
  -9  -1 -15   19.20    1.26
   8   0  15    0.35    0.60
  -8   0 -15   -0.27    0.50
   8   0  15    0.57    0.60
  -8   0 -15    0.02    0.58
  -7   1 -15    1.56    0.58
   7  -1  15    2.23    0.74
   7  -1  15    0.20    0.61
   6  -2  15   22.50    1.34
  -6   2 -15   22.93    1.47
   6  -2  15   20.16    1.38
   5  -3  15    0.96    0.75
   5  -3  15   -0.73    0.79
  -5   3 -15   -0.25    0.65
  -4   4 -15    7.62    1.24
   4  -4  15    5.36    1.22
  -3   5 -15    1.13    1.12
   3  -5  15    1.04    1.05
  13   3  14    0.57    1.22
 -13  -3 -14   -0.19    0.91
  12   2  14    4.65    1.16
 -12  -2 -14    3.77    0.96
  11   1  14   37.97    1.93
 -11  -1 -14   36.12    1.70
  10   0  14  113.64    3.44
  10   0  14   97.52    3.09
 -10   0 -14  110.52    3.27
 -10   0 -14  108.62    3.06
   9  -1  14  104.98    3.17
   9  -1  14  103.21    3.20
  -9   1 -14  101.84    3.24
  -8   2 -14  185.54    5.07
   8  -2  14  188.62    5.01
   8  -2  14  181.02    4.81
   7  -3  14    0.69    0.92
  -7   3 -14   -0.17    0.79
   6  -4  14    0.43    1.00
  -6   4 -14    0.35    0.91
   5  -5  14    6.27    1.33
  -5   5 -14    7.66    1.42
 -15  -3 -13   16.65    1.60
  15   3  13   18.33    1.90
  14   2  13   40.58    2.27
 -14  -2 -13   37.21    2.01
  13   1  13    1.18    0.80
 -13  -1 -13    1.80    0.66
 -12   0 -13    0.86    0.60
  12   0  13    0.09    0.61
 -12   0 -13   -0.11    0.49
  12   0  13    1.24    0.67
  11  -1  13    2.60    0.73
 -11   1 -13    1.96    0.68
  11  -1  13    3.66    0.79
 -11   1 -13    5.32    0.68
  10  -2  13    2.60    0.85
 -10   2 -13    1.46    0.76
  -9   3 -13    6.37    1.11
   9  -3  13    7.55    1.24
   8  -4  13    3.54    1.13
  -8   4 -13    3.03    1.08
  -7   5 -13    0.87    1.09
   7  -5  13    2.78    1.18
  17   3  12   10.04    1.69
 -17  -3 -12    8.41    1.29
 -16  -2 -12    1.19    0.92
  16   2  12    0.91    1.09
 -15  -1 -12    6.10    0.94
  15   1  12    6.64    1.06
  14   0  12   13.12    1.14
 -14   0 -12   13.28    1.04
  14   0  12   15.49    1.22
 -13   1 -12   54.41    2.01
  13  -1  12   56.91    2.35
 -13   1 -12   53.38    2.19
 -12   2 -12    0.55    0.80
  12  -2  12   -0.53    0.80
 -11   3 -12   51.72    2.46
  11  -3  12   52.58    2.52
  10  -4  12    9.07    1.32
 -10   4 -12    9.00    1.28
  -9   5 -12    3.44    1.15
   9  -5  12    2.94    1.18
  19   3  11    5.98    1.53
 -18  -2 -11    2.93    1.00
  18   2  11    3.64    1.38
  17   1  11    5.04    1.08
  17   1  11    4.36    1.12
 -17  -1 -11    5.06    0.94
 -16   0 -11   -0.76    0.59
  16   0  11   -0.25    0.77
 -15   1 -11    1.96    0.75
 -15   1 -11    0.72    0.59
  15  -1  11    0.83    0.84
 -14   2 -11   16.06    1.42
  14  -2  11   15.51    1.49
  13  -3  11    7.26    1.26
 -13   3 -11    6.21    1.15
  12  -4  11   17.48    1.66
 -12   4 -11   20.30    1.74
 -11   5 -11    2.43    1.14
  11  -5  11    1.68    1.07
 -20  -2 -10   21.14    1.66
 -19  -1 -10    0.02    0.80
  19   1  10    0.54    1.11
 -18   0 -10   18.63    1.38
  18   0  10   15.81    1.50
  17  -1  10   12.85    1.34
 -17   1 -10   12.87    1.20
  16  -2  10    3.76    1.11
 -16   2 -10    2.53    1.04
 -15   3 -10    3.14    1.12
  15  -3  10    4.19    1.21
 -14   4 -10   -0.48    1.00
  14  -4  10   -1.42    1.07
 -21  -1  -9    3.66    1.01
  21   1   9    3.02    1.21
  20   0   9    0.37    1.03
 -20   0  -9   -0.23    0.77
  19  -1   9   -1.20    0.90
 -19   1  -9    1.31    0.87
 -18   2  -9    0.32    1.10
  18  -2   9    0.30    1.00
 -17   3  -9    0.55    1.05
  17  -3   9    0.53    1.04
 -16   4  -9   -0.80    1.00
  16  -4   9   -0.39    1.03
 -23  -1  -8   12.58    1.37
  23   1   8   13.08    1.65
 -22   0  -8    2.11    1.07
  22   0   8    0.20    1.09
  21  -1   8   -0.04    0.92
 -21   1  -8    2.20    0.95
  20  -2   8   33.85    2.24
 -19   3  -8    8.84    1.42
  19  -3   8    9.64    1.48
 -18   4  -8   15.34    1.67
  18  -4   8   14.08    1.68
  24   0   7   -1.49    1.07
 -24   0  -7    1.45    0.98
 -23   1  -7   15.11    1.52
  22  -2   7    3.59    1.22
 -22   2  -7    6.52    1.17
  21  -3   7    3.71    1.33
 -21   3  -7    4.53    1.36
 -25   1  -6    2.77    1.08
 -24   2  -6    6.50    1.18
  17  -1 -29    1.48    1.44
 -18   0  29    2.81    1.20
  18   0 -29   -0.47    1.32
 -13   3  28   -0.43    1.58
  14  -2 -28    9.70    1.60
 -15   1  28   10.46    1.36
  15  -1 -28   10.59    1.54
 -16   0  28   10.33    1.41
  16   0 -28   10.65    1.62
 -17  -1  28    1.20    1.02
 -11   3  27    4.89    1.47
  11  -3 -27    5.11    1.25
 -12   2  27    0.17    0.96
  12  -2 -27    1.29    1.11
 -13   1  27    7.34    1.18
  13  -1 -27    5.96    1.32
 -14   0  27   -1.86    0.93
  14   0 -27    0.98    1.10
 -15  -1  27    6.23    1.23
  15   1 -27    3.15    1.35
 -16  -2  27    6.91    1.24
  -9   3  26    0.63    1.25
   9  -3 -26    0.84    1.00
  -9   3  26    0.59    1.09
 -10   2  26    8.07    1.24
  10  -2 -26    7.02    1.19
 -11   1  26    3.41    0.99
  11  -1 -26    2.35    1.08
  12   0 -26   25.77    1.85
 -12   0  26   25.75    1.78
  13   1 -26    0.01    0.96
 -13  -1  26   -0.44    0.90
 -14  -2  26    6.02    1.20
  15   3 -26    3.18    1.28
   6  -4 -25   -0.27    1.13
  -6   4  25    0.76    1.41
  -7   3  25    4.86    1.47
   7  -3 -25    3.32    1.17
  -7   3  25    2.64    1.13
  -8   2  25    7.08    1.22
  -8   2  25    6.29    1.20
   8  -2 -25    4.74    1.12
   9  -1 -25    0.57    0.95
  -9   1  25    0.80    0.82
  10   0 -25    0.29    0.84
 -10   0  25    1.55    0.85
  11   1 -25    3.07    0.94
 -11  -1  25    3.26    0.86
 -12  -2  25    4.40    1.08
  12   2 -25    4.70    1.15
  13   3 -25   12.51    1.47
 -13  -3  25   10.93    1.35
   4  -4 -24    0.44    1.06
  -4   4  24   -0.16    1.22
  -4   4  24    0.86    1.27
  -5   3  24   12.25    1.50
  -5   3  24   12.33    1.45
   5  -3 -24   13.51    1.51
  -6   2  24    1.71    1.09
   6  -2 -24    1.20    0.91
  -6   2  24    0.72    0.88
   7  -1 -24   59.49    2.66
  -7   1  24   62.42    2.65
   8   0 -24   52.31    2.43
  -8   0  24   52.16    2.42
   9   1 -24   22.37    1.54
  -9  -1  24   22.94    1.62
 -10  -2  24   20.05    1.62
  10   2 -24   19.90    1.62
  10   2 -24   16.32    1.46
 -11  -3  24    8.70    1.41
  11   3 -24    8.06    1.35
  12   4 -24    5.73    1.34
   2  -4 -23    0.26    0.88
   2  -4 -23    1.87    1.11
  -2   4  23    0.21    1.02
   3  -3 -23    6.05    1.15
  -3   3  23    4.82    1.15
   3  -3 -23    4.98    0.99
  -4   2  23    2.00    0.94
   4  -2 -23   -0.54    0.79
   5  -1 -23    1.35    0.86
  -6   0  23    0.02    0.61
   6   0 -23    0.92    0.79
  -7  -1  23    3.38    0.86
   7   1 -23    3.52    0.80
   8   2 -23    7.38    1.10
  -8  -2  23    8.69    1.19
   8   2 -23    8.69    1.08
  -9  -3  23    0.95    1.07
   9   3 -23    0.54    0.96
   9   3 -23    0.80    0.93
  10   4 -23    4.34    1.15
 -10  -4  23    2.83    1.20
   0  -4 -22    3.96    0.95
   0   4  22    4.51    1.22
   0  -4 -22    2.54    1.32
  -1   3  22    2.96    0.99
   1  -3 -22    1.88    1.05
   1  -3 -22    3.51    0.94
   2  -2 -22    1.67    0.69
   2  -2 -22    0.11    0.79
  -2   2  22   -0.05    0.83
  -3   1  22   49.70    2.28
   3  -1 -22   53.97    2.37
  -4   0  22  119.44    3.77
   4   0 -22  108.46    3.63
  -5  -1  22  179.60    5.18
   5   1 -22  180.11    5.04
   6   2 -22   33.80    1.80
  -6  -2  22   32.42    1.93
   6   2 -22   31.68    1.85
   7   3 -22    1.08    1.08
  -7  -3  22   -1.30    0.98
   7   3 -22   -0.57    0.88
  -8  -4  22    9.98    1.48
   8   4 -22    7.72    1.30
  -2  -4 -21    0.74    0.93
   2   4  21   -0.13    0.97
  -1  -3 -21    1.64    0.84
   1   3  21    2.71    0.94
  -1  -3 -21    1.69    1.04
   0  -2 -21   20.35    1.29
   0  -2 -21   18.80    1.43
   0   2  21   18.93    1.55
  -1   1  21   -0.20    0.64
   1  -1 -21    0.43    0.68
   3   1 -21   13.15    1.16
  -3  -1  21   12.99    1.23
  -4  -2  21   14.46    1.39
  -4  -2  21   15.93    1.33
   4   2 -21   15.80    1.34
   5   3 -21    3.09    0.96
  -5  -3  21    2.89    1.09
  -6  -4  21   -1.00    1.06
   6   4 -21    1.19    1.05
   6   4 -21   -0.48    0.95
  -7  -5  21   -0.72    1.34
  -4  -4 -20   -0.24    0.90
   4   4  20    0.09    0.96
  -3  -3 -20    2.98    0.89
  -3  -3 -20    3.29    1.05
   3   3  20    3.70    1.03
  -2  -2 -20    1.20    0.72
  -2  -2 -20    1.74    0.65
   2   2  20    0.95    0.80
  -1  -1 -20   21.53    1.40
  -1  -1 -20   22.37    1.20
   1   1  20   19.29    1.46
   0   0 -20  363.44    8.52
   0   0  20  361.37    8.81
  -1  -1  20   50.13    2.18
   1   1 -20   52.84    2.24
  -2  -2  20  167.10    4.85
  -2  -2  20  161.38    4.53
   2   2 -20  171.24    4.83
   3   3 -20   10.87    1.23
  -3  -3  20   10.54    1.27
  -3  -3  20   12.11    1.26
  -4  -4  20   14.46    1.64
   4   4 -20   13.80    1.47
  -4  -4  20   16.11    1.64
   5   5 -20    6.82    1.32
  -5  -5  20    1.78    1.29
   6   4  19    0.50    0.93
  -6  -4 -19   -0.22    0.85
  -5  -3 -19   54.94    2.39
   5   3  19   53.96    2.70
  -4  -2 -19    1.81    0.71
   4   2  19    1.23    0.90
  -4  -2 -19    3.56    0.87
  -3  -1 -19   14.27    0.98
   3   1  19   11.73    1.22
  -3  -1 -19   14.67    1.13
  -2   0 -19    2.86    0.76
   1  -1  19    2.23    0.81
   1  -1  19    0.97    0.59
  -1   1 -19    0.12    0.74
   0  -2  19    0.30    0.66
   0   2 -19    1.42    0.78
   0  -2  19    1.24    0.77
  -1  -3  19   37.46    2.03
  -1  -3  19   41.10    2.10
   1   3 -19   35.70    2.00
   2   4 -19    3.38    1.04
  -2  -4  19    2.85    1.03
  -2  -4  19    4.33    1.15
  -3  -5  19   10.44    1.63
  -3  -5  19   11.96    1.70
   3   5 -19    9.13    1.41
   8   4  18    1.08    0.99
  -8  -4 -18    0.85    0.83
   7   3  18    5.11    1.20
  -7  -3 -18    5.16    1.02
  -6  -2 -18    2.97    0.77
   6   2  18    0.60    0.92
  -6  -2 -18    0.57    0.66
  -5  -1 -18   40.99    1.87
  -5  -1 -18   41.91    1.69
   5   1  18   41.78    2.04
   4   0  18  549.35   12.59
  -4   0 -18  556.77   12.15
   3  -1  18  378.56    8.30
  -3   1 -18  374.43    8.77
   3  -1  18  370.93    8.90
   2  -2  18   91.09    3.04
  -2   2 -18   89.99    3.14
   2  -2  18   88.01    2.95
   1  -3  18   56.71    2.37
  -1   3 -18   52.04    2.40
   1  -3  18   52.48    2.41
   0  -4  18    3.42    1.21
   0  -4  18    5.05    1.26
   0   4 -18    3.66    1.02
  -1  -5  18    2.79    1.23
   1   5 -18    2.83    1.16
  10   4  17    4.16    1.18
 -10  -4 -17    3.62    1.05
  -9  -3 -17    0.98    0.74
   9   3  17    2.21    1.15
  -8  -2 -17   77.12    2.77
   8   2  17   78.27    3.14
  -7  -1 -17   24.49    1.41
   7   1  17   25.88    1.59
  -7  -1 -17   24.68    1.34
  -6   0 -17    1.28    0.67
   6   0  17    0.92    0.64
  -6   0 -17   -0.09    0.49
   5  -1  17   54.33    2.11
   5  -1  17   64.98    2.37
  -5   1 -17   62.28    2.40
  -4   2 -17    2.29    0.81
   4  -2  17    4.94    0.80
   4  -2  17    1.93    0.78
  -3   3 -17   18.01    1.40
   3  -3  17   19.87    1.54
   3  -3  17   21.91    1.46
  -2   4 -17    3.33    1.09
   2  -4  17    2.65    1.16
   1  -5  17    0.14    1.12
  -1   5 -17   -0.89    1.13
 -12  -4 -16    4.04    1.08
  12   4  16    5.25    1.42
 -11  -3 -16    4.15    1.01
  11   3  16    5.45    1.23
 -10  -2 -16   21.57    1.50
  10   2  16   21.53    1.72
   9   1  16    3.49    0.88
  -9  -1 -16    3.08    0.63
  -9  -1 -16    1.90    0.69
  -8   0 -16   34.26    1.68
   8   0  16   35.78    1.75
  -8   0 -16   30.14    1.39
   7  -1  16    2.60    0.75
   7  -1  16    2.78    0.72
  -7   1 -16    4.10    0.73
   6  -2  16   96.48    3.18
   6  -2  16   97.97    3.10
  -6   2 -16   91.30    3.20
   5  -3  16   -0.02    0.87
  -5   3 -16   -0.04    0.79
  -4   4 -16   15.58    1.51
   4  -4  16   14.60    1.60
  -3   5 -16   22.35    1.91
   3  -5  16   23.17    1.98
 -13  -3 -15   64.64    2.85
  13   3  15   65.60    3.14
  12   2  15   17.43    1.55
 -12  -2 -15   16.35    1.39
  11   1  15   16.69    1.42
 -11  -1 -15   18.28    1.26
 -10   0 -15    0.72    0.63
  10   0  15    0.41    0.76
 -10   0 -15    0.36    0.49
  10   0  15    0.61    0.62
  -9   1 -15   18.22    1.30
   9  -1  15   19.71    1.25
   9  -1  15   18.87    1.30
   8  -2  15    2.48    0.80
  -8   2 -15    2.78    0.90
   8  -2  15    1.11    0.87
   7  -3  15    3.79    1.10
  -7   3 -15    3.39    0.95
   6  -4  15   -0.55    0.98
  -6   4 -15    1.48    0.96
   5  -5  15    3.42    1.33
  -5   5 -15    4.81    1.27
 -15  -3 -14   13.47    1.52
  15   3  14   13.85    1.82
 -14  -2 -14    2.65    0.90
  14   2  14    2.59    1.13
  13   1  14   17.50    1.48
 -13  -1 -14   18.39    1.32
 -12   0 -14    0.73    0.67
  12   0  14    1.22    0.61
  12   0  14    0.93    0.77
 -12   0 -14    1.26    0.46
  11  -1  14   35.03    1.69
  11  -1  14   37.04    1.84
 -11   1 -14   36.52    1.80
  10  -2  14    0.49    0.80
 -10   2 -14   -1.00    0.78
   9  -3  14    1.64    1.10
  -9   3 -14    0.63    0.91
   8  -4  14   -0.02    1.05
  -8   4 -14    0.32    0.84
   7  -5  14    4.43    1.34
  -7   5 -14    6.10    1.31
  17   3  13   -1.40    1.24
 -17  -3 -13   -0.54    0.90
  16   2  13    5.86    1.52
 -16  -2 -13    3.86    0.97
 -15  -1 -13   16.37    1.33
  15   1  13   19.34    1.59
 -14   0 -13    2.03    0.66
  14   0  13   -0.25    0.78
  14   0  13   -0.03    0.66
  13  -1  13    2.03    0.83
 -13   1 -13    2.14    0.77
  12  -2  13    2.37    0.96
 -12   2 -13    2.68    0.94
  11  -3  13   17.56    1.62
 -11   3 -13   17.97    1.57
  10  -4  13   18.71    1.77
 -10   4 -13   19.23    1.71
   9  -5  13    2.68    1.25
  -9   5 -13    2.53    1.07
  19   3  12    3.08    1.55
  18   2  12    0.99    1.26
 -18  -2 -12    1.45    0.95
  17   1  12    7.32    1.29
 -17  -1 -12    7.09    1.06
 -16   0 -12    4.91    0.86
  16   0  12    3.54    0.96
 -15   1 -12    8.84    1.05
  15  -1  12    8.64    1.17
 -15   1 -12    8.77    0.97
  14  -2  12   17.36    1.57
 -14   2 -12   16.77    1.48
  13  -3  12    4.96    1.20
 -13   3 -12    4.73    1.16
  12  -4  12    4.66    1.36
 -12   4 -12    5.22    1.19
  11  -5  12    2.03    1.19
 -11   5 -12   -0.31    1.08
 -20  -2 -11    2.75    1.03
 -19  -1 -11    4.96    1.03
  18   0  11   -0.51    1.00
 -18   0 -11   -0.68    0.71
 -17   1 -11    4.87    0.95
  17  -1  11    4.48    1.09
 -16   2 -11    5.36    1.17
  16  -2  11    4.07    1.16
 -15   3 -11   15.04    1.57
  15  -3  11   15.16    1.68
 -14   4 -11    1.81    1.11
  14  -4  11    1.94    1.16
 -21  -1 -10    1.01    0.92
 -20   0 -10   13.41    1.32
  20   0  10   15.65    1.62
  19  -1  10    0.13    0.95
 -19   1 -10   -0.31    0.80
 -18   2 -10    2.15    1.11
  18  -2  10    1.10    1.09
[truncated: 56,061 more chars]
