# Supplementary material for: N-(2-Chloro-5-nitro­phen­yl)-N′-(3-chloro­propion­yl)thio­urea
Source: Acta Crystallogr Sect E Struct Rep Online. 2013 Dec 11;70(Pt 1):o34. doi: 10.1107/S1600536813032662 (PMC3914079; doi:10.1107/S1600536813032662)
Supplement: Supplementary file 2 [file e-70-00o34-Isup2.hkl]

#
# h,k,l, Fc-squared, Fo-squared, sigma(Fo-squared), status flag
#
data_I
_shelx_title ' a in C2/c'
_shelx_refln_list_code          4
_shelx_F_calc_maximum      451.82
_exptl_crystal_F_000      1312.00
_reflns_d_resolution_high  0.8255

loop_
 _space_group_symop_operation_xyz
 'x, y, z'
 '-x, y, -z+1/2'
 'x+1/2, y+1/2, z'
 '-x+1/2, y+1/2, -z+1/2'
 '-x, -y, -z'
 'x, -y, z-1/2'
 '-x+1/2, -y+1/2, -z'
 'x+1/2, -y+1/2, z-1/2'

_cell_length_a    21.7637
_cell_length_b     5.2284
_cell_length_c    24.1339
_cell_angle_alpha  90.000
_cell_angle_beta  106.388
_cell_angle_gamma  90.000

_shelx_F_squared_multiplier     1.000

loop_
 _refln_index_h
 _refln_index_k
 _refln_index_l
 _refln_F_squared_calc
 _refln_F_squared_meas
 _refln_F_squared_sigma
 _refln_observed_status
   2   0   0         75.14        121.00         4.12 o
   4   0   0      30159.30      30720.82       435.00 o
   6   0   0       2678.72       2246.86        25.39 o
   8   0   0        146.69        154.63         5.06 o
  10   0   0      10285.09      10919.59       126.80 o
  12   0   0       5265.65       5502.62        60.38 o
  14   0   0        255.83        239.00         8.17 o
  16   0   0        635.27        618.42        20.74 o
  18   0   0        154.31        143.76        12.61 o
  20   0   0         25.88         49.21        11.81 o
  22   0   0        500.98        548.39        25.23 o
  24   0   0        347.82        315.27        21.18 o
   1   1   0         65.28         93.72         2.72 o
   3   1   0       1379.30       1480.14        12.15 o
   5   1   0      13869.55      15371.20       122.99 o
   7   1   0       8617.74       8817.38        73.28 o
   9   1   0       3114.47       3132.57        27.46 o
  11   1   0         18.25         16.00         2.76 o
  13   1   0        165.15        128.81         5.33 o
  15   1   0         96.05         97.14         5.86 o
  17   1   0       1787.17       1739.74        22.83 o
  19   1   0       2719.82       2680.10        47.06 o
  21   1   0         95.06         88.63         9.61 o
  23   1   0        140.04        159.16        12.29 o
   0   2   0       3413.37       3498.48        38.86 o
   2   2   0      47396.12      50086.76       342.24 o
   4   2   0       1525.13       1443.71        13.54 o
   6   2   0        463.55        617.57         7.59 o
   8   2   0       4370.19       4532.23        41.98 o
  10   2   0       2054.76       2016.22        25.31 o
  12   2   0       1311.25       1285.55        17.51 o
  14   2   0        576.97        569.90        11.58 o
  16   2   0         80.63         63.27         5.77 o
  18   2   0        637.67        682.20        17.47 o
  20   2   0        364.57        423.40        18.05 o
  22   2   0        107.80         85.57        10.29 o
  24   2   0         57.19         40.20        10.12 o
   1   3   0       1820.19       2003.01        18.98 o
   3   3   0       1583.81       1625.68        16.33 o
   5   3   0       3278.87       3423.23        28.95 o
   7   3   0       2427.37       2299.88        26.18 o
   9   3   0        594.43        541.88        13.19 o
  11   3   0        270.51        289.84         8.30 o
  13   3   0        332.96        333.87        10.32 o
  15   3   0        730.52        662.53        14.05 o
  17   3   0        554.31        548.94        13.66 o
  19   3   0         18.01          2.79         7.12 o
  21   3   0        265.06        290.33        12.47 o
   0   4   0       3504.39       3432.95        43.52 o
   2   4   0        532.81        552.89         9.32 o
   4   4   0        763.26        814.57        12.48 o
   6   4   0        816.62        827.60        14.13 o
   8   4   0         33.31         28.26         4.83 o
  10   4   0       1048.93        925.63        16.10 o
  12   4   0         61.00         60.98         6.69 o
  14   4   0        122.09        119.38         8.62 o
  16   4   0        173.04        182.72         9.82 o
  18   4   0          2.39         10.73         8.39 o
   1   5   0         47.06         58.35         5.64 o
   3   5   0         63.15         79.01         6.31 o
   5   5   0        144.75        171.20         9.70 o
   7   5   0         78.76         98.39         8.86 o
   9   5   0        375.46        399.45        17.56 o
  11   5   0        297.91        340.03        15.45 o
  13   5   0         70.15         95.88        12.06 o
  15   5   0         20.28         24.61        13.08 o
   2   6   0         27.41          9.12        19.03 o
   4   6   0          0.28         -5.93        15.11 o
   6   6   0         45.04         48.58        16.85 o
   8   6   0         27.35         37.76        21.21 o
 -25   1   1         15.33         17.38         9.71 o
 -23   1   1         43.72         81.38         9.95 o
 -21   1   1         97.66        146.95        11.00 o
 -19   1   1        499.22        541.44        13.99 o
 -17   1   1        119.44        103.89         6.04 o
 -15   1   1         42.15         42.85         7.21 o
 -13   1   1        329.05        283.06         7.52 o
 -11   1   1        289.52        339.30         6.33 o
  -9   1   1        271.42        359.17         7.98 o
  -7   1   1      17335.44      17547.18       140.71 o
  -5   1   1     204145.34     190863.12      1493.95 o
  -3   1   1       6498.97       6671.53        50.59 o
  -1   1   1        817.95        790.47         7.34 o
   1   1   1      10434.58      10776.79        79.95 o
   3   1   1       6137.12       6547.39        46.74 o
   5   1   1       3800.92       3888.79        31.50 o
   7   1   1       1790.65       1595.77        15.48 o
   9   1   1          2.54          2.53         2.58 o
  11   1   1        268.03        196.14         4.79 o
  13   1   1        202.69        196.75         7.88 o
  15   1   1        896.88        886.53        14.40 o
  17   1   1          7.06         20.59         4.90 o
  19   1   1        375.83        362.92        13.69 o
  21   1   1       1011.77        984.88        22.98 o
  23   1   1        228.06        221.96        13.40 o
 -24   2   1        296.12        256.08        14.57 o
 -22   2   1          0.01         -5.00         8.40 o
 -20   2   1         37.37         38.10         7.20 o
 -18   2   1          3.94          1.09         5.42 o
 -16   2   1          7.27         10.36         5.67 o
 -14   2   1        954.01        878.11        14.44 o
 -12   2   1       1093.56        991.39        14.83 o
 -10   2   1      16189.58      17552.78       143.94 o
  -8   2   1        211.95        217.51         7.75 o
  -6   2   1       3101.84       3537.38        28.12 o
  -4   2   1         16.70         17.40         3.94 o
  -2   2   1       2864.14       2818.84        22.91 o
   0   2   1          7.32         12.71         2.70 o
   2   2   1       5453.11       5461.73        43.75 o
   4   2   1       5332.46       5601.43        42.01 o
   6   2   1         53.46         48.21         2.87 o
   8   2   1        153.74        238.29         6.99 o
  10   2   1          7.87          1.20         5.89 o
  12   2   1        364.75        352.40         8.56 o
  14   2   1       1452.93       1391.06        19.45 o
  16   2   1         81.41         88.08         7.14 o
  18   2   1        165.49        190.16         8.69 o
  20   2   1          3.89         10.84         7.01 o
  22   2   1         61.02         73.31        10.58 o
 -21   3   1         99.55        143.45        10.49 o
 -19   3   1        151.88        164.78         9.33 o
 -17   3   1        276.06        264.90        10.08 o
 -15   3   1       1193.37       1121.29        18.44 o
 -13   3   1        863.50        857.92        14.98 o
 -11   3   1        161.17        175.53         6.94 o
  -9   3   1        797.01        784.56        12.97 o
  -7   3   1       6660.09       6448.55        58.28 o
  -5   3   1       1716.49       1545.66        15.79 o
  -3   3   1       8850.17       9031.63        71.51 o
  -1   3   1        273.73        320.98         6.42 o
   1   3   1          5.29         16.48         3.39 o
   3   3   1        998.70        844.66        11.50 o
   5   3   1       1885.15       1877.58        18.17 o
   7   3   1       5376.06       5480.81        50.78 o
   9   3   1        991.05        929.38        14.48 o
  11   3   1         47.84         46.08         4.90 o
  13   3   1       1145.64       1154.62        19.55 o
  15   3   1        318.53        349.38        10.76 o
  17   3   1         58.20         32.81         6.89 o
  19   3   1        375.93        330.81        13.92 o
  21   3   1         15.48         17.38         8.41 o
 -18   4   1        100.98         84.26         9.35 o
 -16   4   1        374.21        416.26        12.92 o
 -14   4   1         62.45         49.07         6.90 o
 -12   4   1       1675.52       1695.08        23.91 o
 -10   4   1         10.01         11.94         4.64 o
  -8   4   1       1484.00       1438.93        20.15 o
  -6   4   1        534.96        493.94        17.12 o
  -4   4   1         52.98         81.20         4.34 o
  -2   4   1          4.20         10.18         3.73 o
   0   4   1       2335.93       2390.16        23.46 o
   2   4   1          5.72          9.81         3.62 o
   4   4   1       1994.11       1863.49        32.93 o
   6   4   1        729.29        714.48        13.02 o
   8   4   1         12.05         12.42         4.47 o
  10   4   1        578.01        528.74        12.30 o
  12   4   1       1208.41       1123.80        26.71 o
  14   4   1        209.59        187.51         9.32 o
  16   4   1        363.97        376.23        13.95 o
  18   4   1         14.97         11.87         7.94 o
 -15   5   1          0.55          0.11         9.42 o
 -13   5   1        161.83        188.56        12.21 o
 -11   5   1        350.19        320.71        13.66 o
  -9   5   1        275.86        292.61        11.06 o
  -7   5   1         63.02         67.43         7.32 o
  -5   5   1        372.95        449.80        11.82 o
  -3   5   1          1.35          7.10         5.24 o
  -1   5   1        365.93        442.13        10.63 o
   1   5   1        195.44        197.44        11.56 o
   3   5   1        138.73        134.47         8.35 o
   5   5   1       1192.87       1170.63        23.92 o
   7   5   1         95.98        106.40         9.35 o
   9   5   1         68.22         77.21        13.42 o
  11   5   1        215.22        210.31        13.51 o
  13   5   1          0.04          3.00        11.54 o
  15   5   1        176.29        195.04        14.46 o
  -8   6   1         70.14         60.97        17.61 o
  -6   6   1          9.26         30.72        24.18 o
  -4   6   1        137.26        129.43        27.95 o
  -2   6   1        128.21        169.67        26.56 o
   0   6   1          4.60         16.65        27.35 o
   2   6   1         19.37         23.75        16.41 o
   4   6   1        133.35        138.13        16.04 o
   6   6   1        311.04        337.13        20.07 o
 -24   0   2        722.00        782.43        40.83 o
 -22   0   2       1617.56       1585.97        42.76 o
 -20   0   2        175.46        190.84        18.53 o
 -18   0   2         82.58         73.26        10.61 o
 -16   0   2         52.51         39.04         8.46 o
 -14   0   2         25.19         16.43         4.78 o
 -12   0   2      11523.02      11712.45       119.58 o
 -10   0   2      14877.51      14744.22       147.23 o
  -8   0   2      14577.92      14952.37       159.94 o
  -6   0   2      32251.52      35434.48       396.89 o
  -4   0   2       9251.63      10328.54       102.18 o
  -2   0   2        857.73        853.28         9.80 o
   0   0   2      17033.21      17978.21       355.99 o
   2   0   2       1668.37       1514.32        16.60 o
   4   0   2       3680.03       4223.93        44.28 o
   6   0   2      15885.80      16359.36       161.02 o
   8   0   2       2130.11       2219.07        26.68 o
  10   0   2       5160.35       4993.49        54.69 o
  12   0   2       2300.86       2509.69        31.76 o
  14   0   2       1408.61       1270.30        90.72 o
  16   0   2       8438.91       8691.37       134.07 o
  18   0   2        255.61        232.48        14.98 o
  20   0   2       1744.78       1799.00        44.30 o
  22   0   2        374.04        388.12        27.65 o
  24   0   2         95.41        100.91        15.34 o
 -25   1   2         50.49         43.57        10.88 o
 -23   1   2         93.24         74.49        10.39 o
 -21   1   2        287.46        282.09        13.06 o
 -19   1   2        262.95        258.72        11.72 o
 -17   1   2        254.41        246.38         7.94 o
 -15   1   2       7103.47       7507.08        73.67 o
 -13   1   2       2241.36       2104.74        23.69 o
 -11   1   2         47.06          9.11         7.00 o
  -9   1   2       1686.04       1867.73        19.87 o
  -7   1   2          6.55         -2.09         3.72 o
  -5   1   2      66807.19      70601.78       553.40 o
  -3   1   2     131981.88     129615.05       949.50 o
  -1   1   2       5942.60       5836.83        41.61 o
   1   1   2       3260.54       3076.44        24.31 o
   3   1   2        543.57        593.69         6.22 o
   5   1   2       1274.70       1377.00        13.89 o
   7   1   2       6379.32       6723.66        49.39 o
   9   1   2        618.15        589.47         7.54 o
  11   1   2        384.77        368.48         7.10 o
  13   1   2        119.59        130.95         5.62 o
  15   1   2         19.42         35.26         8.00 o
  17   1   2       2005.25       2068.49        36.96 o
  19   1   2        432.98        417.69        14.49 o
  21   1   2          0.38          4.65         8.19 o
  23   1   2          7.26         11.30         8.92 o
 -24   2   2         11.25         18.14        11.47 o
 -22   2   2        320.10        344.85        15.19 o
 -20   2   2        981.08        965.85        19.98 o
 -18   2   2          1.37         -2.64         4.80 o
 -16   2   2        154.11        155.20         6.89 o
 -14   2   2         43.39         49.46         5.25 o
 -12   2   2       1254.13       1111.13        15.84 o
 -10   2   2      24105.50      23894.41       192.81 o
  -8   2   2       4060.62       3729.68        35.52 o
  -6   2   2       4129.56       4436.90        34.28 o
  -4   2   2      16791.48      17567.39       122.87 o
  -2   2   2      16189.67      17132.82       119.68 o
   0   2   2       1665.67       1549.87        14.12 o
   2   2   2       4701.92       4852.95        36.75 o
   4   2   2       7868.13       8134.34        59.25 o
   6   2   2        109.93        117.52         3.58 o
   8   2   2       4239.94       4088.76        32.51 o
  10   2   2          9.49         22.93         3.40 o
  12   2   2        129.34        122.08         6.01 o
  14   2   2       5098.73       5127.52        50.22 o
  16   2   2         47.40         57.03         5.49 o
  18   2   2       1083.20       1041.50        27.41 o
  20   2   2        174.42        155.95         9.11 o
  22   2   2        458.85        456.91        17.21 o
 -21   3   2        516.43        531.45        15.05 o
 -19   3   2         27.60         23.75         7.20 o
 -17   3   2        154.53        190.40         8.89 o
 -15   3   2         33.80         35.90         6.07 o
 -13   3   2       1776.04       1732.16        22.88 o
 -11   3   2       1047.35       1049.27        16.23 o
  -9   3   2        458.22        402.12         9.10 o
  -7   3   2         53.20         47.26         4.20 o
  -5   3   2       3417.14       3294.94        33.24 o
  -3   3   2       1059.43       1147.70        12.86 o
  -1   3   2       9541.91      10065.49        79.04 o
   1   3   2       1180.65       1176.14        14.96 o
   3   3   2         10.16          7.97         2.84 o
   5   3   2          1.70          6.48         3.63 o
   7   3   2         72.86         65.52         6.10 o
   9   3   2       1985.28       1925.85        25.24 o
  11   3   2        393.78        366.74         9.22 o
  13   3   2        471.66        439.21        11.88 o
  15   3   2        193.97        194.08         8.49 o
  17   3   2         25.24         30.28         6.93 o
  19   3   2          7.54         26.04         7.76 o
  21   3   2         23.66         22.37         8.69 o
 -20   4   2         15.49         20.29         8.75 o
 -18   4   2        467.89        451.07        14.10 o
 -16   4   2         74.20         78.06         8.04 o
 -14   4   2        360.77        327.01        10.86 o
 -12   4   2        259.42        228.69        10.00 o
 -10   4   2        227.39        239.01         9.28 o
  -8   4   2        785.65        836.84        14.61 o
  -6   4   2        410.58        395.07        16.86 o
  -4   4   2         86.60         68.56         4.55 o
  -2   4   2        314.33        322.76         7.23 o
   0   4   2        221.79        195.67         6.07 o
   2   4   2        585.82        590.29        12.48 o
   4   4   2        339.66        363.66         8.90 o
   6   4   2        274.49        279.40         8.82 o
   8   4   2        156.37        153.73         6.90 o
  10   4   2       1311.47       1298.29        19.81 o
  12   4   2        325.58        282.61        10.58 o
  14   4   2          0.26         -3.74         6.20 o
  16   4   2        221.79        251.67        12.65 o
  18   4   2         73.02         71.73        11.47 o
 -15   5   2        273.47        308.52        20.58 o
 -13   5   2          3.59          3.24         8.35 o
 -11   5   2         24.25         19.74         9.38 o
  -9   5   2        202.31        186.59        10.27 o
  -7   5   2         56.95         53.51         7.53 o
  -5   5   2        103.69        122.86         8.40 o
  -3   5   2        114.31         86.89         7.71 o
  -1   5   2        604.11        623.57        13.74 o
   1   5   2        810.78        832.15        17.13 o
   3   5   2         16.70          8.75         7.17 o
   5   5   2        130.13        137.86        11.19 o
   7   5   2        622.48        607.50        20.81 o
   9   5   2        245.72        245.36        21.73 o
  11   5   2        128.24        149.77        14.50 o
  13   5   2         56.32         52.47        10.69 o
  -8   6   2         43.72         70.82        24.48 o
  -6   6   2          4.18         30.19        16.00 o
  -4   6   2          8.89         23.33        13.59 o
  -2   6   2         42.95         50.91        17.59 o
   0   6   2        200.92        182.95        32.11 o
   2   6   2          2.98         17.09        16.62 o
   4   6   2         40.82         27.81        12.85 o
   6   6   2         38.42         53.41        13.92 o
 -25   1   3         26.99         13.22         9.88 o
 -23   1   3          0.68         -6.48         8.47 o
 -21   1   3         69.00         52.22         8.34 o
 -19   1   3         93.14         77.33         7.17 o
 -17   1   3       1826.98       1780.19        22.68 o
 -15   1   3       1977.69       1753.42        21.59 o
 -13   1   3       9294.73       9304.33        80.15 o
 -11   1   3      17539.79      18900.75       141.55 o
  -9   1   3       8705.95       8834.14        64.00 o
  -7   1   3      16561.16      17711.16       123.57 o
  -5   1   3       8010.75       8029.31        57.30 o
  -3   1   3        838.42        647.55         7.86 o
  -1   1   3       9851.68      10438.41        73.00 o
   1   1   3       5777.74       6375.97        45.51 o
   3   1   3        856.19        872.18         8.36 o
   5   1   3       1902.84       1672.45        14.50 o
   7   1   3       3811.27       4379.43        33.68 o
   9   1   3          0.11         -0.63         2.46 o
  11   1   3       1815.25       1687.33        16.48 o
  13   1   3       3040.56       2785.52        30.63 o
  15   1   3       4788.97       4656.89        46.03 o
  17   1   3       1746.29       1829.01        24.08 o
  19   1   3        229.68        233.26        13.56 o
  21   1   3        136.13        122.70        10.88 o
  23   1   3          7.10         -4.45         9.07 o
 -24   2   3         34.89         22.52        10.40 o
 -22   2   3         48.06         58.53         9.67 o
 -20   2   3          5.71         43.59        18.55 o
 -18   2   3         37.77         44.63         5.79 o
 -16   2   3        158.29        146.96         8.08 o
 -14   2   3        641.89        646.09        17.47 o
 -12   2   3        135.43        131.10         5.61 o
 -10   2   3       4782.47       4920.56        45.73 o
  -8   2   3      10711.50      10982.43        91.30 o
  -6   2   3       4207.01       4588.09        35.33 o
  -4   2   3        576.07        445.91         6.59 o
  -2   2   3         20.25         23.45         3.21 o
   0   2   3       3905.13       3868.51        30.04 o
   2   2   3       8857.51       9363.30        67.39 o
   4   2   3        227.84        211.68         5.79 o
   6   2   3       2209.85       1963.16        22.35 o
   8   2   3        129.97        117.97         6.14 o
  10   2   3        779.07        746.25        12.22 o
  12   2   3       1099.50       1105.53        21.05 o
  14   2   3        262.33        220.42         7.89 o
  16   2   3        183.82        159.69         8.52 o
  18   2   3        194.06        236.75        11.23 o
  20   2   3         96.45        106.13         8.97 o
  22   2   3          0.08          6.70         9.78 o
 -21   3   3        177.55        161.78        10.09 o
 -19   3   3          3.46          1.98         6.65 o
 -17   3   3         65.53         79.36         7.30 o
 -15   3   3       5473.75       5248.15        52.58 o
 -13   3   3        330.42        292.91         8.80 o
 -11   3   3       1775.22       1701.30        37.44 o
  -9   3   3        892.43        945.66        16.58 o
  -7   3   3        663.22        708.69        15.73 o
  -5   3   3       2208.50       2076.11        19.60 o
  -3   3   3          2.25          7.24         3.00 o
  -1   3   3          0.21         11.11         3.26 o
   1   3   3         24.82         31.16         3.14 o
   3   3   3        814.64        665.52         9.24 o
   5   3   3         16.96         12.78         3.11 o
   7   3   3        638.57        563.81        16.87 o
   9   3   3       1102.79       1141.90        21.23 o
  11   3   3          0.18          1.80         3.75 o
  13   3   3       2235.32       2143.46        27.03 o
  15   3   3        421.68        424.19        11.66 o
  17   3   3        614.35        585.09        14.59 o
  19   3   3        124.08        125.62         9.66 o
  21   3   3         79.26         94.60         9.94 o
 -20   4   3        337.08        367.02        13.52 o
 -18   4   3         29.33         26.78         8.06 o
 -16   4   3        179.23        154.96         9.24 o
 -14   4   3         96.46         90.19         7.56 o
 -12   4   3        131.60        119.73         7.36 o
 -10   4   3        446.77        432.32        10.87 o
  -8   4   3        132.16        160.18         7.02 o
  -6   4   3       4442.76       4483.58        44.53 o
  -4   4   3        536.05        526.19        11.09 o
  -2   4   3        181.11        150.57         6.45 o
   0   4   3        529.14        518.02        10.71 o
   2   4   3        599.71        613.88        11.26 o
   4   4   3       2244.70       2302.59        26.56 o
   6   4   3         78.86         76.73         5.19 o
   8   4   3       1742.27       1653.75        50.26 o
  10   4   3         35.60         47.36         7.35 o
  12   4   3          0.45         -0.52         6.59 o
  14   4   3         74.26         51.36         9.43 o
  16   4   3          0.81         -0.69         9.59 o
  18   4   3         14.82          9.05        11.07 o
 -15   5   3         35.24         31.35        10.19 o
 -13   5   3        571.40        635.43        17.66 o
 -11   5   3          0.53         -3.13         8.05 o
  -9   5   3          5.17         13.47         7.38 o
  -7   5   3        133.63        128.84         9.29 o
  -5   5   3         27.85         26.30         6.89 o
  -3   5   3         78.50         84.78         8.49 o
  -1   5   3          1.33          2.53         7.87 o
   1   5   3         29.38         21.43         9.69 o
   3   5   3          6.38          2.87         7.55 o
   5   5   3        500.11        496.56        16.61 o
   7   5   3        247.04        246.05        13.14 o
   9   5   3         27.30         39.25         9.47 o
  11   5   3         80.35        108.41        11.24 o
  13   5   3         38.34         20.30        10.46 o
  -8   6   3         73.26         78.11        14.44 o
  -6   6   3         22.21         40.08        13.18 o
  -4   6   3        551.46        634.03        32.78 o
  -2   6   3         27.28         34.34        15.84 o
   0   6   3        268.19        341.72        38.25 o
   2   6   3        239.33        288.94        18.12 o
   4   6   3         13.53          6.87        10.72 o
   6   6   3        334.04        405.72        18.17 o
 -26   0   4         16.74         39.63        15.06 o
 -24   0   4        320.93        256.43        20.24 o
 -22   0   4        795.55        881.53        30.89 o
 -20   0   4          7.18          5.22         9.76 o
 -18   0   4      10398.68      10704.83       224.97 o
 -16   0   4       4000.66       3939.39        55.54 o
 -14   0   4       3138.80       2859.88        35.44 o
 -12   0   4       6025.70       5735.60        62.15 o
 -10   0   4        858.96        979.66        18.54 o
  -8   0   4      37003.18      38333.30       370.99 o
  -6   0   4      29135.65      32259.30       312.33 o
  -4   0   4       5973.55       6645.48        67.28 o
  -2   0   4       2037.13       2113.45        22.66 o
   0   0   4       3809.57       3942.42        40.13 o
   2   0   4      10632.38      11715.71       115.21 o
   4   0   4       1025.09        880.90        12.40 o
   6   0   4        398.80        498.40         9.26 o
   8   0   4      33660.77      35883.04       349.22 o
  10   0   4      12894.83      12545.97       127.80 o
  12   0   4          6.12         11.90         4.17 o
  14   0   4       6634.61       6753.76        74.82 o
  16   0   4        117.77        105.99        10.47 o
  18   0   4        130.21        144.68        13.32 o
  20   0   4       1171.48       1042.48        32.69 o
  22   0   4         23.24         33.85        11.82 o
  24   0   4         45.38         39.72        15.36 o
 -25   1   4        264.51        244.12        14.64 o
 -23   1   4         64.50         71.50        10.46 o
 -21   1   4         39.71         45.31         8.98 o
 -19   1   4          3.19         11.11         5.78 o
 -17   1   4         34.37         48.93         6.44 o
 -15   1   4          2.67          8.75         3.52 o
 -13   1   4          9.40         17.16         4.76 o
 -11   1   4        680.18        715.45         9.16 o
  -9   1   4       2993.35       2917.59        23.67 o
  -7   1   4      10682.87      11162.98        79.06 o
  -5   1   4      21235.75      22529.88       166.00 o
  -3   1   4       2579.62       2832.96        21.85 o
  -1   1   4        643.44        701.90         7.51 o
   1   1   4      15274.88      16220.35       112.55 o
   3   1   4       2590.85       2555.61        20.22 o
   5   1   4      12207.53      13268.54        93.44 o
   7   1   4        128.03        131.91         3.83 o
   9   1   4       1146.97       1196.29        12.57 o
  11   1   4       6124.67       6282.78        48.52 o
  13   1   4       2529.93       2575.42        28.45 o
  15   1   4          9.54         18.46         4.84 o
  17   1   4        129.21        139.97         7.42 o
  19   1   4          0.77          2.04         7.61 o
  21   1   4        266.63        301.66        14.14 o
  23   1   4          0.00          6.11         9.14 o
 -24   2   4         29.65         53.51        10.80 o
 -22   2   4          3.38         -2.39         8.63 o
 -20   2   4       2148.19       2152.72        30.77 o
 -18   2   4         91.60         77.42         6.28 o
 -16   2   4       5037.68       4894.48        48.68 o
 -14   2   4        240.16        200.51         8.05 o
 -12   2   4        653.55        670.74        11.60 o
 -10   2   4       4015.32       3969.04        38.20 o
  -8   2   4       8477.97       9639.78        70.00 o
  -6   2   4       2452.13       2345.06        22.46 o
  -4   2   4          0.17         13.63         4.18 o
  -2   2   4       1708.97       1724.84        15.46 o
   0   2   4        717.57        711.19         9.11 o
   2   2   4        687.21        545.41         7.06 o
   4   2   4       1481.43       1407.88        13.59 o
   6   2   4       2586.70       2508.96        23.79 o
   8   2   4       8659.62       8892.54        65.80 o
  10   2   4       5526.42       5419.76        50.63 o
  12   2   4       8724.63       8682.31       113.37 o
  14   2   4        795.45        820.53        14.59 o
  16   2   4         96.41        109.79         6.97 o
  18   2   4        150.96        137.33         8.49 o
  20   2   4          1.28          0.84         8.11 o
  22   2   4        263.25        220.85        23.00 o
 -23   3   4          3.61         -5.25         9.07 o
 -21   3   4         25.07         49.63         8.68 o
 -19   3   4        281.81        262.50        10.62 o
 -17   3   4        622.10        541.37        13.19 o
 -15   3   4        312.77        245.96         9.03 o
 -13   3   4       1107.04        997.93        16.21 o
 -11   3   4       3072.70       2899.52        31.71 o
  -9   3   4         31.08         59.92         4.45 o
  -7   3   4       2861.99       2778.48        26.57 o
  -5   3   4        429.57        454.36         7.72 o
  -3   3   4        371.91        384.78         6.88 o
  -1   3   4       2547.60       2467.52        22.24 o
   1   3   4          9.21         15.90         2.88 o
   3   3   4       5458.46       5432.45        42.73 o
   5   3   4         75.09         63.58         3.94 o
   7   3   4       2634.17       2574.73        36.88 o
   9   3   4       1653.74       1578.52        26.64 o
  11   3   4        663.39        675.72        14.76 o
  13   3   4        141.64        142.48         7.17 o
  15   3   4         47.66         55.79         6.56 o
  17   3   4         45.03         37.30         7.62 o
  19   3   4        468.04        512.19        14.96 o
 -20   4   4        151.45        127.03        10.22 o
 -18   4   4        696.05        643.46        16.03 o
 -16   4   4         13.27         13.40         7.18 o
 -14   4   4        201.93        196.17         9.22 o
 -12   4   4        696.39        672.27        14.03 o
 -10   4   4         49.84         53.00         6.05 o
  -8   4   4         32.76         31.29         5.32 o
  -6   4   4         15.54         28.36         5.51 o
  -4   4   4         29.12         38.63         3.77 o
  -2   4   4         87.48         88.32         6.12 o
   0   4   4        125.33         97.45         5.53 o
   2   4   4        270.85        226.50         6.98 o
   4   4   4         60.45         75.77         6.03 o
   6   4   4         51.95         49.77         5.88 o
   8   4   4        276.28        267.84        11.63 o
  10   4   4       1447.18       1452.78        28.10 o
  12   4   4         42.82         46.17         9.41 o
  14   4   4          0.02          6.07         8.90 o
  16   4   4          3.35          4.53         9.70 o
  18   4   4         19.34         15.26        11.01 o
 -15   5   4         10.29          9.65         9.54 o
 -13   5   4         22.85         32.21         9.79 o
 -11   5   4        343.25        322.31        14.72 o
  -9   5   4        754.61        691.37        19.46 o
  -7   5   4        187.80        181.59        11.47 o
  -5   5   4        110.21        117.19         9.51 o
  -3   5   4         74.36         64.32         9.07 o
  -1   5   4         82.19         95.81         6.90 o
   1   5   4       1051.68       1082.41        20.43 o
   3   5   4        965.62        968.50        22.33 o
   5   5   4        271.39        266.84        13.36 o
   7   5   4        261.32        265.66        13.64 o
   9   5   4          0.47          3.94         9.06 o
  11   5   4         72.38         82.74        11.46 o
  13   5   4          1.22         13.35        10.35 o
  -8   6   4         16.60         38.22        13.86 o
  -6   6   4          1.22         -9.55        12.45 o
  -4   6   4         15.72         24.04        11.00 o
  -2   6   4         66.63         76.13        33.89 o
   0   6   4         48.61         28.94        28.34 o
   2   6   4         43.33         52.12        13.58 o
   4   6   4         11.72          4.26        10.20 o
   6   6   4         17.73         15.57        11.47 o
 -25   1   5        166.88        180.76        13.10 o
 -23   1   5        535.65        509.59        17.50 o
 -21   1   5       1155.38       1095.37        23.89 o
 -19   1   5        589.39        535.79        13.42 o
 -17   1   5         47.25         54.81         4.79 o
 -15   1   5         56.30         74.47         4.97 o
 -13   1   5       2362.85       2211.39        24.38 o
 -11   1   5          1.01          8.00         4.08 o
  -9   1   5        141.60         98.16         3.44 o
  -7   1   5        970.49        873.98        10.31 o
  -5   1   5       4170.13       4545.21        33.83 o
  -3   1   5        796.14        901.38        14.09 o
  -1   1   5       1449.66       1407.46        14.76 o
   1   1   5       2198.98       2484.94        19.53 o
   3   1   5      51279.28      54771.03       402.46 o
   5   1   5       9936.50       9965.69        71.37 o
   7   1   5       6050.67       5581.65        42.42 o
   9   1   5       3862.13       3609.95        29.71 o
  11   1   5       1227.86       1206.96        13.54 o
  13   1   5         96.19         81.48         5.33 o
  15   1   5       1157.08       1048.56        18.19 o
  17   1   5        208.26        190.23         8.91 o
  19   1   5          3.62         -0.31         7.43 o
  21   1   5        234.18        258.43        13.63 o
  23   1   5         71.75         87.22        13.48 o
 -24   2   5         30.68         25.97        10.14 o
 -22   2   5        183.37        167.34        10.68 o
 -20   2   5        226.54        271.28        10.30 o
 -18   2   5         52.59         45.75         5.84 o
 -16   2   5        594.82        636.69        12.72 o
 -14   2   5        220.89        229.75         9.46 o
 -12   2   5        267.17        219.20         7.40 o
 -10   2   5       1247.55       1199.88        15.83 o
  -8   2   5       1273.03       1240.11        12.58 o
  -6   2   5       2660.83       2783.03        23.17 o
  -4   2   5        428.26        410.10         6.40 o
  -2   2   5       1591.97       1632.53        14.88 o
   0   2   5       3894.73       3799.57        32.11 o
   2   2   5         50.14         77.04         4.10 o
   4   2   5        447.72        448.92         6.66 o
   6   2   5        471.56        448.04         6.92 o
   8   2   5       4452.15       4379.31        35.33 o
  10   2   5        440.75        400.41        14.82 o
  12   2   5         33.68         27.69         4.90 o
  14   2   5        155.28        173.25         7.27 o
  16   2   5       1828.55       1874.59        25.33 o
  18   2   5         12.31         18.10         6.67 o
  20   2   5         11.60         24.27        13.25 o
  22   2   5         19.93         17.47         9.71 o
 -23   3   5        227.71        222.54        11.81 o
 -21   3   5        540.36        466.32        15.33 o
 -19   3   5         19.53         10.94         6.69 o
 -17   3   5         66.86         56.96         6.53 o
 -15   3   5        852.49        873.23        15.83 o
 -13   3   5       1579.47       1404.40        19.86 o
 -11   3   5       2102.28       2009.99        24.38 o
  -9   3   5          0.22          7.12         4.19 o
  -7   3   5          3.77          7.38         3.35 o
  -5   3   5       2204.89       2183.35        20.46 o
  -3   3   5        411.80        470.36         7.59 o
  -1   3   5       1521.47       1455.87        15.06 o
   1   3   5       2097.84       1942.96        18.55 o
   3   3   5       1302.56       1363.87        14.62 o
   5   3   5       6260.48       6336.61        49.39 o
   7   3   5       3018.99       3032.28        31.92 o
   9   3   5         82.28        103.03         6.54 o
  11   3   5        214.28        173.39         7.14 o
  13   3   5          2.17         -0.92         5.14 o
  15   3   5         94.52         98.31         8.32 o
  17   3   5        261.62        256.55        11.07 o
  19   3   5         54.14         75.45        11.69 o
 -20   4   5        420.20        384.03        13.76 o
 -18   4   5        486.33        481.10        14.41 o
 -16   4   5        234.44        203.92         9.96 o
 -14   4   5        217.05        225.62        11.26 o
 -12   4   5         29.17         30.58         6.02 o
 -10   4   5        142.53        131.38         7.14 o
  -8   4   5          0.07          2.91         7.49 o
  -6   4   5        360.90        329.38         9.86 o
  -4   4   5        751.01        800.20        13.42 o
  -2   4   5       3527.71       3536.55        34.28 o
   0   4   5          5.52         11.65         4.42 o
   2   4   5       1283.06       1232.29        18.11 o
   4   4   5       1016.97        980.06        23.92 o
   6   4   5        185.17        173.43         9.51 o
   8   4   5         66.56         62.22         8.18 o
  10   4   5        811.23        816.56        20.69 o
  12   4   5          0.56          3.98         8.52 o
  14   4   5        606.90        618.90        20.07 o
  16   4   5          3.20          9.70        10.08 o
 -15   5   5         18.84         18.66        10.18 o
 -13   5   5        127.09        136.89        16.11 o
 -11   5   5         35.99         40.16         9.98 o
  -9   5   5        292.54        312.45        14.37 o
  -7   5   5        318.34        329.22        14.13 o
  -5   5   5         10.31          5.97         7.74 o
  -3   5   5        617.34        615.22        19.68 o
  -1   5   5        261.86        295.23        10.10 o
   1   5   5        120.87         95.52         9.09 o
   3   5   5        174.30        202.09        11.51 o
   5   5   5        327.06        369.04        15.07 o
   7   5   5         66.37         90.31        10.55 o
   9   5   5         12.93         12.66         9.20 o
  11   5   5          3.82          5.59         9.55 o
  13   5   5         19.50         17.90        10.45 o
  -8   6   5         17.64          2.18        13.56 o
  -6   6   5         34.93         55.62        11.66 o
  -4   6   5        309.63        404.78        16.91 o
  -2   6   5         30.11         45.74        14.99 o
   0   6   5        420.74        530.82        28.28 o
   2   6   5         38.63         34.19        14.18 o
   4   6   5          8.18         -1.23        10.60 o
 -26   0   6        221.08        211.85        20.52 o
 -24   0   6        372.95        324.61        21.71 o
 -22   0   6         14.79         13.05        13.08 o
 -20   0   6        265.60        226.44        16.20 o
 -18   0   6        939.22        988.08        29.63 o
 -16   0   6        962.28        904.38        19.75 o
 -14   0   6        482.30        356.19         9.52 o
 -12   0   6       2627.66       2671.74        32.66 o
 -10   0   6       4256.27       4253.76        46.97 o
  -8   0   6       9044.60       9730.76        98.39 o
  -6   0   6       2598.68       2725.76        30.44 o
  -4   0   6        553.66        499.83        12.71 o
  -2   0   6      85846.58      87191.22       994.53 o
   0   0   6        573.20        480.46         8.35 o
   2   0   6      73808.16      75568.34       734.62 o
   4   0   6       8132.18       8080.25        82.37 o
   6   0   6      28146.12      31127.30       303.57 o
   8   0   6       1458.56       1739.48        35.13 o
  10   0   6       5935.83       6590.11        71.56 o
  12   0   6        605.92        518.59        16.67 o
  14   0   6        295.68        294.50         9.88 o
  16   0   6         20.78          9.17         7.83 o
  18   0   6        461.96        561.07        23.04 o
  20   0   6       1604.62       1782.01        45.25 o
  22   0   6        264.13        213.11        19.41 o
 -25   1   6        242.29        250.03        14.59 o
 -23   1   6        452.78        436.96        16.67 o
 -21   1   6        320.24        366.75        14.61 o
 -19   1   6          0.17         -1.50         6.43 o
 -17   1   6        610.43        569.01        11.49 o
 -15   1   6        188.83        150.76         6.08 o
 -13   1   6        949.32        949.77        13.75 o
 -11   1   6       5770.30       6212.62        46.98 o
  -9   1   6         11.80         25.80         2.64 o
  -7   1   6       1342.95       1378.66        12.83 o
  -5   1   6         84.62        103.06         3.21 o
  -3   1   6       4156.23       4425.03        32.83 o
  -1   1   6       5685.92       6296.41        53.76 o
   1   1   6        554.92        514.86         5.93 o
   3   1   6       1255.91       1279.10        12.00 o
   5   1   6          0.26          9.55        10.42 o
   7   1   6       2774.45       2611.11        22.43 o
   9   1   6       6589.33       6804.46        51.84 o
  11   1   6       5980.92       6309.62        49.31 o
  13   1   6        193.84        186.26         6.95 o
  15   1   6        547.73        507.98        13.33 o
  17   1   6        361.48        311.59        12.13 o
  19   1   6         78.77         81.91         9.32 o
  21   1   6        676.41        718.52        20.33 o
 -24   2   6         36.77         39.38        10.54 o
 -22   2   6        133.84        117.77         9.82 o
 -20   2   6        291.41        306.14        10.56 o
 -18   2   6        252.79        271.54         9.18 o
 -16   2   6        798.34        800.03        14.23 o
 -14   2   6        268.31        223.87         7.18 o
 -12   2   6        461.19        331.17         8.07 o
 -10   2   6      10158.90      10573.99        89.60 o
  -8   2   6       4023.33       4014.54        32.06 o
  -6   2   6         73.37         60.53         3.06 o
  -4   2   6       3837.19       3819.07        30.17 o
  -2   2   6       3142.68       3077.56        24.91 o
   0   2   6      15612.26      15655.72       110.22 o
   2   2   6       1162.90       1063.49        10.98 o
   4   2   6      16875.59      17178.94       121.11 o
   6   2   6        114.26         68.21         3.56 o
   8   2   6        841.77        730.90         9.80 o
  10   2   6       1723.32       1654.38        25.48 o
  12   2   6        283.36        268.55         8.22 o
  14   2   6        330.37        321.87         9.63 o
  16   2   6        326.47        355.40        12.25 o
  18   2   6        482.28        521.35        17.53 o
  20   2   6         48.32         86.05         9.87 o
 -23   3   6        113.47        120.20        10.18 o
 -21   3   6          5.09          9.34         7.85 o
 -19   3   6        150.32        136.68         8.85 o
 -17   3   6          3.97          6.24         5.44 o
 -15   3   6       1118.87       1093.96        17.91 o
 -13   3   6        389.43        396.34        15.10 o
 -11   3   6        139.55        127.24         6.93 o
  -9   3   6        431.22        394.50        10.31 o
  -7   3   6       2565.29       2516.44        23.05 o
  -5   3   6       1211.23       1170.89        15.48 o
  -3   3   6       1313.68       1137.09        12.87 o
  -1   3   6        147.74        143.45         6.59 o
   1   3   6         72.08         76.66         3.84 o
   3   3   6        245.11        220.28         5.50 o
   5   3   6        685.44        706.91        19.40 o
   7   3   6         76.16         85.66         5.35 o
   9   3   6       4264.20       4271.13        42.88 o
  11   3   6        207.43        198.39         7.66 o
  13   3   6        171.82        151.91         9.29 o
  15   3   6        153.88        141.11        11.25 o
  17   3   6         78.50         84.83        11.22 o
  19   3   6        745.55        735.23        22.79 o
 -20   4   6          0.30          7.92         8.87 o
 -18   4   6         11.55          9.44         8.52 o
 -16   4   6         71.99         67.68         8.64 o
 -14   4   6        369.30        329.72        12.34 o
 -12   4   6       1034.51        947.05        19.07 o
 -10   4   6         96.14         95.37         8.11 o
  -8   4   6         30.12         32.70         5.69 o
  -6   4   6         18.42         32.45         6.99 o
  -4   4   6        613.76        576.93        13.94 o
  -2   4   6        375.19        385.24         9.79 o
   0   4   6       1280.08       1351.66        19.29 o
   2   4   6       3307.71       3510.33        37.69 o
   4   4   6        176.51        190.12         9.15 o
   6   4   6        951.87        875.63        20.01 o
   8   4   6        172.18        141.58        10.20 o
  10   4   6       1308.72       1197.14        25.77 o
  12   4   6         60.37         81.34        10.36 o
  14   4   6        333.77        334.16        15.97 o
  16   4   6          6.06         10.19        10.26 o
 -15   5   6         13.25         -0.68         9.73 o
 -13   5   6          1.95         -1.65         9.00 o
 -11   5   6         87.85         73.31        10.36 o
  -9   5   6        473.08        542.16        17.63 o
  -7   5   6         81.14        109.80        10.25 o
  -5   5   6        248.49        251.21        16.88 o
  -3   5   6        430.56        451.91        15.54 o
  -1   5   6        111.60        114.77         7.86 o
   1   5   6        124.37        140.11        10.61 o
   3   5   6         75.59         80.10         9.78 o
   5   5   6          3.30          8.89         8.66 o
   7   5   6        309.81        304.89        14.55 o
   9   5   6        203.44        214.15        13.38 o
  11   5   6        173.24        188.62        13.64 o
  13   5   6         30.72         47.09        11.35 o
  -6   6   6          0.08         10.83        10.41 o
  -4   6   6         15.27         30.37        11.10 o
  -2   6   6         42.95         60.65        18.63 o
   0   6   6         52.39         49.77        17.95 o
   2   6   6         34.87         27.52        13.93 o
   4   6   6        248.22        254.40        15.32 o
 -25   1   7         34.02         57.01        11.50 o
 -23   1   7         78.11         79.51        10.91 o
 -21   1   7        415.56        417.66        15.17 o
 -19   1   7          9.31          7.52         5.06 o
 -17   1   7          5.09         19.93         4.65 o
 -15   1   7          0.18          3.49         3.61 o
 -13   1   7        125.72        122.41         6.47 o
 -11   1   7          0.16          1.28         3.11 o
  -9   1   7        106.77         86.34         3.36 o
  -7   1   7       8888.28       8811.41        63.62 o
  -5   1   7       6198.15       6184.40        45.35 o
  -3   1   7      55154.46      57833.71       395.37 o
  -1   1   7      23852.86      25167.50       202.53 o
   1   1   7       7872.15       7898.94        56.96 o
   3   1   7       1108.27       1268.11        12.12 o
   5   1   7       3483.05       3867.14        30.65 o
   7   1   7         21.17         31.33         3.11 o
   9   1   7         25.23         41.62         3.48 o
  11   1   7        480.98        438.12        11.67 o
  13   1   7       1995.26       1976.53        62.62 o
  15   1   7       1074.47       1124.80        17.68 o
  17   1   7          7.92          3.10         6.00 o
  19   1   7        279.75        242.26        12.57 o
  21   1   7        114.07         97.68        12.99 o
 -24   2   7          0.74         -0.93         9.76 o
 -22   2   7        103.19        114.31         9.73 o
 -20   2   7          9.77         10.13         6.14 o
 -18   2   7        377.91        343.60        15.99 o
 -16   2   7       1561.88       1512.78        20.83 o
 -14   2   7          3.34          4.11         4.06 o
 -12   2   7       1462.17       1419.83        47.15 o
 -10   2   7        390.71        375.70         7.33 o
  -8   2   7       1399.33       1322.31        13.52 o
  -6   2   7        241.30        187.38         4.94 o
  -4   2   7        223.68        164.20         4.37 o
  -2   2   7         22.05         24.04         2.51 o
   0   2   7       1842.56       1768.47        15.84 o
   2   2   7       1163.23       1090.42        13.81 o
   4   2   7         26.32         21.78         4.18 o
   6   2   7       2613.14       2534.91        22.56 o
   8   2   7          7.02          0.79         3.28 o
  10   2   7        361.65        343.81         8.60 o
  12   2   7          0.12          4.18         5.44 o
  14   2   7        304.99        312.64         9.44 o
  16   2   7        996.79       1039.24        19.80 o
  18   2   7        105.77         89.74         8.60 o
  20   2   7        199.85        238.45        12.54 o
 -23   3   7        243.66        300.40        12.95 o
 -21   3   7         42.64         46.63         8.05 o
 -19   3   7          5.93          6.98         6.86 o
 -17   3   7        185.96        164.49         8.22 o
 -15   3   7        150.38        147.97         7.44 o
 -13   3   7        752.51        667.70        12.82 o
 -11   3   7         51.11         56.73         4.66 o
  -9   3   7        683.62        654.96        11.72 o
  -7   3   7         94.60         73.20         4.14 o
  -5   3   7       8748.23       8789.17        65.81 o
  -3   3   7       1429.03       1415.90        14.98 o
  -1   3   7       7938.47       7804.14        63.89 o
   1   3   7        116.41        129.37         5.05 o
   3   3   7        212.11        197.35         7.96 o
   5   3   7       8323.78       8805.81       121.26 o
   7   3   7         31.74         27.99         5.87 o
   9   3   7         30.40         50.87        11.16 o
  11   3   7        995.14       1005.99        22.17 o
  13   3   7         12.86          8.67         8.06 o
  15   3   7         71.52         99.86        10.90 o
  17   3   7         72.61         74.85        11.53 o
  19   3   7          8.02          2.90        11.06 o
 -20   4   7        242.83        240.98        13.30 o
 -18   4   7        286.12        282.67        13.14 o
 -16   4   7         15.68         10.69         7.81 o
 -14   4   7        610.14        678.82        16.67 o
 -12   4   7         22.34         33.95         7.34 o
 -10   4   7       1030.37       1029.57        27.87 o
  -8   4   7        232.18        231.03        10.42 o
  -6   4   7        425.29        419.60        12.84 o
  -4   4   7       1031.03       1038.53        16.93 o
  -2   4   7        303.28        308.26         8.96 o
   0   4   7          0.03          8.82         4.46 o
   2   4   7        194.21        185.46         7.52 o
   4   4   7       2205.72       2145.01        39.53 o
   6   4   7        248.35        230.01        11.14 o
   8   4   7        145.01        112.97         9.88 o
  10   4   7         61.41         68.57         9.94 o
  12   4   7        349.82        331.60        14.96 o
  14   4   7        754.60        797.32        32.33 o
  16   4   7         41.14         25.42        12.03 o
 -15   5   7          6.21         -1.14         9.31 o
 -13   5   7          1.32         13.61         9.20 o
 -11   5   7          8.91         10.03         8.86 o
  -9   5   7        117.20        116.65        11.02 o
  -7   5   7        240.85        250.48        12.91 o
  -5   5   7        195.23        164.71        11.40 o
  -3   5   7        888.65       1026.60        23.22 o
  -1   5   7         55.08         88.92         8.03 o
   1   5   7        408.80        443.75        16.25 o
   3   5   7        821.56        804.27        36.13 o
   5   5   7          0.28         -4.89         8.61 o
   7   5   7        327.00        328.42        15.34 o
   9   5   7         99.17        106.70        11.78 o
  11   5   7          0.47          2.28         9.57 o
  -6   6   7        184.09        194.83        14.09 o
  -4   6   7          0.40          0.37        10.36 o
  -2   6   7          8.99         13.48        17.64 o
   0   6   7        209.81        203.99        39.54 o
   2   6   7        237.08        268.67        22.26 o
 -26   0   8        288.49        359.90        24.32 o
 -24   0   8          0.24        -18.78        13.30 o
 -22   0   8         93.84        127.11        16.29 o
 -20   0   8        135.27        103.55        12.91 o
 -18   0   8         30.70         26.62        10.70 o
 -16   0   8        919.36       1050.20        18.37 o
 -14   0   8         18.58         22.10         4.80 o
 -12   0   8       4114.52       3941.45        45.20 o
 -10   0   8       9512.83       9599.03        98.64 o
  -8   0   8      44615.15      48197.57       465.93 o
  -6   0   8       4081.90       4105.56        44.38 o
  -4   0   8       8723.90       8876.79        89.42 o
  -2   0   8        725.46        741.60        10.85 o
   0   0   8        211.07        197.57         5.31 o
   2   0   8       2295.95       2303.78        30.02 o
   4   0   8        831.37        714.86        12.18 o
   6   0   8      43736.23      49214.09       477.39 o
   8   0   8      13679.36      14873.70       150.62 o
  10   0   8        221.02        255.63        13.16 o
  12   0   8       2113.78       1950.56        67.30 o
  14   0   8        693.27        644.56        17.54 o
  16   0   8          5.47         13.70         9.48 o
  18   0   8       5403.40       5700.25        99.40 o
  20   0   8        490.32        514.40        25.21 o
  22   0   8          0.31         23.07        18.93 o
 -25   1   8         99.88         94.98        12.29 o
 -23   1   8        183.19        200.23        16.29 o
 -21   1   8         41.35         39.04         9.07 o
 -19   1   8         99.18         88.18         6.51 o
 -17   1   8       1359.48       1329.67        18.75 o
 -15   1   8        595.15        590.73        11.23 o
 -13   1   8       6637.43       6882.51        52.58 o
 -11   1   8       2194.43       1963.99        22.06 o
  -9   1   8        602.09        509.11         7.26 o
  -7   1   8       2202.32       2136.43        18.47 o
  -5   1   8       1902.94       1785.97        16.59 o
  -3   1   8          9.92          1.49         2.02 o
  -1   1   8      14898.25      15497.64       127.02 o
   1   1   8       5151.09       5951.77        43.97 o
   3   1   8       1628.29       1808.70        16.18 o
   5   1   8       2005.74       2305.37        20.25 o
   7   1   8        921.82       1062.61        12.02 o
   9   1   8       1761.86       1832.54        18.22 o
  11   1   8          2.43          7.31         3.49 o
  13   1   8         78.63         76.98         5.69 o
  15   1   8       1343.36       1353.48        19.96 o
  17   1   8       1014.03        957.99        23.39 o
  19   1   8         41.89         33.70         8.94 o
  21   1   8         10.36          8.02        10.47 o
 -24   2   8         12.05         16.57         9.90 o
 -22   2   8         14.61          8.01         7.66 o
 -20   2   8        176.35        178.76         8.99 o
 -18   2   8        102.21         98.60         6.99 o
 -16   2   8         12.10          4.39         4.64 o
 -14   2   8        476.14        483.88        10.43 o
 -12   2   8        224.68        208.48         6.52 o
 -10   2   8       6715.80       6427.60        49.29 o
  -8   2   8       8796.59       8686.29        64.18 o
  -6   2   8      17888.41      18602.19       130.80 o
  -4   2   8        562.07        550.65         8.02 o
  -2   2   8        243.77        168.42         4.59 o
   0   2   8      13366.35      14637.47       111.99 o
   2   2   8       3442.56       3461.48        28.06 o
   4   2   8       3495.25       3425.30        28.39 o
   6   2   8       1091.85       1019.04        11.99 o
   8   2   8          3.34          4.04         3.25 o
  10   2   8       3302.32       3286.02        34.50 o
  12   2   8         75.00         68.84         5.64 o
  14   2   8         24.50         31.12         5.89 o
  16   2   8       1832.19       1839.58        33.66 o
  18   2   8        105.57         96.86         9.62 o
  20   2   8        681.35        736.82        30.77 o
 -23   3   8          1.32          0.95         8.38 o
 -21   3   8         51.22         49.87         8.39 o
 -19   3   8        381.26        443.41        12.85 o
 -17   3   8         61.70         28.82         6.32 o
 -15   3   8       1930.36       1839.91        24.58 o
 -13   3   8         32.60         38.03         4.88 o
 -11   3   8        392.38        400.65         9.40 o
  -9   3   8       1746.84       1637.52        26.14 o
  -7   3   8       1058.52       1119.97        13.17 o
  -5   3   8        307.42        276.38         7.49 o
  -3   3   8       2002.56       1785.31        19.50 o
  -1   3   8         63.22         86.47         5.13 o
   1   3   8       3669.03       3689.58        37.50 o
   3   3   8         21.47         27.16         4.17 o
   5   3   8          1.25          2.13         4.51 o
   7   3   8       2048.10       1930.51        30.79 o
   9   3   8        637.99        621.52        16.61 o
  11   3   8       2501.61       2486.07        38.99 o
  13   3   8        256.49        259.86        13.27 o
  15   3   8         19.57         20.85         9.18 o
  17   3   8          1.06          2.51        10.32 o
  19   3   8        183.34        167.35        13.80 o
 -20   4   8         26.93         38.71        10.73 o
 -18   4   8         61.16         41.99        10.14 o
 -16   4   8         65.57         51.18         8.94 o
 -14   4   8        286.78        263.68        13.07 o
 -12   4   8        762.79        725.66        19.13 o
 -10   4   8         21.07         12.20         8.07 o
  -8   4   8        318.06        298.38        11.89 o
  -6   4   8       1379.52       1436.29        25.77 o
  -4   4   8        463.43        510.30        12.55 o
  -2   4   8        399.12        387.72        10.08 o
   0   4   8         17.94         16.54         4.88 o
   2   4   8       1114.13       1141.06        18.56 o
   4   4   8        210.37        197.97        10.30 o
   6   4   8          1.03          3.44         6.59 o
   8   4   8        152.77        146.95        11.36 o
  10   4   8         34.82         37.89         8.94 o
  12   4   8        267.11        291.31        14.96 o
  14   4   8        143.85        128.67        12.53 o
  16   4   8         11.43          8.49        10.88 o
 -15   5   8         60.50         98.10        11.90 o
 -13   5   8        200.04        216.31        16.99 o
 -11   5   8          0.04          5.22         9.20 o
  -9   5   8          0.00          3.38         8.67 o
  -7   5   8         47.49         29.02         9.08 o
  -5   5   8        607.32        624.10        18.40 o
  -3   5   8        325.75        342.47        14.88 o
  -1   5   8       2955.23       3103.18        37.18 o
   1   5   8          3.06          7.62         8.71 o
   3   5   8         44.59         23.79         9.20 o
   5   5   8        294.59        268.80        14.04 o
   7   5   8         88.15         97.29        11.39 o
   9   5   8        455.16        431.57        17.63 o
  11   5   8         26.75         28.74        10.71 o
  -6   6   8         15.41         26.34        11.26 o
  -4   6   8          2.28          7.07        10.39 o
  -2   6   8          3.29          5.93        14.59 o
   0   6   8          5.65        -11.30        16.22 o
   2   6   8         77.34         92.42        12.79 o
 -25   1   9          0.06        -15.36        10.40 o
 -23   1   9          0.02          1.31         9.15 o
 -21   1   9        343.92        356.21        14.76 o
 -19   1   9          1.08          0.80         5.30 o
 -17   1   9        151.06        152.19         7.33 o
 -15   1   9       3379.26       3282.60        37.85 o
 -13   1   9       7303.61       7390.26        56.22 o
 -11   1   9       8680.94       8552.88        63.47 o
  -9   1   9       2598.68       2534.44        21.97 o
  -7   1   9        746.95        658.72         8.22 o
  -5   1   9       2720.93       2667.76        21.91 o
  -3   1   9       2749.38       2771.48        24.26 o
  -1   1   9       5299.46       5621.35        49.80 o
   1   1   9      18242.56      20313.89       141.64 o
   3   1   9      14938.22      16602.18       116.81 o
   5   1   9       1656.54       1699.19        16.29 o
   7   1   9       1251.41       1138.92        12.80 o
   9   1   9         75.18         72.69         4.50 o
  11   1   9       2008.99       1944.08        34.03 o
  13   1   9       6293.49       6554.91        61.41 o
  15   1   9       1079.77       1101.13        17.93 o
  17   1   9        171.56        184.24         9.92 o
  19   1   9         10.39          1.54         8.73 o
  21   1   9         60.25         73.46        11.19 o
 -24   2   9         31.30         36.21        10.77 o
 -22   2   9          0.11          0.19         7.73 o
 -20   2   9        170.70        171.79         9.10 o
 -18   2   9       1701.57       1774.98        24.22 o
 -16   2   9        231.62        188.15         7.46 o
 -14   2   9        570.21        505.75        10.71 o
 -12   2   9         59.48         77.79         5.37 o
 -10   2   9       1914.03       1836.45        17.87 o
  -8   2   9         41.16         39.30         7.22 o
  -6   2   9       3888.27       3659.20        30.30 o
  -4   2   9         75.62         69.04         3.19 o
  -2   2   9       1078.42        909.71        13.00 o
   0   2   9        675.26        695.54        11.13 o
   2   2   9       2801.32       2800.93        23.70 o
   4   2   9        843.36        772.73         9.71 o
   6   2   9        810.27        839.82        10.76 o
   8   2   9       1948.14       1903.67        19.21 o
  10   2   9        927.32        918.75        14.80 o
  12   2   9        845.15        754.16        14.02 o
  14   2   9         13.96         26.19         6.64 o
  16   2   9        355.83        344.94        19.45 o
  18   2   9          2.48          5.17         9.23 o
  20   2   9         84.10         86.38        14.75 o
 -23   3   9         90.18        106.61        10.07 o
 -21   3   9          7.03         14.57         7.89 o
 -19   3   9        317.63        323.01        11.32 o
 -17   3   9        799.31        765.38        15.51 o
 -15   3   9         20.00         20.91         5.52 o
 -13   3   9        601.31        523.04        11.50 o
 -11   3   9       2304.13       2112.26        28.22 o
  -9   3   9       2365.87       2303.85        29.37 o
  -7   3   9         16.40         17.50         3.85 o
  -5   3   9        229.87        221.51         7.90 o
  -3   3   9        337.32        323.36        16.72 o
  -1   3   9       2417.68       2231.85        86.93 o
   1   3   9        161.45        173.28         8.69 o
   3   3   9        152.55        171.84         6.50 o
   5   3   9       3580.51       3338.67        35.56 o
   7   3   9         17.63         17.54         5.92 o
   9   3   9          2.13         -7.72         6.24 o
  11   3   9       1258.34       1267.58        27.27 o
  13   3   9         70.37         67.67         9.81 o
  15   3   9       1205.60       1182.78        27.04 o
  17   3   9          6.49         17.54        10.29 o
 -20   4   9        280.18        322.92        16.27 o
 -18   4   9          0.57          4.97         9.43 o
 -16   4   9         53.11         71.92        10.27 o
 -14   4   9         31.97         26.59         7.97 o
 -12   4   9         62.00         57.47         9.26 o
 -10   4   9       1315.39       1280.38        26.55 o
  -8   4   9       2552.90       2596.82        39.02 o
  -6   4   9        528.14        468.68        14.33 o
  -4   4   9        496.46        460.87        12.98 o
  -2   4   9         68.36         97.84         6.32 o
   0   4   9       2291.62       2328.53        28.62 o
   2   4   9        217.82        220.04         8.56 o
   4   4   9        661.01        632.79        17.06 o
   6   4   9       1207.13       1192.96        25.67 o
   8   4   9          9.85         15.27         8.21 o
  10   4   9        323.76        333.51        17.23 o
  12   4   9         84.96         64.12        10.56 o
  14   4   9         86.48         68.71        11.10 o
 -15   5   9         24.02         29.21        10.45 o
 -13   5   9          0.28          2.83         9.65 o
 -11   5   9        379.35        392.57        16.30 o
  -9   5   9         13.17          7.12         8.89 o
  -7   5   9         41.98         45.02         9.65 o
  -5   5   9         20.89         32.00         9.00 o
  -3   5   9       1230.97       1327.19        27.29 o
  -1   5   9         14.21         39.37         8.65 o
   1   5   9        115.01        108.12        10.74 o
   3   5   9        234.95        215.39        12.99 o
   5   5   9          0.31          3.60         8.89 o
   7   5   9        476.21        474.30        18.56 o
   9   5   9        441.53        445.02        18.09 o
  11   5   9         16.03         21.95        12.49 o
  -4   6   9          5.52         17.07        11.39 o
  -2   6   9        341.88        390.20        29.73 o
 -26   0  10        120.59        108.11        19.24 o
 -24   0  10          4.93          1.79        14.98 o
 -22   0  10        287.35        274.67        19.91 o
 -20   0  10       2257.64       2399.81        52.03 o
 -18   0  10        538.84        507.07        19.66 o
 -16   0  10      10879.03      10907.93       114.87 o
 -14   0  10       1095.35       1133.07        18.64 o
 -12   0  10       4089.62       4120.47        47.66 o
 -10   0  10       8748.09       9100.35        94.57 o
  -8   0  10         87.14         84.15         5.17 o
  -6   0  10       9781.12       9723.64        99.03 o
  -4   0  10        150.71        180.76        10.62 o
  -2   0  10      12172.25      13010.70       129.72 o
   0   0  10        414.19        487.58         9.37 o
   2   0  10       9691.59      11361.79       115.04 o
   4   0  10        861.51        769.34        13.51 o
   6   0  10      11760.50      12984.27       132.43 o
   8   0  10       7883.14       8379.53        89.70 o
  10   0  10        427.95        425.62        11.17 o
  12   0  10       7521.60       7452.39        96.01 o
  14   0  10         30.25         33.07         6.96 o
  16   0  10        592.47        571.94        23.02 o
  18   0  10        422.18        345.90        27.95 o
  20   0  10        224.39        285.19        22.20 o
 -25   1  10         93.95        106.01        13.07 o
 -23   1  10         72.47         62.11        11.01 o
 -21   1  10         26.96         30.04        11.13 o
 -19   1  10         87.22        105.17         7.13 o
 -17   1  10         18.64         32.90         5.82 o
 -15   1  10        635.70        661.72        11.99 o
 -13   1  10        510.59        448.68         8.51 o
 -11   1  10       2739.10       2836.17        24.77 o
  -9   1  10        515.71        420.83         6.90 o
  -7   1  10        955.01        726.03         9.06 o
  -5   1  10       9304.35       9852.94        70.98 o
  -3   1  10      15415.90      16789.99       126.49 o
  -1   1  10        515.02        432.64         9.17 o
   1   1  10        593.20        545.69         7.05 o
   3   1  10      11132.74      12066.84        86.57 o
   5   1  10        292.78        237.60         6.25 o
   7   1  10       1428.35       1284.77        14.16 o
   9   1  10        440.84        415.16         7.78 o
  11   1  10        422.70        456.91         9.52 o
  13   1  10       1256.41       1217.07        18.42 o
  15   1  10        398.55        410.89        12.44 o
  17   1  10        295.61        270.38        11.48 o
  19   1  10          2.96          1.16         8.82 o
 -24   2  10         50.46         50.71        11.54 o
 -22   2  10        553.36        576.83        15.09 o
 -20   2  10        109.89        105.85         8.49 o
 -18   2  10       1711.58       1660.78        23.23 o
 -16   2  10       1295.15       1187.98        18.47 o
 -14   2  10       4342.08       4223.01        42.20 o
 -12   2  10        360.17        403.03         9.02 o
 -10   2  10          0.03          3.23         3.26 o
  -8   2  10         59.51         26.21         3.05 o
  -6   2  10       1832.27       1950.84        18.04 o
  -4   2  10       7989.76       8555.68        68.38 o
  -2   2  10      13866.06      15647.09       130.72 o
   0   2  10       2649.16       2643.25        27.95 o
   2   2  10       3055.45       3383.62        34.23 o
   4   2  10        669.94        693.64        11.71 o
   6   2  10        422.69        406.07         9.11 o
   8   2  10       2906.57       2894.63        31.65 o
  10   2  10       6204.68       6069.09        72.37 o
  12   2  10         18.48         22.79         6.88 o
  14   2  10       1904.30       1931.05        38.77 o
  16   2  10         63.16         60.69        10.17 o
  18   2  10         30.00         36.88        10.64 o
 -23   3  10        215.03        221.08        14.77 o
 -21   3  10          0.81         -3.46         8.02 o
 -19   3  10         28.59         11.55         8.09 o
 -17   3  10        119.74        118.37         8.91 o
 -15   3  10       1207.69       1099.02        20.31 o
 -13   3  10       1053.59       1059.87        26.38 o
 -11   3  10        991.11        927.15        21.97 o
  -9   3  10        174.03        158.86         8.28 o
  -7   3  10        141.70        149.00         6.09 o
  -5   3  10       3249.42       3147.24        33.54 o
  -3   3  10       3125.54       3148.58        33.59 o
  -1   3  10          9.87          9.00         3.81 o
   1   3  10       1524.62       1424.33        33.09 o
   3   3  10         97.53         80.73         5.18 o
   5   3  10       3757.23       3648.68        38.40 o
   7   3  10        574.05        523.41        15.08 o
   9   3  10        111.12        107.94        11.84 o
  11   3  10          0.05        -13.22         8.81 o
  13   3  10        145.65        167.20        11.75 o
  15   3  10         55.17         65.69        11.09 o
  17   3  10        231.14        267.42        15.80 o
 -20   4  10         54.05         57.17        12.27 o
 -18   4  10          0.10        -11.58         8.49 o
 -16   4  10        567.17        521.71        17.96 o
 -14   4  10        104.58        102.18         9.83 o
 -12   4  10        437.18        432.02        15.64 o
 -10   4  10          0.52         -0.97         7.44 o
  -8   4  10       2734.24       2716.37        40.62 o
  -6   4  10       1143.78       1088.96        19.46 o
  -4   4  10       1375.17       1314.04        30.74 o
  -2   4  10        126.20        117.31         9.55 o
   0   4  10        412.28        407.83        11.11 o
   2   4  10       1119.52       1135.86        23.12 o
   4   4  10       1223.32       1251.25        25.43 o
   6   4  10        391.01        417.69        17.54 o
   8   4  10         45.80         62.00         9.08 o
  10   4  10         97.43         96.79        10.62 o
  12   4  10         22.64          7.58         9.45 o
  14   4  10          1.57          1.40        11.62 o
 -15   5  10          8.99         20.67         9.62 o
 -13   5  10          5.32          6.38         9.54 o
 -11   5  10        117.08        115.18        11.69 o
  -9   5  10         59.97         63.85        10.33 o
  -7   5  10        365.64        311.34        17.91 o
  -5   5  10        191.16        164.83        11.66 o
  -3   5  10         11.90          1.26         9.90 o
  -1   5  10       1108.82       1159.71        20.67 o
   1   5  10         33.24         47.08        10.05 o
   3   5  10         61.67         73.79        10.30 o
   5   5  10        428.61        437.84        17.08 o
   7   5  10         60.31         77.03        11.68 o
   9   5  10         90.11         90.98        11.62 o
 -25   1  11          1.37         26.93        14.80 o
 -23   1  11        134.81        161.36        13.25 o
 -21   1  11       3042.38       3111.57        45.08 o
 -19   1  11       1527.61       1461.97        21.04 o
 -17   1  11         12.31         22.58         4.71 o
 -15   1  11       1212.79       1216.64        17.13 o
 -13   1  11          0.07          4.63         2.98 o
 -11   1  11       2596.58       2510.69        22.74 o
  -9   1  11         58.38         45.65         3.33 o
  -7   1  11       6269.62       7197.66        55.91 o
  -5   1  11        136.10        126.29         3.97 o
  -3   1  11       1379.01       1574.68        15.96 o
  -1   1  11       1970.76       2212.29        23.53 o
   1   1  11       1541.84       1504.24        14.25 o
   3   1  11       3927.25       4197.90        33.56 o
   5   1  11      12531.36      12805.30        92.61 o
   7   1  11       9039.39       8990.45        67.54 o
   9   1  11       1296.36       1245.96        27.37 o
  11   1  11         10.45          9.99         4.93 o
  13   1  11        116.28         98.59         6.44 o
  15   1  11          5.23         16.90         5.83 o
  17   1  11        111.64         95.29         9.11 o
  19   1  11         74.81        116.74        12.92 o
 -24   2  11         21.32         19.36        11.31 o
 -22   2  11        119.25        139.70         9.90 o
 -20   2  11        649.04        581.17        14.21 o
 -18   2  11         40.38         70.04        12.21 o
 -16   2  11       1221.08       1205.64        18.25 o
 -14   2  11        117.93        154.64         6.85 o
 -12   2  11        312.76        297.48         8.82 o
 -10   2  11          4.07          6.73         3.31 o
  -8   2  11        314.00        314.78         6.94 o
  -6   2  11         48.50         42.33         3.53 o
  -4   2  11        208.30        225.20         8.33 o
  -2   2  11       7230.12       7673.24        68.34 o
   0   2  11        344.41        330.57         7.74 o
   2   2  11       1235.37       1080.18        15.30 o
   4   2  11          2.55          2.77         3.62 o
   6   2  11        132.41        146.72         6.34 o
   8   2  11       1103.49       1119.03        18.88 o
  10   2  11       1162.61       1181.66        23.17 o
  12   2  11        264.66        262.74        12.11 o
  14   2  11        255.85        306.54        14.11 o
  16   2  11         96.40         78.20        10.90 o
  18   2  11         60.39         62.02        11.86 o
 -21   3  11         62.37         44.68        10.43 o
 -19   3  11        413.77        414.26        16.21 o
 -17   3  11         58.63         39.14         8.52 o
 -15   3  11        299.88        252.74        13.79 o
 -13   3  11       3394.86       3380.72        46.73 o
 -11   3  11        108.22        127.62         8.36 o
  -9   3  11         77.22         78.07         6.85 o
  -7   3  11       2065.72       2188.11        25.95 o
  -5   3  11        139.81        148.62         6.26 o
  -3   3  11       1134.16       1008.03        21.72 o
  -1   3  11         31.45         44.93         5.42 o
   1   3  11        161.22        205.93         7.24 o
   3   3  11       2359.61       2277.91        27.18 o
   5   3  11       1829.58       1781.89        23.31 o
   7   3  11          7.51         19.09         6.77 o
   9   3  11       1725.49       1625.83        29.99 o
  11   3  11        137.15        131.00        11.13 o
  13   3  11        161.10        140.48        11.78 o
  15   3  11        287.22        271.36        17.31 o
  17   3  11        173.73        211.28        15.15 o
 -18   4  11         11.74         16.62         9.52 o
 -16   4  11        124.76        123.67        11.46 o
 -14   4  11         28.08          8.42         8.43 o
 -12   4  11        771.06        782.22        20.62 o
 -10   4  11        459.68        418.24        15.13 o
  -8   4  11        758.21        760.93        19.16 o
  -6   4  11         22.20         55.52        11.15 o
  -4   4  11        306.42        322.30         9.76 o
  -2   4  11         63.05         60.40         7.13 o
   0   4  11       4397.76       4415.47        46.56 o
   2   4  11        322.37        315.41        10.36 o
   4   4  11        147.91        148.65        11.56 o
   6   4  11        220.84        212.28        12.10 o
   8   4  11        122.86        131.56        11.00 o
  10   4  11         30.74         31.28         9.38 o
  12   4  11        386.62        391.05        17.10 o
  14   4  11         24.14         34.78        11.21 o
 -15   5  11        195.31        214.13        13.79 o
 -13   5  11          1.15          9.13         9.51 o
 -11   5  11        354.31        362.84        16.12 o
  -9   5  11         38.53         61.47        10.41 o
  -7   5  11         18.71         22.25         9.17 o
  -5   5  11        767.91        796.57        21.52 o
  -3   5  11         11.64          9.32         8.60 o
  -1   5  11          1.62          6.40         7.44 o
   1   5  11        134.20        138.61        11.84 o
   3   5  11          2.35          5.57         8.96 o
   5   5  11        105.29        126.06        12.16 o
   7   5  11        109.83        115.65        11.54 o
   9   5  11         27.56         39.25        10.84 o
 -26   0  12       1330.56       1369.65        43.87 o
 -24   0  12        361.71        325.86        23.25 o
 -22   0  12          1.65         11.80        12.96 o
 -20   0  12        249.70        284.40        17.88 o
 -18   0  12        349.12        339.70        16.82 o
 -16   0  12       4295.60       4207.40        50.96 o
 -14   0  12        286.10        325.50         9.96 o
 -12   0  12        707.39        850.77        15.32 o
 -10   0  12         86.62         98.65         5.71 o
  -8   0  12      16007.90      17651.16       176.30 o
  -6   0  12      22703.03      24567.78       241.65 o
  -4   0  12        699.63        533.74        14.50 o
  -2   0  12       2352.78       2706.16        32.10 o
   0   0  12      50641.77      51505.79       769.19 o
   2   0  12       5555.75       5994.79        64.75 o
   4   0  12       9594.64       9457.07        98.88 o
   6   0  12          9.00         12.41         4.17 o
   8   0  12          7.50         18.80         4.37 o
  10   0  12         95.86         62.30         6.18 o
  12   0  12        208.85        178.99         8.94 o
  14   0  12        306.13        276.16        14.12 o
  16   0  12        131.23         87.37        13.58 o
  18   0  12        124.94        170.33        16.47 o
  20   0  12         49.23         59.56        15.61 o
 -25   1  12        644.95        665.15        21.87 o
 -23   1  12        125.80        171.80        13.46 o
 -21   1  12         29.37         61.17        14.20 o
 -19   1  12        288.96        320.78         9.87 o
 -17   1  12         48.16         52.49         5.33 o
 -15   1  12        789.88        799.43        22.06 o
 -13   1  12        625.98        615.14        10.29 o
 -11   1  12        206.91        228.40         5.77 o
  -9   1  12         90.82         82.25         3.79 o
  -7   1  12          0.91         13.96         3.02 o
  -5   1  12         34.06         45.96         3.92 o
  -3   1  12       5506.19       6353.70        51.52 o
  -1   1  12       2431.78       2555.60        23.73 o
   1   1  12        401.52        310.68         5.53 o
   3   1  12        150.43        118.34         7.14 o
   5   1  12       3644.60       3685.08        31.07 o
   7   1  12       1251.15       1153.81        13.70 o
   9   1  12       2268.13       2266.86        22.50 o
  11   1  12       1557.04       1516.73        19.06 o
  13   1  12       1024.79       1075.59        19.38 o
  15   1  12        133.73        156.83        11.10 o
  17   1  12        125.12        149.92        14.01 o
  19   1  12         68.16         67.35        16.45 o
 -24   2  12        361.45        363.54        17.39 o
 -22   2  12         34.32         23.47         8.55 o
 -20   2  12        102.15        100.05         8.42 o
 -18   2  12       2218.48       2212.95        39.86 o
 -16   2  12          2.62         17.44         5.08 o
 -14   2  12        234.59        233.08         7.48 o
 -12   2  12        619.20        544.86        10.75 o
 -10   2  12       1374.25       1300.92        20.18 o
  -8   2  12       9282.18       9592.55        91.28 o
  -6   2  12        551.06        530.52        10.17 o
  -4   2  12        413.43        489.46         9.71 o
  -2   2  12       5990.25       6024.65        55.76 o
   0   2  12       4430.96       4294.40        42.19 o
   2   2  12       8011.94       7682.48        69.42 o
   4   2  12         79.51         64.82         4.72 o
   6   2  12        460.97        438.66        10.01 o
   8   2  12        263.65        289.70         9.76 o
  10   2  12        587.33        639.58        17.19 o
  12   2  12          0.09         -2.47         7.74 o
  14   2  12        384.38        317.50        14.55 o
  16   2  12         19.15         21.89        10.19 o
  18   2  12          0.13         15.18        10.99 o
 -21   3  12        215.30        202.78        13.37 o
 -19   3  12         28.91         27.09         9.15 o
 -17   3  12        663.78        677.35        28.40 o
 -15   3  12         31.40         37.95         8.20 o
 -13   3  12        724.04        694.25        18.02 o
 -11   3  12        316.41        273.69        11.36 o
  -9   3  12        169.59        156.02         9.09 o
  -7   3  12       2619.70       2680.15        30.51 o
  -5   3  12       3056.92       2979.32        36.23 o
  -3   3  12         32.74         28.21         4.53 o
  -1   3  12       2353.47       2293.09        49.44 o
   1   3  12        572.63        574.22        11.77 o
   3   3  12        229.75        219.46         7.72 o
   5   3  12         74.45         75.02         9.74 o
   7   3  12       1506.83       1437.48        36.19 o
   9   3  12          0.06         -5.40         7.86 o
  11   3  12        951.98       1048.44        24.66 o
  13   3  12         97.45         99.01        11.35 o
  15   3  12        414.31        444.79        18.40 o
 -18   4  12         16.35         13.89         9.76 o
 -16   4  12        290.61        297.29        14.76 o
 -14   4  12         48.13         46.40         9.45 o
 -12   4  12          5.50          7.81         8.10 o
 -10   4  12        188.56        184.51        11.69 o
  -8   4  12          2.72          1.86         7.90 o
  -6   4  12       1777.38       1774.06        27.04 o
  -4   4  12        522.67        522.61        12.46 o
  -2   4  12        752.26        784.18        15.31 o
   0   4  12        485.74        526.99        15.36 o
   2   4  12          1.50         11.03         6.00 o
   4   4  12        775.46        737.41        19.94 o
   6   4  12         11.45          4.05         7.84 o
   8   4  12         80.74         70.57        10.11 o
  10   4  12        175.33        179.86        12.56 o
  12   4  12         84.52         85.90        11.92 o
 -13   5  12          8.80         11.85         9.74 o
 -11   5  12        107.75        136.53        12.28 o
  -9   5  12        150.95        134.60        12.16 o
  -7   5  12        103.43        146.13        13.48 o
  -5   5  12        609.30        647.51        19.65 o
  -3   5  12         32.61         27.49         9.01 o
  -1   5  12        385.69        380.45        13.15 o
   1   5  12        151.83        151.32        12.03 o
   3   5  12          0.90         -6.58         8.71 o
   5   5  12          0.16          4.20         9.89 o
   7   5  12         69.71         76.65        11.34 o
 -25   1  13         69.57         82.85        14.19 o
 -23   1  13        281.24        331.80        15.84 o
 -21   1  13        740.41        845.29        20.99 o
 -19   1  13          1.10          3.08         5.75 o
 -17   1  13         88.60         89.57         5.91 o
 -15   1  13          6.19          5.88         4.18 o
 -13   1  13        155.43        180.74         6.54 o
 -11   1  13        558.43        548.75         8.87 o
  -9   1  13       1186.81       1191.85        13.27 o
  -7   1  13       1268.25       1207.97        12.95 o
  -5   1  13      20862.25      21367.44       160.66 o
  -3   1  13       3224.40       3333.63        29.74 o
  -1   1  13       3491.47       3077.45        28.01 o
   1   1  13       2724.29       2562.69        24.48 o
   3   1  13        428.93        371.97         8.12 o
   5   1  13         91.07         77.89         7.87 o
   7   1  13        298.92        296.24         7.40 o
   9   1  13        587.00        581.70        10.67 o
  11   1  13         44.65         79.90         8.22 o
  13   1  13         42.70         35.47         7.49 o
  15   1  13        302.17        355.18        14.40 o
  17   1  13         86.27        122.90        16.47 o
 -24   2  13        105.66        142.24        13.73 o
 -22   2  13        125.58        147.62        10.31 o
 -20   2  13        148.88        138.40         9.13 o
 -18   2  13       1012.71       1002.58        17.56 o
 -16   2  13        193.97        188.52         7.93 o
 -14   2  13         20.19         34.06         9.75 o
 -12   2  13        207.65        195.09         8.86 o
 -10   2  13       1822.96       1861.91        22.67 o
  -8   2  13         71.65         78.97         5.10 o
  -6   2  13        893.71        964.37        14.61 o
  -4   2  13          0.88         11.72         3.80 o
  -2   2  13         67.29         88.41         5.02 o
   0   2  13        382.07        357.01         8.68 o
   2   2  13        121.53        128.61         5.95 o
   4   2  13       2423.24       2339.28        27.27 o
   6   2  13        160.00        173.00         7.66 o
   8   2  13         66.79         71.38         6.46 o
  10   2  13         40.74         37.10         7.62 o
  12   2  13         37.69         47.48         8.63 o
  14   2  13        715.19        764.90        26.61 o
  16   2  13        100.88         92.28        11.94 o
 -21   3  13         33.24         33.80        16.19 o
 -19   3  13        155.63        167.67        12.44 o
 -17   3  13          1.37          5.89         8.94 o
 -15   3  13         12.89         12.53         8.24 o
 -13   3  13       1533.54       1515.77        28.12 o
 -11   3  13        458.34        416.76        13.67 o
  -9   3  13        474.65        429.51        11.62 o
  -7   3  13       3884.55       4008.71        41.70 o
  -5   3  13         22.11         22.59         5.22 o
  -3   3  13       3930.66       3792.93        56.96 o
  -1   3  13        169.84        160.77         6.88 o
   1   3  13        801.27        709.28        13.45 o
   3   3  13        441.86        457.90        10.83 o
   5   3  13        624.90        656.19        13.41 o
   7   3  13         89.96         99.12         9.56 o
   9   3  13        142.55        128.08        10.84 o
  11   3  13        377.24        356.29        15.25 o
  13   3  13        453.36        454.03        17.99 o
  15   3  13        293.48        322.93        16.96 o
 -18   4  13         90.60         79.54        11.43 o
 -16   4  13         67.23         98.72        11.40 o
 -14   4  13          1.25          6.04         9.24 o
 -12   4  13        834.81        877.01        22.25 o
 -10   4  13        249.47        258.81        12.58 o
  -8   4  13        263.29        264.84        12.62 o
  -6   4  13          1.19          4.16         6.62 o
  -4   4  13         88.30         94.14         8.73 o
  -2   4  13        227.63        219.00         9.00 o
   0   4  13         67.46         73.50         6.96 o
   2   4  13        909.36        904.19        17.30 o
   4   4  13         96.99         92.32         9.80 o
   6   4  13        597.32        564.74        18.13 o
   8   4  13         76.77         86.28        10.50 o
  10   4  13        371.66        390.23        16.86 o
  12   4  13        169.78        164.59        13.07 o
 -13   5  13          3.44          3.06        10.76 o
 -11   5  13        279.31        293.31        15.46 o
  -9   5  13        125.73        137.36        12.46 o
  -7   5  13         42.70         42.23        10.11 o
  -5   5  13        281.88        345.55        19.34 o
  -3   5  13        185.68        160.92        11.42 o
  -1   5  13        357.56        427.21        13.90 o
   1   5  13        138.39        150.80        12.34 o
   3   5  13         93.69         77.56        11.46 o
   5   5  13         80.03         87.03        11.68 o
   7   5  13         16.24         29.67        11.73 o
 -24   0  14         13.40          4.36        15.83 o
 -22   0  14        128.80        137.63        17.24 o
 -20   0  14          1.59          3.40        11.59 o
 -18   0  14        527.86        576.76        21.22 o
 -16   0  14         20.69         31.20         7.55 o
 -14   0  14       1191.25       1174.72        20.16 o
 -12   0  14        400.27        355.47        11.62 o
 -10   0  14      10939.57      11040.48       114.65 o
  -8   0  14         14.97         39.35         4.81 o
  -6   0  14      11496.25      11806.13       120.76 o
  -4   0  14       5619.29       5782.50        62.76 o
  -2   0  14       2782.44       2618.86        32.13 o
   0   0  14       1096.36       1121.54        17.53 o
   2   0  14        281.24        267.96         8.33 o
   4   0  14       4988.00       4949.00        56.60 o
   6   0  14       4869.55       4681.63       115.28 o
   8   0  14       2498.20       2533.22        34.93 o
  10   0  14       2124.62       2131.37        57.79 o
  12   0  14          3.39         21.12         5.89 o
  14   0  14          0.53         10.88         8.32 o
  16   0  14        281.51        259.98        18.80 o
  18   0  14          5.47        -20.42        16.06 o
 -25   1  14         18.98         22.90        12.70 o
 -23   1  14        399.68        407.75        18.42 o
 -21   1  14        561.52        545.86        17.76 o
 -19   1  14        331.43        383.84        10.87 o
 -17   1  14          6.00         17.19         4.79 o
 -15   1  14        498.68        520.73        10.95 o
 -13   1  14       1343.66       1310.38        15.21 o
 -11   1  14       7741.67       8099.86        61.69 o
  -9   1  14        625.03        554.22         8.60 o
  -7   1  14        116.07        153.11         5.00 o
  -5   1  14        178.29        178.87        14.67 o
  -3   1  14        154.66        137.16         5.38 o
  -1   1  14          0.18          0.72         3.94 o
   1   1  14       2862.37       2757.64        29.53 o
   3   1  14         13.82         13.90         4.01 o
   5   1  14        187.77        186.23         6.73 o
   7   1  14          8.03         22.28         8.30 o
   9   1  14       2146.01       2077.60        25.93 o
  11   1  14        798.13        722.90        15.83 o
  13   1  14        326.48        335.72        13.62 o
  15   1  14         39.05         37.68         9.75 o
  17   1  14         92.49        108.60        17.24 o
 -24   2  14         18.39          5.31        13.16 o
 -22   2  14          5.38         19.37         9.99 o
 -20   2  14         40.13         35.01         8.88 o
 -18   2  14        146.91        136.34        10.46 o
 -16   2  14         16.81         22.95         7.22 o
 -14   2  14        170.88        155.80         8.64 o
 -12   2  14        402.22        375.78        10.83 o
 -10   2  14         98.66         94.69        10.07 o
  -8   2  14       7051.55       6716.57       118.39 o
  -6   2  14        972.43        910.55        17.06 o
  -4   2  14       7841.96       7754.44        82.29 o
  -2   2  14        565.81        562.83        11.13 o
   0   2  14       1049.95       1024.20        15.75 o
   2   2  14       3290.05       3076.21        53.23 o
   4   2  14          0.29         15.24         4.29 o
   6   2  14        950.26        904.01        15.51 o
   8   2  14       3663.36       3704.14        44.57 o
  10   2  14          4.67          3.74         7.40 o
  12   2  14         74.75         87.61        10.67 o
  14   2  14         39.15         46.30        10.28 o
  16   2  14          1.82          3.92        10.72 o
 -21   3  14        230.09        232.66        14.86 o
 -19   3  14          1.56         -7.50         9.15 o
 -17   3  14        259.21        328.69        14.76 o
 -15   3  14        161.56        198.25        11.81 o
 -13   3  14        562.92        560.57        17.05 o
 -11   3  14        462.84        441.59        14.48 o
  -9   3  14       1492.51       1516.64        24.51 o
  -7   3  14        142.57        158.25         7.04 o
  -5   3  14         20.17         16.08         5.06 o
  -3   3  14         96.97        109.35         6.19 o
  -1   3  14        852.34        765.72        14.25 o
   1   3  14        255.63        259.32         8.60 o
   3   3  14        110.30        119.01         6.73 o
   5   3  14        198.45        189.99         9.29 o
   7   3  14          1.65         -0.10         7.34 o
   9   3  14         19.31         18.56         8.81 o
  11   3  14        479.30        492.09        18.11 o
  13   3  14          0.93         13.10        10.90 o
  15   3  14        203.51        269.37        16.42 o
 -18   4  14         37.30         35.91        10.96 o
 -16   4  14        335.99        297.19        15.99 o
 -14   4  14        141.85         97.39        11.76 o
 -12   4  14        282.19        254.17        14.10 o
 -10   4  14         43.29         66.29        15.76 o
  -8   4  14         94.07        111.70        12.07 o
  -6   4  14       1022.55       1037.22        20.37 o
  -4   4  14        320.44        322.47        10.60 o
  -2   4  14        123.25        113.64         7.75 o
   0   4  14          0.61         -2.40         5.73 o
   2   4  14          7.51          6.29         6.87 o
   4   4  14        287.63        289.81        13.83 o
   6   4  14          0.74          1.35         7.95 o
   8   4  14          1.05          0.93         8.57 o
  10   4  14        395.05        403.46        17.35 o
 -13   5  14         58.67         64.45        11.10 o
 -11   5  14        180.64        177.61        13.72 o
  -9   5  14         85.97         86.24        10.99 o
  -7   5  14         84.59         87.71        11.68 o
  -5   5  14         19.43         12.53         9.67 o
  -3   5  14         60.18         60.86        10.08 o
  -1   5  14         35.62         37.45         9.02 o
   1   5  14        129.50        145.76        12.50 o
   3   5  14        251.02        237.45        19.68 o
   5   5  14        133.45        124.92        12.60 o
 -25   1  15          0.03          6.30        13.33 o
 -23   1  15        258.03        243.86        14.61 o
 -21   1  15          5.77          4.72         9.57 o
 -19   1  15         91.34         87.81         7.31 o
 -17   1  15         46.67         37.98         5.38 o
 -15   1  15        383.39        409.38         9.12 o
 -13   1  15       2345.95       2271.69        22.47 o
 -11   1  15       4220.51       4077.21        34.49 o
  -9   1  15       5739.52       5684.72        44.92 o
  -7   1  15          0.23          7.49         3.16 o
  -5   1  15         20.92         25.26         3.55 o
  -3   1  15        114.13        100.56         5.71 o
  -1   1  15       1917.24       2072.14        24.18 o
   1   1  15       1024.53        929.40        31.01 o
   3   1  15        132.93        144.78         6.08 o
   5   1  15        145.26        137.01         6.39 o
   7   1  15          8.84         16.47         7.80 o
   9   1  15        318.60        390.95        10.44 o
  11   1  15        339.44        332.06        11.61 o
  13   1  15        445.42        439.84        15.87 o
  15   1  15       1002.21       1122.67        30.53 o
  17   1  15        236.64        285.80        22.15 o
 -24   2  15         72.83         99.01        17.91 o
 -22   2  15         16.10         15.35        10.91 o
 -20   2  15        125.67        168.89        12.35 o
 -18   2  15        145.41        123.65        10.85 o
 -16   2  15        395.77        414.37        14.43 o
 -14   2  15        615.83        589.61        15.67 o
 -12   2  15          6.39         10.42         4.64 o
 -10   2  15       1219.76       1159.83        17.22 o
  -8   2  15       1732.03       1670.77        21.67 o
  -6   2  15          0.06         13.87         3.99 o
  -4   2  15       1568.38       1444.95        44.10 o
  -2   2  15          5.52         12.51         4.06 o
   0   2  15        958.70        852.44        19.96 o
   2   2  15          1.44         20.64         9.40 o
   4   2  15        434.57        411.85        13.05 o
   6   2  15        386.22        416.83        10.76 o
   8   2  15         11.31         32.03         7.66 o
  10   2  15        142.73        123.24        10.64 o
  12   2  15        292.76        343.90        15.04 o
  14   2  15         88.62        101.47        12.01 o
  16   2  15         34.07         33.30        12.44 o
 -21   3  15        161.53        183.81        14.43 o
 -19   3  15         23.57         16.00        10.05 o
 -17   3  15          1.50          5.26         9.12 o
 -15   3  15        153.37        143.58        11.28 o
 -13   3  15        849.09        783.21        19.83 o
 -11   3  15       1243.62       1330.19        26.15 o
  -9   3  15        154.63        127.67         7.91 o
  -7   3  15         13.17         17.70         5.26 o
  -5   3  15         14.05         11.11         4.96 o
  -3   3  15        723.82        752.58        14.32 o
  -1   3  15        342.01        281.63         8.86 o
   1   3  15        660.63        647.10        13.52 o
   3   3  15        362.80        334.30        10.03 o
   5   3  15          0.75         -3.22         6.07 o
   7   3  15         85.71         83.19         9.38 o
   9   3  15         11.04          6.50         8.86 o
  11   3  15        410.35        435.72        17.41 o
  13   3  15       1375.99       1348.24        34.19 o
 -18   4  15        394.14        417.99        17.70 o
 -16   4  15          0.86          0.66         8.81 o
 -14   4  15         47.38         76.68        10.82 o
 -12   4  15        258.43        238.14        13.63 o
 -10   4  15        187.16        198.52        12.46 o
  -8   4  15        186.29        207.52        12.75 o
  -6   4  15       1127.59       1165.00        27.76 o
  -4   4  15         27.77         15.74         6.35 o
  -2   4  15        652.91        651.67        14.98 o
   0   4  15          8.87         -2.14         6.14 o
   2   4  15          0.19          9.42         6.63 o
   4   4  15         83.51        128.07        11.29 o
   6   4  15          7.06         10.37        10.87 o
   8   4  15        460.95        415.96        17.26 o
  10   4  15        282.14        276.55        15.89 o
 -11   5  15         88.94         67.61        12.07 o
  -9   5  15          0.43          4.01         9.91 o
  -7   5  15          9.75          9.76        10.13 o
  -5   5  15          3.50         -0.06         9.82 o
  -3   5  15         10.08         -2.59         8.71 o
  -1   5  15        328.68        304.18        15.46 o
   1   5  15        222.69        208.29        13.67 o
   3   5  15         12.31         21.22        10.16 o
 -24   0  16         36.45         66.30        17.89 o
 -22   0  16         56.66         87.92        16.73 o
 -20   0  16          3.12         13.36        13.78 o
 -18   0  16       2626.08       2661.06        61.25 o
 -16   0  16         73.05         74.34         9.24 o
 -14   0  16       6908.14       6764.80       133.88 o
 -12   0  16         20.15         38.20         5.19 o
 -10   0  16        153.92        160.11         7.41 o
  -8   0  16         33.61         18.00         4.82 o
  -6   0  16       1891.92       1838.84        26.81 o
  -4   0  16         49.71         31.76         5.28 o
  -2   0  16        462.47        405.54        10.26 o
   0   0  16        297.90        252.97        14.65 o
   2   0  16        586.97        607.20        13.05 o
   4   0  16       4542.64       4500.04        53.45 o
   6   0  16       6545.88       6627.51        87.48 o
   8   0  16        754.65        655.69        31.86 o
  10   0  16       3356.78       3601.94        55.49 o
  12   0  16        156.30        204.02        12.63 o
 -23   1  16         28.77         13.05        11.13 o
 -21   1  16         24.66         23.30        10.05 o
 -19   1  16         60.76         88.73         7.24 o
 -17   1  16          0.42         13.36         5.08 o
 -15   1  16        769.35        748.05        12.57 o
 -13   1  16       4267.97       4352.16        47.04 o
 -11   1  16        985.16        904.95        14.50 o
  -9   1  16        254.12        267.61         7.52 o
  -7   1  16        632.69        599.27        11.14 o
  -5   1  16       2928.39       2755.95        78.08 o
  -3   1  16       1197.16        974.71        22.46 o
  -1   1  16        823.24        705.75        24.92 o
   1   1  16       2160.48       2035.46        35.38 o
   3   1  16       1843.13       1877.98        23.55 o
   5   1  16       3018.64       3062.53        35.93 o
   7   1  16         53.53         63.71         5.74 o
   9   1  16         77.23         54.59         6.71 o
  11   1  16          7.24          7.00         9.73 o
  13   1  16        185.73        183.11        13.33 o
  15   1  16         67.05         89.04        14.36 o
 -22   2  16         14.27         31.60        11.52 o
 -20   2  16        184.81        201.85        20.23 o
 -18   2  16        289.91        271.44        13.34 o
 -16   2  16       2719.78       2772.08        41.47 o
 -14   2  16         16.29         38.46        15.19 o
 -12   2  16        174.94        176.42         8.25 o
 -10   2  16        115.97        115.66         6.06 o
  -8   2  16         12.61         25.06         4.37 o
  -6   2  16          9.85         11.77         4.24 o
  -4   2  16         58.28         74.58         5.42 o
  -2   2  16        500.36        501.43        11.19 o
   0   2  16          0.27         12.42         6.17 o
   2   2  16        309.35        292.18         8.74 o
   4   2  16         64.76         71.27         5.86 o
   6   2  16       1834.65       1899.37        25.49 o
   8   2  16       5294.12       5308.08        86.04 o
  10   2  16        488.06        426.37        16.00 o
  12   2  16        860.90        913.25        23.43 o
  14   2  16         29.71         40.05        11.02 o
 -21   3  16         25.05         27.86        11.59 o
 -19   3  16        178.27        178.20        13.70 o
 -17   3  16        107.86         87.11        11.02 o
 -15   3  16          0.30         10.35         8.20 o
 -13   3  16        156.93        158.06        11.30 o
 -11   3  16        924.27        909.74        21.51 o
  -9   3  16          6.19         17.08         6.17 o
  -7   3  16       1085.76       1095.04        18.13 o
  -5   3  16          6.74          8.60         5.00 o
  -3   3  16        421.26        390.76        10.56 o
  -1   3  16       1030.26       1034.45        17.57 o
   1   3  16          4.03         10.42         5.91 o
   3   3  16       1996.75       1940.17        30.46 o
   5   3  16          2.77          2.65         7.46 o
   7   3  16        129.16        141.53        11.28 o
   9   3  16        186.06        196.99        13.14 o
  11   3  16        100.18        100.85        12.11 o
  13   3  16         64.47         54.88        12.60 o
 -16   4  16         43.47         33.23        10.53 o
 -14   4  16        242.55        212.30        13.99 o
 -12   4  16          5.74          8.16         9.57 o
 -10   4  16          2.31          8.22         8.81 o
  -8   4  16         14.31         18.54         9.41 o
  -6   4  16        153.27        183.10        10.91 o
  -4   4  16         11.39          2.57         6.38 o
  -2   4  16          3.67         13.68         7.02 o
   0   4  16         26.34         15.65         7.10 o
   2   4  16        133.63        112.03        10.59 o
   4   4  16        279.28        274.73        14.26 o
   6   4  16        143.57        144.10        12.20 o
   8   4  16         25.13         20.83         9.96 o
 -11   5  16         36.77         56.46        11.35 o
  -9   5  16        407.74        405.34        21.69 o
  -7   5  16          1.93          0.80        10.24 o
  -5   5  16         37.92         32.24         9.86 o
  -3   5  16          2.02          6.77         9.32 o
  -1   5  16         31.73         11.67        12.60 o
   1   5  16          3.05        -11.69         9.77 o
 -23   1  17        454.19        489.14        26.32 o
 -21   1  17        134.01        135.45        26.26 o
 -19   1  17        343.75        341.02        13.41 o
 -17   1  17        375.17        350.52        12.65 o
 -15   1  17        461.84        503.21        12.51 o
 -13   1  17        221.97        248.90        12.13 o
 -11   1  17        173.78        152.66         6.39 o
  -9   1  17        962.49        914.19        26.34 o
  -7   1  17        288.95        269.65         7.69 o
  -5   1  17        178.76        157.30         6.28 o
  -3   1  17        662.80        650.23        12.08 o
  -1   1  17       1553.02       1503.29        20.10 o
   1   1  17        162.19        154.86         6.70 o
   3   1  17       7613.06       7689.42        71.21 o
   5   1  17       1383.32       1244.95        27.36 o
   7   1  17        533.39        489.78        11.80 o
   9   1  17       1713.00       1855.24        25.48 o
  11   1  17         55.68         85.58        10.11 o
  13   1  17         37.36         56.27        11.16 o
  15   1  17         59.28         32.01        15.95 o
 -22   2  17         10.77         14.56        10.81 o
 -20   2  17          2.99         -0.31         9.94 o
 -18   2  17         91.33        105.44        11.12 o
 -16   2  17         13.36         43.87         9.08 o
 -14   2  17          0.15         -2.53         8.44 o
 -12   2  17         82.25         87.68         6.73 o
 -10   2  17        560.60        524.45        11.57 o
  -8   2  17          5.67         17.51         4.47 o
  -6   2  17         90.90        103.04         6.07 o
  -4   2  17       1672.27       1681.92        22.53 o
  -2   2  17          5.17          6.76         4.73 o
   0   2  17       1531.70       1563.06        21.75 o
   2   2  17         42.12         55.86         7.22 o
   4   2  17         78.61         71.51         8.73 o
   6   2  17         25.93         31.20         9.61 o
   8   2  17       1586.00       1581.57        30.02 o
  10   2  17        364.25        344.12        15.32 o
  12   2  17         21.56         32.30        11.08 o
  14   2  17         35.05         37.98        13.07 o
 -21   3  17        383.70        394.84        18.22 o
 -19   3  17         76.38         60.68        11.83 o
 -17   3  17         56.10         85.80        10.84 o
 -15   3  17         16.46         41.05         9.67 o
 -13   3  17        131.50        105.89        18.51 o
 -11   3  17       1295.62       1284.27        26.22 o
  -9   3  17        229.16        168.24         9.40 o
  -7   3  17        323.36        331.60        10.28 o
  -5   3  17         86.44         99.51         7.42 o
  -3   3  17        504.71        447.86        11.65 o
  -1   3  17        111.57        122.03         7.37 o
   1   3  17         65.05         63.63         6.82 o
   3   3  17        408.45        405.12        11.68 o
   5   3  17        302.00        278.97        13.32 o
   7   3  17       1217.02       1250.77        27.42 o
   9   3  17         40.55         31.96         9.77 o
  11   3  17         67.82         60.50        11.75 o
 -16   4  17         60.49         58.19        11.55 o
 -14   4  17         93.90         98.41        12.00 o
 -12   4  17         83.40         64.35        12.33 o
 -10   4  17         44.22         27.77         9.82 o
  -8   4  17        167.99        143.44        12.18 o
  -6   4  17        331.19        357.31        13.62 o
  -4   4  17        238.49        215.46        10.43 o
  -2   4  17       2364.24       2390.38        32.17 o
   0   4  17         73.40         61.03         8.03 o
   2   4  17         61.19         71.71        10.39 o
   4   4  17         17.91         18.57         9.25 o
   6   4  17        270.24        283.05        15.00 o
   8   4  17        347.98        295.05        17.08 o
  -9   5  17        148.66        181.27        13.91 o
  -7   5  17         92.14        125.83        12.90 o
  -5   5  17          1.19         -8.67         9.67 o
  -3   5  17         55.47         55.73        10.73 o
  -1   5  17         15.02         12.50         9.64 o
 -24   0  18         61.38        108.85        20.30 o
 -22   0  18        246.30        220.08        20.21 o
 -20   0  18        505.98        539.47        31.02 o
 -18   0  18       1685.77       1767.92        38.70 o
 -16   0  18        781.40        819.94        17.86 o
 -14   0  18       1132.79       1154.72        36.62 o
 -12   0  18         23.07         36.22         5.82 o
 -10   0  18        495.91        470.04        12.09 o
  -8   0  18       1118.78       1090.61        18.95 o
  -6   0  18          2.63         20.72         5.96 o
  -4   0  18       2015.73       1995.10        33.28 o
  -2   0  18      16065.62      16032.74       241.61 o
   0   0  18        263.29        264.01        15.20 o
   2   0  18       2664.23       2535.48        53.25 o
   4   0  18      10458.45      10965.41       173.29 o
   6   0  18        223.26        211.47        15.06 o
   8   0  18         34.90         17.44        10.44 o
  10   0  18         14.42         -2.68        11.91 o
  12   0  18          2.39          9.84        14.22 o
 -23   1  18         25.85         37.81        16.52 o
 -21   1  18        163.03        172.91        18.20 o
 -19   1  18        302.01        316.47        13.74 o
 -17   1  18        126.41        126.05         9.26 o
 -15   1  18        418.39        403.36        10.57 o
 -13   1  18          5.58         20.26         4.54 o
 -11   1  18          1.17          2.70         4.01 o
  -9   1  18        669.05        638.75        12.27 o
  -7   1  18          1.27          4.40         4.20 o
  -5   1  18        851.11        761.42        13.30 o
  -3   1  18          6.82         12.38         4.36 o
  -1   1  18         19.43         21.87         6.72 o
   1   1  18       2922.18       2835.24        32.22 o
   3   1  18       7131.32       7488.90        70.17 o
   5   1  18        808.72        803.53        15.04 o
   7   1  18        238.32        250.53         9.39 o
   9   1  18         43.19         48.14         7.10 o
  11   1  18        246.56        287.92        16.41 o
  13   1  18        343.38        380.74        19.06 o
 -22   2  18        206.17        221.59        15.00 o
 -20   2  18          0.58          1.95        10.41 o
 -18   2  18        187.70        166.63        12.30 o
 -16   2  18       2283.88       2280.54        36.97 o
 -14   2  18         71.46         60.46         8.66 o
 -12   2  18        343.71        351.74        10.11 o
 -10   2  18        555.98        596.87        12.71 o
  -8   2  18         22.59         18.85         4.74 o
  -6   2  18       1334.30       1295.17        19.34 o
  -4   2  18       1520.26       1394.54        20.40 o
  -2   2  18        133.75        134.09         6.73 o
   0   2  18       1809.44       1701.24        25.16 o
   2   2  18       1823.25       1772.61        24.37 o
   4   2  18       1255.51       1348.77        21.11 o
   6   2  18         35.58         31.29         8.41 o
   8   2  18          4.61         -0.36         8.61 o
  10   2  18          1.65        -13.50         9.00 o
  12   2  18         91.52         71.32        11.65 o
 -19   3  18         93.10        124.73        12.60 o
 -17   3  18         12.51         13.87         9.81 o
 -15   3  18         57.26         66.41        10.37 o
 -13   3  18         21.95         12.03         8.74 o
 -11   3  18         47.45         56.44         9.35 o
  -9   3  18        152.08        147.59         8.61 o
  -7   3  18       1613.68       1582.46        23.50 o
  -5   3  18        404.34        421.68        13.03 o
  -3   3  18        124.31        143.70         8.03 o
  -1   3  18          0.01          7.43         5.85 o
   1   3  18       1052.28       1062.10        19.14 o
   3   3  18        888.04        846.84        17.11 o
   5   3  18         56.10         53.73         9.57 o
   7   3  18        110.93         94.08        11.24 o
   9   3  18        200.33        207.47        14.17 o
  11   3  18         85.11         59.68        12.02 o
 -16   4  18         22.98         51.16        11.58 o
 -14   4  18         81.71         72.70        11.42 o
 -12   4  18        106.43        105.01        11.60 o
 -10   4  18          3.48          0.70         9.63 o
  -8   4  18        151.15        137.36        12.51 o
  -6   4  18         79.59         74.31         9.30 o
  -4   4  18         58.48         65.51         8.28 o
  -2   4  18         11.17         10.50         7.28 o
   0   4  18         87.18         92.66         8.93 o
   2   4  18        611.12        647.73        20.14 o
   4   4  18         56.20         50.99        10.16 o
   6   4  18        156.23        138.69        13.06 o
 -23   1  19         60.90         42.08        17.12 o
 -21   1  19         48.03         56.41        15.66 o
 -19   1  19          6.72          7.76         8.39 o
 -17   1  19        109.45        119.43        10.36 o
 -15   1  19        140.41        145.69         8.76 o
 -13   1  19        145.35        129.63         9.37 o
 -11   1  19        263.92        268.23         9.40 o
  -9   1  19        353.03        372.18         9.79 o
  -7   1  19       2685.27       2645.88        34.93 o
  -5   1  19         33.65         36.34         7.59 o
  -3   1  19       6510.59       6388.79        60.85 o
  -1   1  19       8619.10       9019.03        82.06 o
   1   1  19          1.17         22.14         6.44 o
   3   1  19        269.33        270.79        11.52 o
   5   1  19        285.47        257.70        10.19 o
   7   1  19         25.61         29.36         6.84 o
   9   1  19         55.21         40.86         8.67 o
  11   1  19         21.70         30.85        11.54 o
  13   1  19          3.56         16.54        12.92 o
 -22   2  19         15.01         28.31        11.88 o
 -20   2  19         28.56         18.44        10.66 o
 -18   2  19          7.82         15.66         9.44 o
 -16   2  19         80.79         92.16        10.59 o
 -14   2  19        501.44        468.27        15.88 o
 -12   2  19       1409.45       1389.22        21.09 o
 -10   2  19        436.48        436.34        12.50 o
  -8   2  19          2.49          7.00         4.90 o
  -6   2  19        554.18        514.36        13.71 o
  -4   2  19          6.53          6.87         5.06 o
  -2   2  19         46.88         30.06         5.40 o
   0   2  19          5.31         18.19         5.46 o
   2   2  19       1204.30       1184.77        19.60 o
   4   2  19         26.45         41.39         8.55 o
   6   2  19         31.85         60.97         7.30 o
   8   2  19          0.13         -7.25        14.16 o
  10   2  19        359.26        361.24        21.60 o
  12   2  19         87.36         84.97        12.53 o
 -19   3  19         31.17         34.69        11.85 o
 -17   3  19          0.47         -6.23         9.98 o
 -15   3  19         60.74         54.14        10.26 o
 -13   3  19          2.67         -1.07         8.19 o
 -11   3  19        202.22        222.85        12.93 o
  -9   3  19        183.57        209.00         9.31 o
  -7   3  19        701.22        656.34        15.02 o
  -5   3  19       1661.35       1635.39        27.52 o
  -3   3  19        960.14        833.46        16.88 o
  -1   3  19        678.15        748.76        16.16 o
   1   3  19         67.54         58.96         7.68 o
   3   3  19        370.59        369.48        12.41 o
   5   3  19       1090.38       1053.46        25.42 o
   7   3  19          4.47          9.52         9.83 o
   9   3  19          7.04          9.13        10.40 o
 -14   4  19        173.72        168.94        14.42 o
 -12   4  19          0.85         -5.37         9.78 o
 -10   4  19        206.07        278.22        15.17 o
  -8   4  19        252.26        260.72        14.58 o
  -6   4  19         37.40         55.02         9.64 o
  -4   4  19          4.07          5.37         7.33 o
  -2   4  19         77.23         71.19         8.46 o
   0   4  19         49.85         51.68         8.64 o
   2   4  19         13.17         -0.45         9.26 o
   4   4  19        172.67        184.76        13.56 o
 -22   0  20        253.15        326.65        31.71 o
 -20   0  20        429.28        456.48        31.71 o
 -18   0  20        590.06        567.30        18.67 o
 -16   0  20        215.50        237.46        15.45 o
 -14   0  20        229.73        213.47        19.82 o
 -12   0  20       1781.78       1787.03        42.46 o
 -10   0  20         72.22         90.50        10.41 o
  -8   0  20      11559.45      11504.89       180.63 o
  -6   0  20       6546.37       6511.33       110.75 o
  -4   0  20          2.67          2.97         7.90 o
  -2   0  20       5390.33       5266.63        93.88 o
   0   0  20       7104.17       7184.04       121.39 o
   2   0  20        115.56        122.14        12.26 o
   4   0  20         16.14         20.26        13.18 o
   6   0  20        319.28        332.91        20.23 o
   8   0  20        277.40        261.74        19.55 o
  10   0  20        511.93        464.49        25.35 o
  12   0  20        447.84        519.71        40.44 o
 -23   1  20         88.56         63.69        19.06 o
 -21   1  20        352.00        366.55        40.34 o
 -19   1  20        733.03        754.93        20.40 o
 -17   1  20        477.58        528.31        19.73 o
 -15   1  20         34.33         34.55         6.43 o
 -13   1  20        122.45        164.97         7.70 o
 -11   1  20        468.21        483.51        11.41 o
  -9   1  20        457.20        446.87        10.85 o
  -7   1  20       3283.24       3119.47        42.56 o
  -5   1  20       1191.69       1119.99        17.69 o
  -3   1  20        434.93        511.66        15.88 o
  -1   1  20       1083.17       1078.58        23.50 o
   1   1  20        385.92        413.44        12.13 o
   3   1  20        295.78        271.76        10.34 o
   5   1  20         63.59         91.39         8.54 o
   7   1  20        295.53        274.22        11.87 o
   9   1  20        289.79        272.94        14.20 o
  11   1  20        278.09        319.03        23.04 o
 -20   2  20          2.66          0.80        10.91 o
 -18   2  20         37.38         49.30        12.10 o
 -16   2  20        181.42        206.16        12.64 o
 -14   2  20          0.14          0.86         7.85 o
 -12   2  20        255.95        204.75         8.76 o
 -10   2  20       1537.71       1420.41        21.58 o
  -8   2  20       1478.60       1383.29        21.13 o
  -6   2  20       2945.15       3166.74        36.53 o
  -4   2  20        160.83        168.15         7.97 o
  -2   2  20       3251.18       3310.49        38.11 o
   0   2  20       1660.55       1572.01        23.24 o
   2   2  20         24.65         24.35         6.15 o
   4   2  20         86.24         83.47         7.69 o
   6   2  20        107.87        113.45         8.57 o
   8   2  20        177.33        164.30        12.84 o
  10   2  20        315.15        376.77        17.24 o
 -19   3  20         30.83         22.34        12.32 o
 -17   3  20         10.50         15.47        10.13 o
 -15   3  20        430.96        474.12        27.35 o
 -13   3  20         89.09        101.56        10.63 o
 -11   3  20        288.26        317.86        14.74 o
  -9   3  20        343.22        278.43        10.94 o
  -7   3  20          7.01         18.00         6.99 o
  -5   3  20         35.35         29.28         9.10 o
  -3   3  20        270.49        231.94        10.06 o
  -1   3  20        240.61        248.33        10.63 o
   1   3  20          0.10         -1.76         7.01 o
   3   3  20         53.97         68.14         8.56 o
   5   3  20         11.22         18.36         9.72 o
   7   3  20        223.38        230.79        14.56 o
 -14   4  20         66.26         69.56        12.25 o
 -12   4  20        107.60         84.52        12.26 o
 -10   4  20         47.99         53.82        11.38 o
  -8   4  20        256.01        282.05        15.57 o
  -6   4  20         11.76         -3.68         8.70 o
  -4   4  20        298.77        288.36        12.21 o
  -2   4  20        128.38        114.48         9.57 o
   0   4  20          1.65         -4.27         7.65 o
   2   4  20         14.46         19.16         9.84 o
   4   4  20          3.57          2.85         9.87 o
 -21   1  21         42.42         68.61        17.16 o
 -19   1  21          3.75          3.51         9.72 o
 -17   1  21        133.94        133.34        11.39 o
 -15   1  21        245.42        232.78         9.71 o
 -13   1  21       3234.29       3228.71        36.94 o
 -11   1  21       1640.53       1682.56        23.43 o
  -9   1  21         50.57         41.73         5.74 o
  -7   1  21        376.14        378.51        11.60 o
  -5   1  21        175.56        233.63         9.70 o
  -3   1  21        223.95        255.51         9.93 o
  -1   1  21          3.13          3.84         6.83 o
   1   1  21        174.05        211.61        18.17 o
   3   1  21         91.62         78.91         9.19 o
   5   1  21         54.27         36.32         9.14 o
   7   1  21        453.25        479.59        26.49 o
   9   1  21          0.08          7.63        12.79 o
  11   1  21         50.57         34.79        16.82 o
 -20   2  21          3.65        -10.94        11.47 o
 -18   2  21        272.17        337.67        16.12 o
 -16   2  21        150.09        167.86        12.64 o
 -14   2  21          1.07         12.29         8.74 o
 -12   2  21        892.47        846.46        16.66 o
 -10   2  21       1164.49       1159.85        19.63 o
  -8   2  21          0.03          9.69         5.92 o
  -6   2  21          2.73          8.18         5.95 o
  -4   2  21        313.40        309.74        10.54 o
  -2   2  21        314.68        301.55        11.52 o
   0   2  21        458.65        377.93        11.61 o
   2   2  21        265.33        269.52        10.57 o
   4   2  21         98.63         78.55         8.26 o
   6   2  21        186.11        171.06        10.14 o
   8   2  21         47.56         37.18        11.68 o
  10   2  21        285.98        356.92        19.49 o
 -17   3  21        269.26        256.09        16.82 o
 -15   3  21         29.16         28.65        10.15 o
 -13   3  21         50.06         56.81        10.52 o
 -11   3  21        757.55        701.24        35.19 o
  -9   3  21         14.51          5.79         7.43 o
  -7   3  21        270.87        253.25        11.19 o
  -5   3  21         45.07         54.34         8.87 o
  -3   3  21         10.48         14.30         7.04 o
  -1   3  21        309.43        324.89        12.13 o
   1   3  21         33.80         35.04         7.88 o
   3   3  21         69.26         78.60         8.94 o
   5   3  21        458.05        438.52        17.79 o
   7   3  21          8.90         10.43        10.02 o
 -12   4  21         39.88         51.86        11.84 o
 -10   4  21        152.67        169.90        13.58 o
  -8   4  21        231.21        268.96        15.59 o
  -6   4  21          8.09          1.48         9.26 o
  -4   4  21         48.75         43.74         9.78 o
  -2   4  21         39.03         31.08         8.70 o
   0   4  21        193.40        223.45        12.04 o
   2   4  21          0.80          0.25        10.07 o
 -18   0  22        648.33        681.30        27.89 o
 -16   0  22        283.43        302.27        33.00 o
 -14   0  22        931.93        892.28        30.12 o
 -12   0  22       3193.71       3298.05        67.27 o
 -10   0  22       1477.33       1325.43        37.07 o
  -8   0  22        328.03        330.79        18.64 o
  -6   0  22        998.89        969.29        36.87 o
  -4   0  22       2236.46       2259.75       108.82 o
  -2   0  22        586.11        547.89        31.22 o
   0   0  22          3.41          0.85        11.31 o
   2   0  22        750.99        730.47        28.36 o
   4   0  22        565.67        501.99        27.45 o
   6   0  22         39.41         60.87        15.20 o
   8   0  22        531.24        570.01        41.53 o
  10   0  22          1.08         19.17        24.88 o
 -21   1  22         26.95         27.06        13.39 o
 -19   1  22          0.18         -4.68        11.56 o
 -17   1  22        190.61        148.56        11.97 o
 -15   1  22        720.59        766.94        16.10 o
 -13   1  22        487.12        497.64        13.95 o
 -11   1  22        326.96        375.86        16.88 o
  -9   1  22         29.09         15.19         6.26 o
  -7   1  22        973.93        920.40        18.51 o
  -5   1  22       3746.01       3632.14        44.66 o
  -3   1  22       1085.36       1032.66        23.20 o
  -1   1  22          0.20          7.31         7.19 o
   1   1  22         43.21         51.88         8.61 o
   3   1  22        149.39        140.99        11.33 o
   5   1  22          0.55         -1.68         8.65 o
   7   1  22        225.08        233.32        14.50 o
   9   1  22          0.32          1.72        12.58 o
 -20   2  22         13.36         18.78        11.17 o
 -18   2  22        487.14        529.53        19.31 o
 -16   2  22        916.02        876.00        22.82 o
 -14   2  22         53.35         59.91        10.20 o
 -12   2  22          1.07          6.10         6.58 o
 -10   2  22        357.93        369.69        11.71 o
  -8   2  22        151.28        119.34         8.39 o
  -6   2  22        635.53        664.49        15.00 o
  -4   2  22        720.07        590.59        14.11 o
  -2   2  22          0.63          3.98         6.83 o
   0   2  22          0.46          0.80         6.14 o
   2   2  22        110.68        110.30        13.62 o
   4   2  22        390.86        416.73        14.57 o
   6   2  22        398.88        374.81        16.09 o
   8   2  22         74.75        125.18        18.76 o
 -17   3  22          4.79         -1.10        11.28 o
 -15   3  22         31.54         16.60        10.62 o
 -13   3  22         63.16         81.94        11.48 o
 -11   3  22         91.23        100.42        11.66 o
  -9   3  22        545.37        559.04        15.10 o
  -7   3  22          1.36          0.24         7.77 o
  -5   3  22        262.71        274.40        11.70 o
  -3   3  22         15.74          7.04         7.27 o
  -1   3  22         74.50         61.33         8.65 o
   1   3  22        340.37        380.19        13.35 o
   3   3  22         24.96         17.52         8.28 o
   5   3  22        322.22        330.84        23.12 o
 -10   4  22          0.49          7.39        11.17 o
  -8   4  22        158.28        168.12        13.99 o
  -6   4  22          0.37          7.69         9.41 o
  -4   4  22         66.18         66.14        10.72 o
  -2   4  22         22.03          9.27         8.50 o
 -19   1  23        269.30        292.97        17.29 o
 -17   1  23        529.57        578.87        21.33 o
 -15   1  23        283.87        300.62        12.44 o
 -13   1  23         51.84         43.51         9.08 o
 -11   1  23         10.84         11.23         7.41 o
  -9   1  23          8.85          3.70         7.46 o
  -7   1  23         62.35         69.29         8.69 o
  -5   1  23         38.73         33.35        12.64 o
  -3   1  23         67.89         78.79         9.31 o
  -1   1  23         43.79         50.42         8.70 o
   1   1  23          4.49         17.21         8.86 o
   3   1  23          3.05          5.33         8.81 o
   5   1  23        214.23        222.56        14.00 o
   7   1  23       1424.74       1416.13        40.14 o
   9   1  23        248.51        286.16        19.31 o
 -18   2  23        109.39         94.34        14.29 o
 -16   2  23         97.23        112.13        12.12 o
 -14   2  23        112.09        103.93        11.41 o
 -12   2  23        256.98        276.80        11.15 o
 -10   2  23        273.62        252.68        10.68 o
  -8   2  23        126.57        157.46         9.10 o
  -6   2  23          0.37         -3.32         6.93 o
  -4   2  23          6.54          5.30         9.40 o
  -2   2  23        318.19        315.72        12.59 o
   0   2  23         11.66          9.77         7.82 o
   2   2  23        440.67        421.26        14.66 o
   4   2  23          2.58          2.33         8.23 o
   6   2  23         97.26        114.70        12.09 o
 -15   3  23        203.88        190.88        14.48 o
 -13   3  23        357.95        391.34        17.22 o
 -11   3  23          0.17        -11.70        10.11 o
  -9   3  23         26.55         18.21         8.15 o
  -7   3  23          1.11          2.83         7.94 o
  -5   3  23         32.04         35.30         8.64 o
  -3   3  23        117.15        112.31         9.61 o
  -1   3  23         28.62         25.31         8.19 o
   1   3  23         28.79         25.42         8.61 o
   3   3  23          4.46          7.38         9.13 o
 -18   0  24         52.66        109.87        21.61 o
 -16   0  24         99.54        147.50        37.07 o
 -14   0  24         94.08         92.28        14.82 o
 -12   0  24        116.15        143.43        15.27 o
 -10   0  24        241.14        173.99        24.78 o
  -8   0  24       1070.99       1035.36        33.99 o
  -6   0  24        296.14        323.34        20.91 o
  -4   0  24        178.06        152.52        42.81 o
  -2   0  24        168.79        169.36        21.01 o
   0   0  24        411.31        333.56        21.42 o
   2   0  24       1813.24       1788.93        48.69 o
   4   0  24        547.92        578.85        27.75 o
   6   0  24        173.03        198.81        20.73 o
   8   0  24         15.63         59.11        18.63 o
 -19   1  24         64.50         84.15        17.19 o
 -17   1  24         38.90         67.08        15.85 o
 -15   1  24        208.00        212.19        13.42 o
 -13   1  24         24.55         11.34         8.78 o
 -11   1  24        102.60        101.74         9.95 o
  -9   1  24        508.55        476.53        16.34 o
  -7   1  24       1281.44       1188.47        26.01 o
  -5   1  24         59.63         56.32         9.24 o
  -3   1  24        317.23        296.70        20.66 o
  -1   1  24        303.29        285.55        13.96 o
   1   1  24        409.70        404.27        16.46 o
   3   1  24        450.74        423.42        17.16 o
   5   1  24        534.02        546.44        19.87 o
   7   1  24        162.18        148.47        14.03 o
 -18   2  24        191.07        192.08        15.05 o
 -16   2  24        123.50        131.48        12.64 o
 -14   2  24        229.86        311.59        15.28 o
 -12   2  24         34.75         26.11         7.65 o
 -10   2  24        326.29        363.45        12.58 o
  -8   2  24        324.36        287.09        12.59 o
  -6   2  24         22.99         24.74         8.35 o
  -4   2  24         61.49         79.46        10.19 o
  -2   2  24         99.62         94.89         9.33 o
   0   2  24        607.08        585.37        16.95 o
   2   2  24        713.10        673.11        21.15 o
   4   2  24        155.28        127.62        13.00 o
 -13   3  24          0.00          4.67        10.11 o
 -11   3  24        195.34        180.76        14.00 o
  -9   3  24        356.98        385.61        13.83 o
  -7   3  24         72.84         56.14         9.44 o
  -5   3  24        208.17        238.99        12.00 o
  -3   3  24         99.88        105.51        10.06 o
  -1   3  24        359.06        359.64        13.70 o
   1   3  24         31.63         25.09         8.80 o
 -17   1  25         17.86         37.10        16.95 o
 -15   1  25         39.70         24.44         9.70 o
 -13   1  25         49.06         50.27        10.06 o
 -11   1  25         54.10         68.45         9.36 o
  -9   1  25          8.89          6.65         8.17 o
  -7   1  25          8.14         24.16         8.53 o
  -5   1  25        825.73        767.50        21.54 o
  -3   1  25        504.27        479.48        17.55 o
  -1   1  25        353.54        382.33        16.14 o
   1   1  25        266.04        281.09        16.77 o
   3   1  25        341.65        390.28        18.40 o
   5   1  25         63.05        101.28        12.93 o
 -16   2  25         23.79         30.15        12.98 o
 -14   2  25          8.92         36.26        12.40 o
 -12   2  25         60.31         88.06        10.27 o
 -10   2  25         17.51         31.56         8.65 o
  -8   2  25        117.15        116.40        10.23 o
  -6   2  25         46.87         57.51         9.36 o
  -4   2  25         48.69         55.12         9.49 o
  -2   2  25         26.26         18.23         9.73 o
   0   2  25        102.49        115.50        11.80 o
   2   2  25         61.41         46.22        10.76 o
   4   2  25        103.02        117.53        13.34 o
 -11   3  25          0.06          1.95        10.55 o
  -9   3  25          5.94         20.75         8.69 o
  -7   3  25         61.18         80.88        10.05 o
  -5   3  25         33.98         55.82         9.59 o
  -3   3  25        590.34        587.72        16.85 o
 -18   0  26          0.16         -5.61        15.09 o
 -16   0  26         43.85         58.51        16.05 o
 -14   0  26        112.41        122.81        16.37 o
 -12   0  26        493.41        510.59        25.42 o
 -10   0  26       1741.63       1642.74        95.34 o
  -8   0  26         31.70         27.43        12.25 o
  -6   0  26       1217.72       1214.28        39.02 o
  -4   0  26        160.76        128.86        15.24 o
  -2   0  26       1000.55       1067.72        37.00 o
   0   0  26        185.45        142.40        17.99 o
   2   0  26         37.75         55.78        16.95 o
   4   0  26        545.54        605.78        30.31 o
 -17   1  26         89.36        105.32        19.72 o
 -15   1  26         92.57        133.47        12.57 o
 -13   1  26         10.31          0.90         9.08 o
 -11   1  26         47.69         47.94         9.79 o
  -9   1  26          6.69          9.13         8.22 o
  -7   1  26        136.09        141.20        11.63 o
  -5   1  26          6.57         28.15         9.62 o
  -3   1  26        207.26        192.99        12.93 o
  -1   1  26         25.52         31.27         9.61 o
   1   1  26         11.33         27.75        14.33 o
   3   1  26        265.30        292.39        16.24 o
 -14   2  26         84.01        109.15        17.78 o
 -12   2  26        143.88        151.74        12.74 o
 -10   2  26        164.54        162.83        12.36 o
  -8   2  26        681.35        690.62        21.51 o
  -6   2  26         56.60         56.61        10.74 o
  -4   2  26       1006.55       1021.90        26.22 o
  -2   2  26          8.12         -9.65         9.35 o
   0   2  26        398.22        463.40        18.73 o
 -15   1  27         56.16         78.91        17.17 o
 -13   1  27        149.95        141.40        12.35 o
 -11   1  27        400.95        409.92        16.74 o
  -9   1  27        513.34        509.20        18.58 o
  -7   1  27        221.98        232.85        13.62 o
  -5   1  27          0.36         -2.56         8.79 o
  -3   1  27         33.54         12.47         9.52 o
  -1   1  27        102.49        114.14        11.99 o
   1   1  27        231.61        236.46        15.37 o
 -12   2  27          5.76         27.15        10.26 o
 -10   2  27         35.03         41.46        10.46 o
  -8   2  27         95.60        129.59        12.80 o
  -6   2  27          0.00         -0.91        10.19 o
  -4   2  27         18.88         22.89        10.25 o
  -2   2  27          0.90         -8.03         9.47 o
 -14   0  28        241.50        281.20        21.73 o
 -12   0  28        110.60        131.29        17.18 o
 -10   0  28         55.30         75.12        15.49 o
  -8   0  28         46.64         68.07        14.06 o
  -6   0  28        215.85        258.81        20.73 o
  -4   0  28        204.65        208.76        19.26 o
  -2   0  28       1514.59       1606.68        48.70 o
   0   0  28        254.52        250.72        22.62 o
 -13   1  28        396.04        446.97        20.51 o
 -11   1  28         74.62         79.96        11.48 o
  -9   1  28        195.89        198.27        13.46 o
  -7   1  28         88.12         80.66        10.74 o
  -5   1  28         63.05         90.47        14.05 o
  -3   1  28        141.84        143.24        13.29 o
                                                
